# Supplementary material for: Polygenic risk associated with Alzheimer’s disease and other traits influences genes involved in T cell signaling and activation
Source: Front Immunol. 2024 Mar 25;15:1337831. doi: 10.3389/fimmu.2024.1337831 (PMC10999606; doi:10.3389/fimmu.2024.1337831)
Supplement: Supplementary Table 1 — All PRS-associated genes, with associated effect sizes, unadjusted p-values, and adjusted p-values after multiple testing correction by Benjamini-Hochberg false discovery rate or Bonferroni correction. Each tab is for one trait and one T cell subtype (c1 is CD4+CD45RO-, c2 is CD4+CD45RO+, c3 is CD8+CD45RO-, c4 is CD8+CD45RO+). [file Table_1.xlsx]

## Sheet: c1.AD
Gene	Effect.size	SE	t.value	p.value	Bonferroni.qval	FDR.qval
A2M	0.566233	0.494911	1.14411	0.263002	1	0.99748
A2M_AS1	0.267376	0.257164	1.03971	0.308048	1	0.99748
A2ML1	0.143955	0.464461	0.309941	0.759077	1	0.99748
AAAS	-0.171314	0.132299	-1.2949	0.206737	1	0.99748
AAK1	0.93118	1.24186	0.749827	0.46009	1	0.99748
AARD	-0.0492569	0.189204	-0.260338	0.796654	1	0.99748
AARS2	0.312271	0.333338	0.936799	0.357483	1	0.99748
AASDH	-0.0325296	0.221896	-0.146598	0.88458	1	0.99748
AASDHPPT	0.0213914	0.226948	0.0942567	0.925628	1	0.99748
AASS	0.916084	0.441397	2.07542	0.0479785	1	0.99748
AATF	-0.173449	0.286839	-0.604693	0.550624	1	0.99748
ABCA13	-0.13949	0.263595	-0.529184	0.601167	1	0.99748
ABCA5	1.46125	0.844298	1.73073	0.0953543	1	0.99748
ABCB5	0.319757	0.698068	0.45806	0.650715	1	0.99748
ABCB7	0.156111	0.230305	0.677844	0.503859	1	0.99748
ABCC1	0.0727175	0.0950685	0.764895	0.451221	1	0.99748
ABCC13	-0.0353644	0.201765	-0.175275	0.862221	1	0.99748
ABCC9	-0.0401579	0.141434	-0.283933	0.77871	1	0.99748
ABCD3	0.395829	0.272322	1.45353	0.158041	1	0.99748
ABCE1	-0.0982899	0.27961	-0.351525	0.728028	1	0.99748
ABCF1	0.0359955	0.435993	0.0825598	0.934834	1	0.99748
ABCF2	0.0394667	0.296013	0.133328	0.894961	1	0.99748
ABHD11	0.195768	0.383703	0.510206	0.614211	1	0.99748
ABHD13	0.0238979	0.142771	0.167386	0.868361	1	0.99748
ABHD15	0.0898625	0.410057	0.219146	0.828247	1	0.99748
ABHD17B	0.114877	0.174717	0.657502	0.516637	1	0.99748
ABHD2	0.0456425	0.34802	0.131149	0.896667	1	0.99748
ABI1	-0.390443	0.38115	-1.02438	0.315092	1	0.99748
ABI2	0.0910594	0.400578	0.22732	0.821953	1	0.99748
ABL2	1.13443	1.14415	0.991506	0.330577	1	0.99748
ABLIM1	-0.456746	0.823779	-0.554452	0.584008	1	0.99748
ABRACL	0.419375	0.841233	0.498524	0.622306	1	0.99748
ABT1	0.0378268	0.158565	0.238557	0.813319	1	0.99748
ACAA2	0.383281	0.396605	0.966405	0.342745	1	0.99748
ACACA	0.294287	0.2813	1.04617	0.305112	1	0.99748
ACACB	0.189869	0.388704	0.488468	0.629313	1	0.99748
ACADM	0.0630806	0.294135	0.214462	0.83186	1	0.99748
ACADSB	-0.0391305	0.214631	-0.182315	0.856749	1	0.99748
ACADVL	-0.0893154	0.342098	-0.261081	0.796087	1	0.99748
ACAP1	-0.0742779	0.506848	-0.146549	0.884619	1	0.99748
ACAP2	0.332287	0.407857	0.814715	0.422636	1	0.99748
ACBD3	0.12011	0.165967	0.723701	0.475711	1	0.99748
ACBD4	-0.0404875	0.124666	-0.324768	0.747956	1	0.99748
ACBD5	0.836297	0.989563	0.845117	0.405756	1	0.99748
ACBD6	0.0213505	0.216537	0.0985999	0.922212	1	0.99748
ACBD7	0.166543	0.550463	0.302551	0.764639	1	0.99748
ACIN1	0.236109	0.718151	0.328774	0.74496	1	0.99748
ACLY	-0.0305708	0.115548	-0.264572	0.793425	1	0.99748
ACN9	0.0120029	0.248073	0.0483846	0.96178	1	0.99748
ACOT13	0.193568	0.271901	0.711907	0.482862	1	0.99748
ACOX1	0.692935	0.755261	0.917478	0.367325	1	0.99748
ACP1	0.909115	0.693559	1.3108	0.201387	1	0.99748
ACSL5	0.322546	0.268869	1.19964	0.241098	1	0.99748
ACSL6	0.115178	0.91372	0.126054	0.900659	1	0.99748
ACTB	4.67715	4.83513	0.967327	0.342293	1	0.99748
ACTG1	1.90268	2.31647	0.821369	0.418904	1	0.99748
ACTR10	0.434882	0.265821	1.636	0.11389	1	0.99748
ACTR1A	0.0369702	0.2314	0.159767	0.874299	1	0.99748
ACTR2	1.06836	0.634924	1.68266	0.104414	1	0.99748
ACTR3	-0.651031	0.71894	-0.905543	0.373493	1	0.99748
ACTR6	0.0515077	0.263463	0.195502	0.84652	1	0.99748
ACVR2A	-0.153013	0.315189	-0.485465	0.631412	1	0.99748
ACYP1	0.0153562	0.317657	0.0483421	0.961813	1	0.99748
ADAM17	0.193504	0.220979	0.875668	0.389229	1	0.99748
ADAMTS17	0.341061	0.383999	0.888182	0.382586	1	0.99748
ADAMTS4	0.893233	0.713699	1.25155	0.221876	1	0.99748
ADAMTSL2	-0.0852316	0.259638	-0.328271	0.745336	1	0.99748
ADAR	0.218851	0.699201	0.313001	0.756777	1	0.99748
ADAT1	0.485908	0.644319	0.754143	0.45754	1	0.99748
ADAT2	0.0697614	0.190644	0.365926	0.717381	1	0.99748
ADCY1	-0.111254	0.161423	-0.689204	0.4968	1	0.99748
ADCY6	0.401936	0.303601	1.32389	0.197061	1	0.99748
ADCY7	-0.205835	0.227241	-0.905801	0.373359	1	0.99748
ADD1	0.0872392	0.183564	0.475251	0.638576	1	0.99748
ADD3	-0.0967564	1.06055	-0.0912324	0.928007	1	0.99748
ADH5	0.101675	0.295077	0.344571	0.733189	1	0.99748
ADIPOQ	0.592938	0.97925	0.605502	0.550095	1	0.99748
ADIPOQ_AS1	0.401196	0.250828	1.59948	0.121796	1	0.99748
ADIPOR1	-0.0266889	0.250326	-0.106616	0.915912	1	0.99748
ADIPOR2	-0.0790519	0.143245	-0.551866	0.585753	1	0.99748
ADM2	-0.0246435	0.288894	-0.0853028	0.932674	1	0.99748
ADNP2	0.257462	0.169302	1.52072	0.140399	1	0.99748
ADORA2A_AS1	-0.0469509	0.292593	-0.160465	0.873755	1	0.99748
ADPGK	0.50545	0.210387	2.40248	0.0237191	1	0.99748
ADPRM	-0.313364	0.32518	-0.963665	0.344092	1	0.99748
ADRA1A	-0.144933	0.556985	-0.26021	0.796752	1	0.99748
ADRBK1	0.392403	0.422166	0.929499	0.361181	1	0.99748
ADRBK2	0.114263	0.500766	0.228176	0.821295	1	0.99748
ADRM1	-0.0555836	0.208797	-0.266209	0.792178	1	0.99748
ADSL	0.408697	0.288101	1.41859	0.167895	1	0.99748
ADSS	0.227699	0.234194	0.972268	0.339876	1	0.99748
ADTRP	0.0749822	0.198543	0.377663	0.708746	1	0.99748
AEBP2	-0.330739	0.336274	-0.98354	0.334406	1	0.99748
AEN	0.2929	0.393873	0.743639	0.463763	1	0.99748
AES	0.472323	0.34657	1.36285	0.184618	1	0.99748
AFF1	-0.150604	0.366566	-0.410851	0.684548	1	0.99748
AFF3	0.496583	0.244162	2.03383	0.0522915	1	0.99748
AFF4	0.0796415	0.311403	0.255751	0.800156	1	0.99748
AFMID	0.576571	0.40388	1.42758	0.165314	1	0.99748
AFTPH	0.135051	0.319373	0.422863	0.675872	1	0.99748
AGA	0.315715	0.325027	0.97135	0.340325	1	0.99748
AGGF1	-0.109457	0.120905	-0.905315	0.373612	1	0.99748
AGK	-0.185271	0.18227	-1.01646	0.318775	1	0.99748
AGMAT	0.978052	0.806742	1.21235	0.236281	1	0.99748
AGMO	0.384676	0.21047	1.8277	0.0790936	1	0.99748
AGO4	-0.0665438	0.21645	-0.307432	0.760963	1	0.99748
AGPAT4_IT1	0.00798689	0.167804	0.0475965	0.962402	1	0.99748
AGPAT6	-0.0689658	0.259776	-0.265482	0.792732	1	0.99748
AGTPBP1	-0.0110513	0.142689	-0.0774501	0.938858	1	0.99748
AHCTF1	-0.0778133	0.135726	-0.573313	0.571359	1	0.99748
AHCYL2	0.0352064	0.122793	0.286713	0.776605	1	0.99748
AHI1	0.117179	0.42472	0.275897	0.784808	1	0.99748
AHNAK	1.15513	1.34609	0.858137	0.398659	1	0.99748
AHR	0.222994	0.496514	0.44912	0.657067	1	0.99748
AHSA2	-0.239229	0.121949	-1.96172	0.0605847	1	0.99748
AICDA	0.352737	0.236341	1.49249	0.147607	1	0.99748
AIDA	0.225059	0.20921	1.07576	0.291918	1	0.99748
AIF1	-0.411645	0.626206	-0.657363	0.516725	1	0.99748
AIFM1	0.159167	0.277541	0.573489	0.571241	1	0.99748
AIM1	-0.0572469	0.389277	-0.147059	0.88422	1	0.99748
AIMP1	0.0373916	0.658432	0.0567888	0.955148	1	0.99748
AIP	0.0533182	0.132127	0.403536	0.689853	1	0.99748
AIPL1	-0.284161	0.706823	-0.402026	0.690951	1	0.99748
AK1	0.101108	0.265261	0.381165	0.706178	1	0.99748
AK2	0.163357	0.201049	0.812522	0.42387	1	0.99748
AK3	0.625615	0.720133	0.868749	0.392933	1	0.99748
AKAP11	-0.204796	0.249613	-0.820456	0.419415	1	0.99748
AKAP12	0.280478	0.240657	1.16547	0.254411	1	0.99748
AKAP13	1.29935	0.94599	1.37353	0.181316	1	0.99748
AKAP17A	-0.0630103	0.324024	-0.194462	0.847326	1	0.99748
AKAP5	0.0574438	0.539658	0.106445	0.916046	1	0.99748
AKAP8	0.152496	0.308696	0.494002	0.625453	1	0.99748
AKAP9	0.623605	1.49263	0.417789	0.679532	1	0.99748
AKIP1	1.20712	0.919384	1.31296	0.200667	1	0.99748
AKIRIN1	0.193228	0.322649	0.598879	0.554436	1	0.99748
AKNA	0.506919	0.542212	0.934909	0.358438	1	0.99748
AKR1A1	0.0990497	0.137475	0.720493	0.47765	1	0.99748
AKR1B1	-0.0216325	0.360032	-0.0600851	0.952547	1	0.99748
AKR1D1	0.0519121	0.259188	0.200287	0.842814	1	0.99748
AKR7A2	-0.208875	0.227859	-0.916687	0.367732	1	0.99748
AKTIP	-0.192045	0.26078	-0.736427	0.468064	1	0.99748
ALAS1	0.0910774	0.184683	0.493155	0.626043	1	0.99748
ALDH1B1	0.611778	0.491068	1.24581	0.223944	1	0.99748
ALDH1L2	0.0840786	0.517582	0.162445	0.872212	1	0.99748
ALDH3A2	0.306318	0.313834	0.976052	0.338033	1	0.99748
ALDH3B1	0.267726	0.467786	0.572326	0.572017	1	0.99748
ALDH5A1	0.127057	0.33934	0.374424	0.711125	1	0.99748
ALDH6A1	2.01159	2.7266	0.737764	0.467265	1	0.99748
ALDH8A1	-0.0646675	0.177757	-0.363797	0.718951	1	0.99748
ALDOA	0.0152475	0.329167	0.0463215	0.963408	1	0.99748
ALG1	0.3311	0.535238	0.618603	0.54156	1	0.99748
ALG10B	0.332382	0.175912	1.88948	0.070028	1	0.99748
ALG13	0.281214	0.213803	1.3153	0.199892	1	0.99748
ALG1L9P	0.164465	0.269092	0.611186	0.546384	1	0.99748
ALG5	0.14399	0.196876	0.731372	0.471093	1	0.99748
ALG9	0.207303	0.319519	0.648796	0.52216	1	0.99748
ALKBH4	0.14437	0.173082	0.834112	0.411816	1	0.99748
ALKBH5	-0.258771	0.211519	-1.2234	0.232152	1	0.99748
ALOX5AP	0.52579	1.29213	0.406917	0.6874	1	0.99748
ALPP	0.388675	0.339953	1.14332	0.263324	1	0.99748
AMBRA1	-0.111815	0.52808	-0.211739	0.833962	1	0.99748
AMD1	-0.0150111	0.451157	-0.0332724	0.973711	1	0.99812
AMFR	0.197966	0.169534	1.16771	0.253521	1	0.99748
AMZ2	0.229078	0.183476	1.24855	0.222957	1	0.99748
ANAPC10	0.298808	0.18942	1.57749	0.126774	1	0.99748
ANAPC11	-0.183364	0.244826	-0.748955	0.460607	1	0.99748
ANAPC13	0.0266445	0.187451	0.142141	0.888064	1	0.99748
ANAPC15	0.776878	0.343426	2.26214	0.032277	1	0.99748
ANAPC16	1.63353	2.56097	0.637854	0.529147	1	0.99748
ANAPC4	-0.0252062	0.15886	-0.15867	0.875155	1	0.99748
ANAPC5	0.455494	0.397924	1.14468	0.262771	1	0.99748
ANGEL2	0.214391	0.473579	0.452702	0.654518	1	0.99748
ANGPT2	0.121497	0.278698	0.435946	0.666475	1	0.99748
ANK3	0.0508881	0.240459	0.211629	0.834047	1	0.99748
ANKH	-0.013675	0.295742	-0.0462395	0.963473	1	0.99748
ANKHD1	-0.152351	0.188968	-0.806225	0.427426	1	0.99748
ANKIB1	0.0370683	0.254953	0.145393	0.885522	1	0.99748
ANKK1	-0.0613859	0.134324	-0.457	0.651466	1	0.99748
ANKLE1	0.0288305	0.213967	0.134743	0.893853	1	0.99748
ANKLE2	0.0692692	0.17244	0.4017	0.691188	1	0.99748
ANKRA2	0.0518993	0.182026	0.285121	0.77781	1	0.99748
ANKRD10	0.311645	0.185575	1.67935	0.105064	1	0.99748
ANKRD11	1.17929	2.03242	0.580241	0.566747	1	0.99748
ANKRD12	-0.0895032	2.89421	-0.030925	0.975566	1	0.99812
ANKRD13A	0.164766	0.202695	0.81288	0.423668	1	0.99748
ANKRD16	-0.0855657	0.348339	-0.245639	0.80789	1	0.99748
ANKRD17	0.143597	0.412348	0.348243	0.730461	1	0.99748
ANKRD20A9P	1.02634	1.84086	0.557534	0.581932	1	0.99748
ANKRD26	-0.0170297	0.194269	-0.0876605	0.930818	1	0.99748
ANKRD30BP2	0.217616	0.340664	0.6388	0.528541	1	0.99748
ANKRD32	0.093815	0.327945	0.286069	0.777092	1	0.99748
ANKRD36	-0.504863	0.812676	-0.621235	0.539854	1	0.99748
ANKRD36B	0.72204	1.09874	0.657154	0.516857	1	0.99748
ANKRD39	0.400693	0.276647	1.44839	0.159462	1	0.99748
ANKRD40	-0.235177	0.695364	-0.338207	0.737923	1	0.99748
ANKRD44	0.144304	0.683681	0.211069	0.834479	1	0.99748
ANKRD49	-0.96749	0.784134	-1.23383	0.228303	1	0.99748
ANKRD62	0.502796	0.542286	0.927179	0.362361	1	0.99748
ANKS4B	-0.134655	0.393967	-0.341792	0.735255	1	0.99748
ANO6	0.166755	0.142099	1.17352	0.251228	1	0.99748
ANP32A	0.546871	0.448239	1.22004	0.233401	1	0.99748
ANP32A_IT1	-0.387133	0.608012	-0.636719	0.529874	1	0.99748
ANP32B	0.494152	0.499132	0.990021	0.331288	1	0.99748
ANP32E	-0.471106	1.06589	-0.441984	0.662155	1	0.99748
ANXA1	3.73794	3.98873	0.937123	0.357319	1	0.99748
ANXA11	-0.0479322	0.399916	-0.119856	0.905519	1	0.99748
ANXA2	0.768483	1.79497	0.42813	0.672082	1	0.99748
ANXA2R	0.101884	0.210332	0.484396	0.63216	1	0.99748
ANXA5	0.655002	0.87864	0.745473	0.462673	1	0.99748
ANXA6	0.24786	0.478968	0.517487	0.609191	1	0.99748
ANXA7	0.27991	0.418927	0.668159	0.509921	1	0.99748
AOAH	0.68104	0.695429	0.97931	0.336452	1	0.99748
AP1G1	0.392716	0.316349	1.2414	0.225542	1	0.99748
AP1G2	0.152537	0.332668	0.458526	0.650385	1	0.99748
AP1S3	1.08598	0.86837	1.25059	0.222222	1	0.99748
AP2M1	0.0225379	0.261365	0.0862317	0.931943	1	0.99748
AP3B1	-0.300155	0.367181	-0.817458	0.421095	1	0.99748
AP3D1	-0.00148579	0.129833	-0.0114439	0.990957	1	0.999258
AP3M1	0.179169	0.498649	0.359309	0.722266	1	0.99748
AP3M2	-0.198707	0.402439	-0.493756	0.625624	1	0.99748
AP3S1	0.312694	0.200886	1.55657	0.131662	1	0.99748
AP3S2	0.12377	0.669564	0.184852	0.854779	1	0.99748
AP4B1	0.0722883	0.0818375	0.883316	0.385161	1	0.99748
AP4B1_AS1	0.131722	0.595295	0.221272	0.826609	1	0.99748
AP4E1	0.542226	0.6713	0.807725	0.426577	1	0.99748
AP4S1	0.662964	1.0459	0.633872	0.531702	1	0.99748
AP5B1	0.173267	0.235508	0.735718	0.468488	1	0.99748
AP5M1	-0.204896	0.179539	-1.14123	0.264176	1	0.99748
AP5S1	-0.132591	0.466371	-0.284304	0.778429	1	0.99748
APAF1	-0.181763	0.494329	-0.367697	0.716075	1	0.99748
APBB1IP	0.499859	0.543084	0.920408	0.365821	1	0.99748
APBB2	-0.236651	0.311862	-0.758833	0.454777	1	0.99748
APC	0.124269	0.322233	0.385649	0.702894	1	0.99748
APEH	0.215311	0.225706	0.953944	0.348897	1	0.99748
APEX1	0.541372	0.648983	0.834186	0.411775	1	0.99748
APH1A	0.421792	0.235551	1.79066	0.0849997	1	0.99748
API5	0.254062	0.204297	1.24359	0.224747	1	0.99748
APLP2	-0.0184896	0.223759	-0.0826318	0.934777	1	0.99748
APMAP	0.328423	0.495968	0.662186	0.513679	1	0.99748
APOA1BP	0.112301	0.192072	0.584681	0.563802	1	0.99748
APOBEC3A	0.255182	0.737032	0.346229	0.731957	1	0.99748
APOBEC3C	0.13995	0.58348	0.239853	0.812325	1	0.99748
APOBEC3D	1.22082	0.930764	1.31163	0.201108	1	0.99748
APOBEC3F	-0.174707	0.362253	-0.482277	0.633644	1	0.99748
APOBEC3G	1.74315	1.00166	1.74026	0.0936381	1	0.99748
APOC1P1	0.321459	0.508159	0.632596	0.532522	1	0.99748
APOL1	1.52581	1.51106	1.00976	0.321916	1	0.99748
APOL2	0.16697	0.751176	0.222279	0.825834	1	0.99748
APOL3	0.21525	0.395921	0.54367	0.5913	1	0.99748
APOL6	0.423922	0.568121	0.746183	0.462251	1	0.99748
APOLD1	0.179807	0.491412	0.365898	0.717401	1	0.99748
APOOL	-0.0777861	0.267918	-0.290336	0.773863	1	0.99748
APOPT1	0.396861	0.750071	0.529098	0.601226	1	0.99748
APPBP2	-0.137639	0.19434	-0.70824	0.485098	1	0.99748
APPL1	1.42109	0.946362	1.50164	0.14524	1	0.99748
APRT	1.05822	0.742391	1.42542	0.16593	1	0.99748
APTX	-0.182113	0.141443	-1.28754	0.20925	1	0.99748
AQP3	-0.0787624	0.219425	-0.358949	0.722532	1	0.99748
AQP4_AS1	0.246595	0.31953	0.771743	0.447225	1	0.99748
AQP6	0.0776443	0.32606	0.238129	0.813648	1	0.99748
AQR	0.041182	0.17451	0.235987	0.815292	1	0.99748
ARAF	0.12996	0.187512	0.693075	0.494408	1	0.99748
ARAP2	0.507959	0.364114	1.39506	0.174803	1	0.99748
ARCN1	0.0389706	0.240166	0.162265	0.872352	1	0.99748
ARF1	-0.201079	0.330403	-0.608588	0.548079	1	0.99748
ARF4	0.038473	0.195776	0.196515	0.845735	1	0.99748
ARF6	0.447991	0.612266	0.731693	0.4709	1	0.99748
ARFGAP2	-0.099562	0.221768	-0.448946	0.65719	1	0.99748
ARFGAP3	0.61479	0.237612	2.58737	0.0156158	1	0.99748
ARFGEF1	0.0208511	0.290979	0.0716584	0.943422	1	0.99748
ARFGEF2	-0.016879	0.169698	-0.0994649	0.921532	1	0.99748
ARFIP2	0.759372	0.592	1.28272	0.210907	1	0.99748
ARGFX	0.0755694	0.61885	0.122113	0.903749	1	0.99748
ARGLU1	0.0906151	0.977836	0.0926691	0.926877	1	0.99748
ARHGAP1	0.638725	0.733174	0.871178	0.39163	1	0.99748
ARHGAP11A	-0.304987	0.402217	-0.758264	0.455112	1	0.99748
ARHGAP15	0.405485	0.845466	0.479599	0.635522	1	0.99748
ARHGAP25	1.32334	0.557109	2.37537	0.0251898	1	0.99748
ARHGAP26	2.12117	1.09786	1.93209	0.0643141	1	0.99748
ARHGAP30	0.0456528	0.658693	0.0693082	0.945275	1	0.99748
ARHGAP4	-0.355831	0.208944	-1.703	0.100496	1	0.99748
ARHGAP5	-0.282074	0.370562	-0.761207	0.453383	1	0.99748
ARHGAP9	0.308982	0.314394	0.982787	0.33477	1	0.99748
ARHGDIB	12.8264	10.9305	1.17345	0.251254	1	0.99748
ARHGEF1	0.0478425	0.154911	0.308839	0.759905	1	0.99748
ARHGEF2	-0.174452	0.176306	-0.989485	0.331546	1	0.99748
ARHGEF26	-0.210802	0.125396	-1.68109	0.104722	1	0.99748
ARHGEF3	-0.265694	0.298032	-0.891495	0.38084	1	0.99748
ARHGEF39	0.584262	0.554799	1.0531	0.301982	1	0.99748
ARHGEF6	-0.41607	0.25472	-1.63344	0.114429	1	0.99748
ARID1A	0.0830906	0.176638	0.470399	0.641992	1	0.99748
ARID1B	0.318346	0.296252	1.07458	0.292434	1	0.99748
ARID2	-0.0996465	0.255879	-0.389429	0.700131	1	0.99748
ARID4A	0.327737	0.873418	0.375235	0.710529	1	0.99748
ARID4B	0.511519	1.17359	0.43586	0.666536	1	0.99748
ARID5A	-0.0378611	0.24123	-0.15695	0.876497	1	0.99748
ARID5B	0.2787	1.33725	0.208413	0.836531	1	0.99748
ARIH1	0.285302	0.202766	1.40706	0.171253	1	0.99748
ARIH2	0.456319	0.562083	0.811836	0.424256	1	0.99748
ARIH2OS	0.00870904	0.384739	0.0226363	0.982113	1	0.998175
ARL1	-0.319057	0.326653	-0.976747	0.337695	1	0.99748
ARL11	0.02897	0.438781	0.0660237	0.947864	1	0.99748
ARL14EP	0.333493	0.471551	0.707227	0.485717	1	0.99748
ARL16	0.360203	0.277354	1.29871	0.205443	1	0.99748
ARL17A	0.0330163	0.515173	0.0640877	0.949391	1	0.99748
ARL2_SNX15	0.103402	0.234875	0.440241	0.663401	1	0.99748
ARL2BP	0.101465	0.237264	0.427644	0.672431	1	0.99748
ARL4C	1.20765	0.936386	1.2897	0.208511	1	0.99748
ARL5A	0.0229832	0.230542	0.0996922	0.921353	1	0.99748
ARL6IP1	0.117975	0.996827	0.11835	0.9067	1	0.99748
ARL6IP4	0.180674	0.21778	0.829614	0.41431	1	0.99748
ARL6IP5	1.54841	2.90144	0.533668	0.598105	1	0.99748
ARL8B	0.0965038	0.15469	0.623854	0.538159	1	0.99748
ARMC10	1.02027	0.7685	1.32761	0.195845	1	0.99748
ARMC8	-0.0227398	0.341637	-0.0665614	0.94744	1	0.99748
ARMC9	-0.434243	0.489163	-0.887726	0.382827	1	0.99748
ARMCX6	-0.329476	0.224774	-1.46581	0.15469	1	0.99748
ARNTL	-0.117985	0.138577	-0.851404	0.402319	1	0.99748
ARNTL2	0.514565	0.723278	0.711434	0.48315	1	0.99748
ARPC1A	0.106755	0.195246	0.546773	0.589197	1	0.99748
ARPC1B	0.95395	0.681082	1.40064	0.173144	1	0.99748
ARPC2	2.05237	2.29059	0.895998	0.378475	1	0.99748
ARPC3	2.96713	1.56235	1.89915	0.0686945	1	0.99748
ARPC4	0.363503	0.253672	1.43297	0.163783	1	0.99748
ARPC5	-0.673406	0.775759	-0.868061	0.393303	1	0.99748
ARPC5L	-0.176039	0.260077	-0.676871	0.504466	1	0.99748
ARPP19	-0.182551	0.590721	-0.309031	0.759761	1	0.99748
ARRB2	-0.205704	0.199061	-1.03337	0.310947	1	0.99748
ARRDC3	0.0815826	0.549145	0.148563	0.883045	1	0.99748
ARRDC3_AS1	-0.00883986	0.122088	-0.0724056	0.942833	1	0.99748
ARSA	2.12262	3.1431	0.675326	0.505431	1	0.99748
ARSB	-0.0927191	0.236989	-0.391237	0.69881	1	0.99748
ARSD	0.121586	0.186628	0.651486	0.52045	1	0.99748
ARSK	-0.450395	0.350314	-1.28569	0.209885	1	0.99748
AS3MT	0.969151	1.25104	0.774677	0.445519	1	0.99748
ASAH1	-0.0714227	0.174811	-0.40857	0.686201	1	0.99748
ASAP1	0.15904	0.15047	1.05695	0.300255	1	0.99748
ASB11	-0.278979	0.335484	-0.831571	0.413223	1	0.99748
ASB16	0.0807311	0.263182	0.30675	0.761477	1	0.99748
ASB16_AS1	0.303615	0.572464	0.530364	0.60036	1	0.99748
ASB6	0.83088	0.593177	1.40073	0.173117	1	0.99748
ASB8	0.286881	0.60245	0.47619	0.637916	1	0.99748
ASCC1	-0.209404	0.251903	-0.831285	0.413382	1	0.99748
ASCC3	0.0601698	0.328752	0.183025	0.856198	1	0.99748
ASF1A	-0.0161924	0.306419	-0.0528439	0.95826	1	0.99748
ASH1L	0.292038	0.770228	0.379158	0.70765	1	0.99748
ASMTL_AS1	0.089805	0.273629	0.3282	0.745389	1	0.99748
ASNSD1	0.272322	0.333487	0.816592	0.421581	1	0.99748
ASTE1	-0.0280798	0.180479	-0.155585	0.877562	1	0.99748
ASTN2	-0.0366593	0.68627	-0.0534181	0.957807	1	0.99748
ASXL1	0.221917	0.255462	0.868691	0.392965	1	0.99748
ATAD2	0.193998	0.219406	0.884194	0.384695	1	0.99748
ATAD3C	0.469477	0.774928	0.605833	0.549879	1	0.99748
ATCAY	0.699814	0.966997	0.723698	0.475713	1	0.99748
ATE1	0.331966	0.194437	1.70731	0.0996802	1	0.99748
ATF2	-0.0480432	0.147212	-0.326353	0.74677	1	0.99748
ATF4	-0.0708826	0.549825	-0.128919	0.898414	1	0.99748
ATF6	0.440205	0.450169	0.977866	0.337152	1	0.99748
ATF6B	0.17114	0.435784	0.392717	0.697729	1	0.99748
ATF7IP	0.0653246	0.352734	0.185195	0.854513	1	0.99748
ATF7IP2	-0.319566	0.249211	-1.28231	0.21105	1	0.99748
ATG10	-0.140263	0.261748	-0.535872	0.596602	1	0.99748
ATG12	0.340898	1.45766	0.233866	0.81692	1	0.99748
ATG13	-0.0782489	0.223114	-0.350712	0.72863	1	0.99748
ATG14	0.118643	0.508824	0.23317	0.817455	1	0.99748
ATG16L1	-0.205948	0.219102	-0.939964	0.355887	1	0.99748
ATG3	-0.247175	0.508881	-0.485723	0.631232	1	0.99748
ATG5	0.128032	0.225021	0.568978	0.574254	1	0.99748
ATHL1	-0.0505752	0.271557	-0.186242	0.853701	1	0.99748
ATIC	-0.172051	0.228099	-0.754283	0.457457	1	0.99748
ATM	0.347541	1.29516	0.268338	0.790557	1	0.99748
ATMIN	0.0726304	0.18182	0.399462	0.692815	1	0.99748
ATOX1	0.4036	0.261968	1.54065	0.135486	1	0.99748
ATP11B	0.21722	0.23466	0.925679	0.363126	1	0.99748
ATP1A1	0.383646	0.359886	1.06602	0.296213	1	0.99748
ATP1A2	0.645363	0.580876	1.11102	0.27673	1	0.99748
ATP1B2	0.53181	0.529914	1.00358	0.324832	1	0.99748
ATP1B3	0.0390974	0.16926	0.23099	0.819131	1	0.99748
ATP1B4	0.141438	0.552581	0.255958	0.799998	1	0.99748
ATP2B1	0.139132	0.777238	0.179009	0.859319	1	0.99748
ATP2B4	0.329972	0.542894	0.607801	0.548592	1	0.99748
ATP5A1	0.539716	1.34973	0.399869	0.692519	1	0.99748
ATP5B	0.444254	0.798743	0.556192	0.582835	1	0.99748
ATP5C1	0.124684	0.867541	0.143721	0.886829	1	0.99748
ATP5E	2.0721	2.82322	0.73395	0.469547	1	0.99748
ATP5EP2	-0.00525714	0.187744	-0.0280017	0.977875	1	0.998175
ATP5F1	0.166805	1.29934	0.128377	0.898839	1	0.99748
ATP5G1	0.382135	0.971528	0.393334	0.69728	1	0.99748
ATP5G2	3.99924	4.07836	0.980599	0.335828	1	0.99748
ATP5G3	-0.241785	0.453921	-0.532658	0.598794	1	0.99748
ATP5H	1.49786	1.2695	1.17988	0.24873	1	0.99748
ATP5I	3.57608	3.08396	1.15957	0.256762	1	0.99748
ATP5J	-0.118588	1.79826	-0.0659459	0.947925	1	0.99748
ATP5J2	1.1834	1.77062	0.668352	0.5098	1	0.99748
ATP5J2_PTCD1	0.914018	0.593236	1.54073	0.135466	1	0.99748
ATP5L	4.00603	5.92568	0.676046	0.504981	1	0.99748
ATP5O	0.496818	1.95071	0.254686	0.800969	1	0.99748
ATP5S	0.157388	0.29407	0.535205	0.597057	1	0.99748
ATP6AP2	0.690262	0.402493	1.71497	0.0982484	1	0.99748
ATP6V0A2	0.448589	0.755914	0.593439	0.558015	1	0.99748
ATP6V0B	0.212837	0.21294	0.999518	0.326756	1	0.99748
ATP6V0D2	0.3772	0.182021	2.07229	0.0482922	1	0.99748
ATP6V0E1	1.08605	2.11338	0.513894	0.611666	1	0.99748
ATP6V1A	0.342133	0.367734	0.930382	0.360732	1	0.99748
ATP6V1E1	-0.28515	0.447219	-0.637608	0.529305	1	0.99748
ATP6V1F	0.148618	0.519347	0.286163	0.777021	1	0.99748
ATP6V1G1	-1.1266	3.02598	-0.37231	0.712679	1	0.99748
ATP7A	0.970456	0.530185	1.83041	0.0786753	1	0.99748
ATP8A1	-0.251544	0.228145	-1.10256	0.280318	1	0.99748
ATP8B1	-0.117203	0.21661	-0.541077	0.593061	1	0.99748
ATP8B2	0.492227	0.329002	1.49612	0.146663	1	0.99748
ATPIF1	0.321028	0.660915	0.485733	0.631225	1	0.99748
ATR	0.233444	0.239888	0.973137	0.339452	1	0.99748
ATRAID	0.553402	0.549987	1.00621	0.323588	1	0.99748
ATRX	-0.405504	1.25159	-0.323991	0.748537	1	0.99748
ATXN1	-0.163034	0.377665	-0.431691	0.669525	1	0.99748
ATXN7	0.0837858	0.617087	0.135776	0.893044	1	0.99748
ATXN7L3B	0.113937	0.177338	0.642485	0.526184	1	0.99748
ATXN8OS	0.684982	1.546	0.443067	0.661382	1	0.99748
AUP1	0.170798	0.261551	0.653018	0.519478	1	0.99748
AURKA	-0.0496827	0.139202	-0.356911	0.724039	1	0.99748
AURKAIP1	0.223161	0.239452	0.931966	0.359928	1	0.99748
AVPR1A	0.189976	0.237629	0.799464	0.431265	1	0.99748
AXL	0.643366	0.515901	1.24707	0.223488	1	0.99748
AZI2	-0.0525394	0.257054	-0.204391	0.83964	1	0.99748
AZIN1	0.225895	0.313661	0.720189	0.477834	1	0.99748
B2M	145.055	146.054	0.993163	0.329784	1	0.99748
B3GALNT2	0.177008	0.251328	0.704289	0.487514	1	0.99748
B3GNT6	0.379048	0.326786	1.15993	0.256619	1	0.99748
B4GALT1	0.0465516	0.278072	0.167408	0.868344	1	0.99748
B4GALT3	0.36156	0.220173	1.64216	0.112599	1	0.99748
BACE1_AS	0.354141	0.415902	0.851501	0.402266	1	0.99748
BACE2	1.18409	1.02437	1.15592	0.258227	1	0.99748
BACH2	-0.0560965	0.286723	-0.195647	0.846407	1	0.99748
BAG1	-0.603947	0.296854	-2.03449	0.05222	1	0.99748
BAG5	0.106907	0.420741	0.254092	0.801423	1	0.99748
BAG6	-0.187657	0.274318	-0.684085	0.499974	1	0.99748
BAIAP2_AS1	0.118345	0.211501	0.559547	0.580577	1	0.99748
BANF1	0.754246	0.613449	1.22952	0.229889	1	0.99748
BAP1	0.00304204	0.0743314	0.0409253	0.967668	1	0.99748
BAZ1A	0.318113	0.613065	0.518889	0.608227	1	0.99748
BAZ1B	0.377183	0.445226	0.847172	0.40463	1	0.99748
BAZ2A	1.05249	0.642131	1.63905	0.113248	1	0.99748
BAZ2B	-0.0893109	0.388401	-0.229945	0.819934	1	0.99748
BBIP1	0.595389	0.659301	0.90306	0.374785	1	0.99748
BBX	0.562208	0.622524	0.90311	0.374759	1	0.99748
BCAP29	0.0161637	0.196726	0.0821638	0.935146	1	0.99748
BCAP31	0.984097	1.27345	0.77278	0.446621	1	0.99748
BCAS1	0.297196	0.414322	0.717306	0.47958	1	0.99748
BCAS2	-0.372366	0.497638	-0.748266	0.461015	1	0.99748
BCCIP	0.186912	0.383148	0.487833	0.629757	1	0.99748
BCDIN3D	-0.206499	0.410821	-0.50265	0.619442	1	0.99748
BCDIN3D_AS1	-0.106057	0.399054	-0.265771	0.792512	1	0.99748
BCKDHB	0.0616174	0.382565	0.161064	0.873288	1	0.99748
BCL11B	0.646316	0.775969	0.832915	0.412479	1	0.99748
BCL2	0.0453162	0.463514	0.0977667	0.922867	1	0.99748
BCL2A1	-0.165593	0.221316	-0.748219	0.461043	1	0.99748
BCL2L15	1.73877	1.2724	1.36653	0.183474	1	0.99748
BCL7B	-0.0374458	0.113813	-0.329012	0.744783	1	0.99748
BCLAF1	-0.436615	1.54855	-0.28195	0.780214	1	0.99748
BDH1	0.675294	0.80082	0.843253	0.406778	1	0.99748
BDH2	0.112984	0.200266	0.564172	0.577472	1	0.99748
BDNF_AS	0.360121	0.298775	1.20533	0.238934	1	0.99748
BDP1	1.3007	0.865338	1.50311	0.144862	1	0.99748
BEND2	0.0689555	0.383854	0.17964	0.858828	1	0.99748
BEND3P3	0.448847	0.26541	1.69114	0.102764	1	0.99748
BET1L	0.0452637	0.272646	0.166016	0.869428	1	0.99748
BEX2	0.132801	0.204649	0.648921	0.522081	1	0.99748
BEX4	-0.0375995	0.0928144	-0.405104	0.688715	1	0.99748
BEX5	0.161857	0.189222	0.855382	0.400154	1	0.99748
BFAR	-0.10393	0.419808	-0.247565	0.806416	1	0.99748
BHLHE40	0.340047	0.35981	0.945075	0.353321	1	0.99748
BHMT2	0.41637	0.539112	0.772326	0.446886	1	0.99748
BIN2	0.697746	0.328086	2.12672	0.0430972	1	0.99748
BIN3_IT1	0.247596	0.405436	0.61069	0.546707	1	0.99748
BIRC2	-0.154277	0.268222	-0.575184	0.570112	1	0.99748
BIRC3	0.793	1.6207	0.489294	0.628736	1	0.99748
BIRC6	0.204974	0.624293	0.328329	0.745293	1	0.99748
BIVM	0.25517	0.378219	0.674662	0.505846	1	0.99748
BLCAP	0.135647	0.178012	0.762009	0.452912	1	0.99748
BLMH	-0.0689578	0.155997	-0.442046	0.662111	1	0.99748
BLOC1S1	0.847732	0.554387	1.52913	0.138308	1	0.99748
BLOC1S2	1.2232	1.09516	1.11691	0.27425	1	0.99748
BLOC1S3	0.0923592	0.159401	0.579413	0.567298	1	0.99748
BLOC1S6	-0.730035	0.553725	-1.31841	0.198864	1	0.99748
BLVRA	0.0851107	0.216488	0.393143	0.697419	1	0.99748
BLZF1	-0.169536	0.238905	-0.709636	0.484246	1	0.99748
BMP7	-0.0057227	0.623469	-0.0091788	0.992747	1	0.999544
BMP8A	-0.156538	0.269588	-0.580656	0.566472	1	0.99748
BMPR2	-0.111818	0.215564	-0.518723	0.608341	1	0.99748
BMS1	0.721048	0.423595	1.70221	0.100645	1	0.99748
BMS1P1	0.115429	0.416238	0.277315	0.783731	1	0.99748
BMS1P2	0.496642	0.195939	2.53468	0.0176149	1	0.99748
BMS1P4	-0.15403	0.226932	-0.678746	0.503296	1	0.99748
BMS1P5	0.18513	0.560191	0.330477	0.743688	1	0.99748
BMS1P6	-0.382287	0.201052	-1.90143	0.068383	1	0.99748
BNIP1	0.144344	0.146995	0.981961	0.335169	1	0.99748
BNIP2	0.195905	0.290504	0.674361	0.506034	1	0.99748
BNIP3L	-0.224282	0.458835	-0.488806	0.629077	1	0.99748
BNIPL	-0.256438	0.341475	-0.75097	0.459414	1	0.99748
BOD1L1	-0.369504	0.624271	-0.591897	0.559032	1	0.99748
BOLA3	0.0277071	0.165024	0.167897	0.867964	1	0.99748
BOLA3_AS1	0.256874	0.160955	1.59594	0.122588	1	0.99748
BPGM	0.457399	0.31705	1.44267	0.161053	1	0.99748
BPNT1	-0.345087	0.546484	-0.631467	0.533248	1	0.99748
BPTF	-0.100302	0.761534	-0.13171	0.896227	1	0.99748
BRCA1	0.0899889	0.966299	0.0931274	0.926516	1	0.99748
BRCC3	0.163885	0.209774	0.781246	0.441714	1	0.99748
BRD2	-0.0649246	0.781522	-0.0830745	0.934429	1	0.99748
BRD4	0.0189469	0.173859	0.108978	0.914056	1	0.99748
BRD7	0.418373	0.236939	1.76574	0.0891822	1	0.99748
BRD8	-0.344945	0.312685	-1.10317	0.280059	1	0.99748
BRDT	-0.0482653	0.165067	-0.292397	0.772304	1	0.99748
BRE	-0.0967259	0.298317	-0.324239	0.748351	1	0.99748
BREA2	-0.0168448	0.301292	-0.0559086	0.955842	1	0.99748
BRIP1	0.741935	0.870019	0.852781	0.401569	1	0.99748
BRIX1	0.159486	0.243459	0.655082	0.518169	1	0.99748
BRK1	0.63403	1.06363	0.596101	0.556262	1	0.99748
BRWD1	-0.288718	0.547904	-0.526951	0.602695	1	0.99748
BRWD3	0.599572	0.376814	1.59116	0.12366	1	0.99748
BSDC1	0.269397	0.293752	0.917089	0.367525	1	0.99748
BSN_AS2	0.112962	0.190268	0.593698	0.557844	1	0.99748
BTAF1	0.209811	0.248675	0.843718	0.406523	1	0.99748
BTD	-0.252289	0.235469	-1.07143	0.293821	1	0.99748
BTF3	4.81758	4.71671	1.02139	0.316482	1	0.99748
BTF3L4	-0.107133	0.228786	-0.468265	0.643497	1	0.99748
BTG1	1.09999	2.32581	0.472951	0.640195	1	0.99748
BTG2	-0.455139	0.398128	-1.1432	0.263373	1	0.99748
BTG3	0.251666	0.25018	1.00594	0.323716	1	0.99748
BTN2A1	-0.113022	0.323631	-0.349231	0.729729	1	0.99748
BTN3A1	-0.375281	0.594638	-0.631109	0.533479	1	0.99748
BTN3A2	0.700809	1.3153	0.532811	0.598689	1	0.99748
BTN3A3	-0.229931	0.228776	-1.00505	0.324136	1	0.99748
BUB3	0.335444	0.949536	0.353271	0.726733	1	0.99748
BUD31	0.0816049	0.189991	0.42952	0.671084	1	0.99748
BVES	1.27122	0.958506	1.32626	0.196288	1	0.99748
BZW1	0.600634	0.76688	0.783218	0.440576	1	0.99748
BZW2	-0.124473	0.243112	-0.511998	0.612974	1	0.99748
C10orf111	0.0644812	0.176964	0.364373	0.718526	1	0.99748
C10orf118	0.194286	0.863739	0.224936	0.823788	1	0.99748
C10orf32	0.66434	0.699304	0.950002	0.350859	1	0.99748
C10orf32_AS3MT	0.664707	0.91567	0.725924	0.47437	1	0.99748
C10orf54	0.284013	0.13955	2.03521	0.0521426	1	0.99748
C10orf76	0.636431	0.665475	0.956355	0.347702	1	0.99748
C11orf31	-0.65257	0.545484	-1.19631	0.24237	1	0.99748
C11orf48	0.291086	0.275014	1.05844	0.299589	1	0.99748
C11orf57	-0.0727673	0.207135	-0.351305	0.728191	1	0.99748
C11orf58	1.28739	2.70193	0.476469	0.63772	1	0.99748
C11orf70	0.292998	0.271716	1.07833	0.290792	1	0.99748
C11orf73	0.888783	0.58058	1.53085	0.137883	1	0.99748
C11orf83	-0.168274	0.317054	-0.530743	0.600101	1	0.99748
C11orf92	0.270274	0.14589	1.85259	0.0753263	1	0.99748
C12orf29	0.194435	0.167529	1.1606	0.256349	1	0.99748
C12orf5	-0.390063	1.07663	-0.3623	0.720056	1	0.99748
C12orf57	-0.324052	0.375169	-0.863751	0.395623	1	0.99748
C12orf65	1.15391	1.2246	0.942269	0.354728	1	0.99748
C12orf75	0.0464997	0.268387	0.173256	0.863792	1	0.99748
C14orf1	0.0533098	0.307884	0.173149	0.863875	1	0.99748
C14orf105	0.241309	0.690706	0.349365	0.729629	1	0.99748
C14orf119	0.0233747	0.21688	0.107777	0.915	1	0.99748
C14orf132	0.018288	0.270008	0.0677312	0.946518	1	0.99748
C14orf166	0.213051	0.56771	0.375282	0.710495	1	0.99748
C14orf178	0.090751	0.415017	0.218668	0.828616	1	0.99748
C14orf182	-0.124966	0.153496	-0.814133	0.422963	1	0.99748
C14orf2	2.41864	1.76448	1.37074	0.182176	1	0.99748
C14orf23	0.157292	0.563783	0.278995	0.782456	1	0.99748
C14orf64	-0.224871	0.166629	-1.34954	0.188799	1	0.99748
C15orf38_AP3S2	-0.0865175	0.323762	-0.267226	0.791404	1	0.99748
C15orf40	-0.331239	0.811654	-0.408103	0.686539	1	0.99748
C15orf57	0.232774	0.138952	1.67521	0.10588	1	0.99748
C16orf54	-0.0321385	0.225624	-0.142443	0.887828	1	0.99748
C16orf87	0.735812	0.303851	2.42162	0.0227288	1	0.99748
C17orf103	0.612489	0.52194	1.17349	0.251239	1	0.99748
C17orf75	0.490301	1.10159	0.445085	0.659942	1	0.99748
C17orf76_AS1	1.06214	1.1762	0.903028	0.374802	1	0.99748
C17orf77	-0.0852828	0.249739	-0.341488	0.73548	1	0.99748
C17orf85	-0.268506	0.844853	-0.317814	0.753164	1	0.99748
C18orf61	-0.00160202	0.412726	-0.00388155	0.996933	1	0.999544
C19orf12	0.875214	1.04648	0.83634	0.410585	1	0.99748
C19orf35	0.639698	0.447945	1.42807	0.165174	1	0.99748
C19orf40	0.24847	0.159606	1.55677	0.131615	1	0.99748
C19orf43	0.0208386	0.226735	0.0919071	0.927476	1	0.99748
C19orf48	0.0687998	0.109674	0.627311	0.535926	1	0.99748
C19orf53	0.383536	1.14608	0.334651	0.740573	1	0.99748
C19orf54	0.397922	0.301534	1.31966	0.198452	1	0.99748
C19orf66	-0.238618	0.156208	-1.52756	0.138696	1	0.99748
C19orf70	-0.250637	0.184454	-1.35881	0.185879	1	0.99748
C1D	0.0499452	0.374766	0.13327	0.895006	1	0.99748
C1GALT1	0.208402	0.546989	0.380998	0.7063	1	0.99748
C1QBP	0.140779	0.173852	0.80976	0.425428	1	0.99748
C1QTNF6	0.576691	0.648875	0.888755	0.382284	1	0.99748
C1RL	-0.0467684	0.354772	-0.131827	0.896136	1	0.99748
C1orf106	1.97444	2.58138	0.764877	0.451232	1	0.99748
C1orf123	0.136456	0.261989	0.520845	0.606883	1	0.99748
C1orf131	0.415576	0.391799	1.06069	0.298587	1	0.99748
C1orf140	-0.220511	0.198999	-1.1081	0.277963	1	0.99748
C1orf162	0.410265	0.853754	0.480543	0.63486	1	0.99748
C1orf174	0.488834	0.439999	1.11099	0.276742	1	0.99748
C1orf210	0.27744	0.53273	0.520789	0.606921	1	0.99748
C1orf220	0.0563617	0.286249	0.196898	0.845439	1	0.99748
C1orf229	0.154467	0.19444	0.794419	0.434143	1	0.99748
C1orf27	0.153187	0.171249	0.894531	0.379244	1	0.99748
C1orf43	0.164235	0.20424	0.804127	0.428615	1	0.99748
C1orf52	0.115812	0.19922	0.581326	0.566027	1	0.99748
C1orf63	0.321374	0.328237	0.979092	0.336557	1	0.99748
C1orf86	0.32863	0.543082	0.605121	0.550344	1	0.99748
C20orf166_AS1	0.0637145	0.296747	0.21471	0.831669	1	0.99748
C20orf196	0.0250395	0.227002	0.110305	0.913014	1	0.99748
C21orf62	3.00272	2.80716	1.06966	0.294601	1	0.99748
C22orf29	-0.0422362	0.224642	-0.188015	0.852324	1	0.99748
C22orf39	-0.00345184	0.163571	-0.021103	0.983325	1	0.998175
C2CD2	0.476261	0.666786	0.714264	0.481428	1	0.99748
C2orf15	0.228434	0.23398	0.976297	0.337914	1	0.99748
C2orf68	0.105596	0.269294	0.392122	0.698164	1	0.99748
C2orf74	-0.0593122	0.358187	-0.16559	0.86976	1	0.99748
C2orf83	0.26752	0.522414	0.512083	0.612915	1	0.99748
C3orf17	-0.0545246	0.219554	-0.248342	0.805821	1	0.99748
C3orf33	0.558209	0.608887	0.91677	0.367689	1	0.99748
C3orf37	-0.205096	0.139728	-1.46782	0.154147	1	0.99748
C3orf38	0.150088	0.145589	1.0309	0.312083	1	0.99748
C3orf62	0.363391	0.262989	1.38177	0.1788	1	0.99748
C3orf70	0.288993	0.249321	1.15912	0.256942	1	0.99748
C3orf72	0.249389	0.267231	0.933236	0.359285	1	0.99748
C3orf83	0.0979057	0.196104	0.499253	0.621799	1	0.99748
C4orf19	0.577818	0.914198	0.632049	0.532874	1	0.99748
C4orf26	-0.170675	0.717444	-0.237893	0.813829	1	0.99748
C4orf3	0.588774	1.395	0.422059	0.676452	1	0.99748
C4orf40	0.2377	0.20159	1.17913	0.249024	1	0.99748
C5AR2	0.108737	0.178172	0.610292	0.546966	1	0.99748
C5orf24	0.429436	0.753683	0.569784	0.573715	1	0.99748
C5orf28	-0.0427668	0.381513	-0.112098	0.911607	1	0.99748
C5orf55	0.265108	0.549388	0.482551	0.633452	1	0.99748
C5orf63	0.039987	0.169345	0.236127	0.815184	1	0.99748
C5orf64	0.0941775	0.356725	0.264006	0.793857	1	0.99748
C6orf106	0.0326566	0.3595	0.0908389	0.928317	1	0.99748
C6orf123	0.124862	0.680104	0.183593	0.855757	1	0.99748
C6orf132	-0.0973202	0.143641	-0.677523	0.504059	1	0.99748
C6orf170	0.135236	0.167307	0.808307	0.426248	1	0.99748
C6orf25	0.930819	1.17264	0.793784	0.434507	1	0.99748
C6orf48	-0.0655343	0.507939	-0.12902	0.898335	1	0.99748
C6orf62	0.209737	0.90114	0.232747	0.817781	1	0.99748
C6orf89	0.311049	0.531948	0.584736	0.563766	1	0.99748
C7orf55	1.31391	1.28713	1.02081	0.316751	1	0.99748
C7orf65	0.223037	0.193361	1.15347	0.259209	1	0.99748
C7orf73	0.498984	0.424815	1.17459	0.250805	1	0.99748
C8orf31	0.0418033	0.213719	0.195599	0.846445	1	0.99748
C8orf33	-0.151404	0.203908	-0.742511	0.464434	1	0.99748
C8orf37	-0.00201594	0.251141	-0.0080271	0.993657	1	0.999544
C8orf44	0.645788	0.689957	0.935983	0.357895	1	0.99748
C8orf44_SGK3	0.349639	0.35562	0.983182	0.334579	1	0.99748
C8orf59	0.911887	0.750153	1.2156	0.23506	1	0.99748
C8orf86	-0.073975	0.21153	-0.349715	0.72937	1	0.99748
C9orf123	0.0370402	0.149223	0.24822	0.805915	1	0.99748
C9orf139	0.483972	0.548127	0.882956	0.385352	1	0.99748
C9orf142	0.293348	0.281056	1.04373	0.306216	1	0.99748
C9orf16	0.192393	0.216249	0.889681	0.381795	1	0.99748
C9orf3	0.447747	0.241305	1.85552	0.074893	1	0.99748
C9orf64	0.279004	0.141855	1.96683	0.0599614	1	0.99748
C9orf66	0.210221	0.274923	0.764654	0.451362	1	0.99748
C9orf72	-0.080154	0.199981	-0.400807	0.691837	1	0.99748
C9orf78	1.28245	2.54118	0.504667	0.618043	1	0.99748
C9orf85	0.426186	0.393695	1.08253	0.288955	1	0.99748
C9orf91	0.17956	0.242545	0.740314	0.465743	1	0.99748
CA12	0.0370679	0.142453	0.260211	0.79675	1	0.99748
CA13	0.14026	0.148734	0.943031	0.354346	1	0.99748
CA5B	0.620351	1.82768	0.33942	0.73702	1	0.99748
CA6	0.179174	0.195714	0.915487	0.36835	1	0.99748
CAB39	-0.416282	0.43944	-0.947302	0.352207	1	0.99748
CABIN1	0.194929	0.284345	0.685536	0.499073	1	0.99748
CABP4	0.516009	0.944906	0.546095	0.589656	1	0.99748
CACNB2	-0.00855143	0.288571	-0.0296337	0.976586	1	0.99812
CACNG8	0.648051	1.06763	0.606999	0.549116	1	0.99748
CACUL1	0.544854	0.820355	0.664168	0.51243	1	0.99748
CACYBP	-0.0213862	0.516643	-0.0413946	0.967298	1	0.99748
CAGE1	0.0413119	0.175664	0.235175	0.815915	1	0.99748
CALCOCO1	-0.447169	0.200859	-2.22629	0.0348724	1	0.99748
CALCOCO2	0.315908	0.501699	0.629677	0.534401	1	0.99748
CALM1	-1.92709	3.60486	-0.534582	0.597481	1	0.99748
CALM2	0.894452	3.15008	0.283946	0.778701	1	0.99748
CALM3	-0.0280317	0.304856	-0.0919505	0.927442	1	0.99748
CALN1	-0.357583	0.242003	-1.4776	0.151528	1	0.99748
CALR	0.704664	0.538137	1.30945	0.201836	1	0.99748
CALU	0.000885132	0.17209	0.00514344	0.995935	1	0.999544
CAMK1D	0.173083	0.421437	0.410697	0.68466	1	0.99748
CAMK2D	-0.00534855	0.132627	-0.0403277	0.96814	1	0.99748
CAMK2G	-0.0746155	0.173847	-0.429203	0.671311	1	0.99748
CAMK4	-0.025201	0.124798	-0.201934	0.84154	1	0.99748
CAMKK2	0.0711345	0.181719	0.391454	0.698652	1	0.99748
CAMLG	0.559546	0.965997	0.579242	0.567411	1	0.99748
CAMTA1	0.316228	0.282597	1.11901	0.273369	1	0.99748
CAND1	-0.119463	0.172993	-0.690567	0.495957	1	0.99748
CANX	-0.177283	0.332068	-0.533874	0.597964	1	0.99748
CAP1	1.27691	1.46777	0.869964	0.392281	1	0.99748
CAPN10_AS1	-0.210791	0.119417	-1.76516	0.0892809	1	0.99748
CAPN2	0.448404	0.562268	0.797492	0.432389	1	0.99748
CAPN7	0.0614702	0.283348	0.216942	0.829947	1	0.99748
CAPNS1	0.383288	0.31673	1.21014	0.237113	1	0.99748
CAPRIN1	-0.0680533	0.116008	-0.586627	0.562514	1	0.99748
CAPRIN2	0.32272	0.282291	1.14322	0.263367	1	0.99748
CAPZA1	-0.898448	0.732387	-1.22674	0.230914	1	0.99748
CAPZA2	0.357649	0.28719	1.24534	0.224114	1	0.99748
CAPZB	-0.153299	0.65823	-0.232896	0.817666	1	0.99748
CARD16	0.85408	1.19384	0.715406	0.480734	1	0.99748
CARD6	-0.16478	0.332145	-0.496109	0.623986	1	0.99748
CARD8	0.551937	1.11281	0.495986	0.624071	1	0.99748
CARF	0.682166	0.327849	2.08073	0.0474513	1	0.99748
CARHSP1	0.0883046	0.124018	0.712032	0.482786	1	0.99748
CARS	0.2953	0.218683	1.35036	0.188539	1	0.99748
CASC3	-0.380661	0.253668	-1.50063	0.145499	1	0.99748
CASC4	0.105457	0.332747	0.316929	0.753828	1	0.99748
CASK	0.698435	1.95219	0.357771	0.723403	1	0.99748
CASP1	0.435624	0.727166	0.599071	0.55431	1	0.99748
CASP10	-0.201433	0.23149	-0.870158	0.392177	1	0.99748
CASP2	0.194006	0.572508	0.338871	0.737429	1	0.99748
CASP4	0.878352	0.989208	0.887934	0.382717	1	0.99748
CASP6	-0.0716414	0.364694	-0.196442	0.845791	1	0.99748
CASP8	0.841296	0.944267	0.890951	0.381126	1	0.99748
CASP8AP2	-0.07279	0.276379	-0.26337	0.794342	1	0.99748
CASS4	0.080731	0.194299	0.415498	0.681187	1	0.99748
CAST	0.818277	0.728691	1.12294	0.271726	1	0.99748
CAT	0.151493	0.224355	0.675236	0.505487	1	0.99748
CATSPER2	-0.0163369	0.394264	-0.0414366	0.967264	1	0.99748
CATSPER2P1	0.0282727	0.424938	0.0665336	0.947462	1	0.99748
CAV2	-0.171446	0.381502	-0.449396	0.65687	1	0.99748
CBFA2T2	1.02123	1.07667	0.948508	0.351604	1	0.99748
CBFB	0.0654933	0.118574	0.552342	0.585432	1	0.99748
CBL	0.016104	0.329479	0.0488772	0.961391	1	0.99748
CBLB	0.334118	0.312279	1.06993	0.294483	1	0.99748
CBLL1	0.162108	0.257063	0.630615	0.533797	1	0.99748
CBWD1	0.139286	0.224045	0.621688	0.539561	1	0.99748
CBX3	0.163605	0.534298	0.306206	0.761887	1	0.99748
CBX5	1.05636	1.33659	0.790334	0.436483	1	0.99748
CBX6	0.309541	0.258587	1.19705	0.242088	1	0.99748
CC2D1B	1.12886	0.727926	1.55079	0.133039	1	0.99748
CC2D2A	0.576554	0.849503	0.678696	0.503327	1	0.99748
CCAR1	0.396081	0.527674	0.750617	0.459623	1	0.99748
CCBE1	0.187666	0.611078	0.307107	0.761208	1	0.99748
CCBP2	0.200558	0.497073	0.403478	0.689896	1	0.99748
CCDC104	-0.164232	0.346013	-0.474641	0.639005	1	0.99748
CCDC109B	-0.357847	0.287182	-1.24606	0.223853	1	0.99748
CCDC113	-0.259436	0.45945	-0.564666	0.57714	1	0.99748
CCDC115	0.198596	0.26109	0.760641	0.453715	1	0.99748
CCDC117	0.920672	0.488695	1.88394	0.0708027	1	0.99748
CCDC12	0.283952	0.379781	0.747672	0.461367	1	0.99748
CCDC120	-0.0662434	0.256899	-0.257858	0.798546	1	0.99748
CCDC122	0.79922	0.524017	1.52518	0.139287	1	0.99748
CCDC124	0.0817546	0.188829	0.432955	0.668618	1	0.99748
CCDC125	-0.211753	0.331725	-0.63834	0.528836	1	0.99748
CCDC137	0.22727	0.281777	0.806562	0.427236	1	0.99748
CCDC14	-0.275216	0.214608	-1.28241	0.211013	1	0.99748
CCDC142	1.01873	0.896398	1.13647	0.266125	1	0.99748
CCDC144B	0.0346947	0.435542	0.0796588	0.937119	1	0.99748
CCDC163P	0.570063	0.253004	2.25318	0.0329086	1	0.99748
CCDC167	0.123161	0.529138	0.232758	0.817772	1	0.99748
CCDC172	0.0343365	1.31772	0.0260576	0.97941	1	0.998175
CCDC174	0.741149	0.81361	0.910939	0.370696	1	0.99748
CCDC18	0.238335	0.24642	0.96719	0.34236	1	0.99748
CCDC23	-0.170242	0.136084	-1.25101	0.22207	1	0.99748
CCDC25	-0.215141	0.632913	-0.339923	0.736646	1	0.99748
CCDC28A	0.0258174	0.248886	0.103732	0.918178	1	0.99748
CCDC30	0.769169	0.537034	1.43225	0.163985	1	0.99748
CCDC50	-0.0736019	0.191348	-0.38465	0.703625	1	0.99748
CCDC53	0.531742	0.48911	1.08716	0.286941	1	0.99748
CCDC58	0.327164	0.232512	1.40709	0.171244	1	0.99748
CCDC59	0.592424	0.744926	0.79528	0.433651	1	0.99748
CCDC65	0.0995362	0.250594	0.397201	0.694461	1	0.99748
CCDC66	0.152299	0.472098	0.3226	0.749578	1	0.99748
CCDC69	0.436791	0.358881	1.21709	0.234501	1	0.99748
CCDC74B_AS1	-0.214443	0.47544	-0.45104	0.6557	1	0.99748
CCDC82	0.186842	0.437096	0.427462	0.672562	1	0.99748
CCDC84	0.111467	0.186488	0.597718	0.555199	1	0.99748
CCDC88C	0.529186	0.456871	1.15828	0.257277	1	0.99748
CCDC90B	-0.0716959	0.444624	-0.161251	0.873142	1	0.99748
CCDC91	0.335197	0.346211	0.968187	0.341872	1	0.99748
CCDC93	0.0586716	0.324622	0.180738	0.857974	1	0.99748
CCL22	-0.0618128	0.321306	-0.19238	0.848939	1	0.99748
CCL4	1.15295	1.30927	0.880606	0.386599	1	0.99748
CCL5	11.5441	9.50621	1.21437	0.23552	1	0.99748
CCNB1IP1	0.0232496	0.178949	0.129923	0.897627	1	0.99748
CCNC	0.284106	0.205953	1.37947	0.179499	1	0.99748
CCND2	0.120519	0.190329	0.633211	0.532127	1	0.99748
CCND3	0.490727	0.956392	0.513102	0.612212	1	0.99748
CCNDBP1	0.557541	0.5991	0.930631	0.360606	1	0.99748
CCNG1	0.140269	0.259125	0.541316	0.592898	1	0.99748
CCNH	-0.346958	0.448505	-0.773588	0.446151	1	0.99748
CCNI	0.258567	0.668433	0.386825	0.702034	1	0.99748
CCNK	-0.301532	0.232847	-1.29498	0.20671	1	0.99748
CCNL1	-0.166166	0.830248	-0.20014	0.842928	1	0.99748
CCNL2	-0.00646528	0.310885	-0.0207964	0.983567	1	0.998198
CCNT1	0.579844	0.429832	1.349	0.188969	1	0.99748
CCNT2	-0.165033	0.334586	-0.493246	0.625979	1	0.99748
CCNY	0.0744984	0.188935	0.394307	0.69657	1	0.99748
CCP110	0.127277	0.394947	0.322263	0.74983	1	0.99748
CCR6	0.412434	0.63431	0.650209	0.521262	1	0.99748
CCR7	0.530682	1.82661	0.290528	0.773717	1	0.99748
CCRN4L	-0.0482532	0.341558	-0.141274	0.888743	1	0.99748
CCSER2	0.689953	0.719756	0.958592	0.346594	1	0.99748
CCT2	0.580737	0.415521	1.39761	0.174042	1	0.99748
CCT3	0.995956	0.902133	1.104	0.279706	1	0.99748
CCT4	0.346131	0.260711	1.32764	0.195836	1	0.99748
CCT5	-0.203357	0.552004	-0.368398	0.715559	1	0.99748
CCT6A	-0.0252443	0.322374	-0.0783075	0.938183	1	0.99748
CCT7	-0.0505242	0.207264	-0.243767	0.809325	1	0.99748
CCT8	0.0175737	0.617904	0.0284409	0.977528	1	0.998151
CD109	0.29314	0.142874	2.05175	0.050393	1	0.99748
CD160	0.0613669	0.266173	0.230553	0.819466	1	0.99748
CD164	0.254859	0.711812	0.358042	0.723202	1	0.99748
CD2	3.87979	2.82943	1.37123	0.182023	1	0.99748
CD209	-0.44012	0.341661	-1.28818	0.20903	1	0.99748
CD24	0.194498	0.284543	0.683545	0.50031	1	0.99748
CD244	0.338225	0.24638	1.37278	0.181547	1	0.99748
CD247	0.0194021	0.458118	0.0423518	0.966542	1	0.99748
CD28	0.118308	0.388781	0.304305	0.763318	1	0.99748
CD2AP	0.0381803	0.256257	0.148992	0.882709	1	0.99748
CD2BP2	0.208428	0.164354	1.26816	0.215979	1	0.99748
CD300LG	0.871374	0.332837	2.61802	0.0145524	1	0.99748
CD36	0.352809	0.333675	1.05734	0.30008	1	0.99748
CD37	0.242524	0.366211	0.662253	0.513637	1	0.99748
CD3D	8.99887	8.57646	1.04925	0.303717	1	0.99748
CD3E	0.246616	0.234366	1.05227	0.302358	1	0.99748
CD3EAP	-0.00811081	0.328961	-0.0246559	0.980518	1	0.998175
CD3G	1.84925	1.50617	1.22779	0.230526	1	0.99748
CD4	0.266212	0.56166	0.473973	0.639475	1	0.99748
CD40LG	0.130081	0.313808	0.414525	0.68189	1	0.99748
CD44	0.229315	0.951121	0.2411	0.811369	1	0.99748
CD46	0.034813	0.59435	0.0585732	0.95374	1	0.99748
CD47	0.679917	0.475734	1.42919	0.164854	1	0.99748
CD48	1.30185	1.04655	1.24394	0.224619	1	0.99748
CD5	0.447856	0.374419	1.19614	0.242438	1	0.99748
CD52	45.5729	39.736	1.14689	0.261871	1	0.99748
CD53	2.90358	2.26094	1.28424	0.210384	1	0.99748
CD55	0.0239647	0.207776	0.115339	0.909062	1	0.99748
CD58	0.200933	0.235868	0.851887	0.402056	1	0.99748
CD59	-0.0670012	0.304638	-0.219937	0.827638	1	0.99748
CD6	0.0668426	0.586703	0.113929	0.910169	1	0.99748
CD63	-0.231579	0.317288	-0.72987	0.471995	1	0.99748
CD68	0.116009	0.439839	0.263754	0.794049	1	0.99748
CD69	-0.324279	2.47421	-0.131064	0.896734	1	0.99748
CD74	1.3052	2.07257	0.629749	0.534354	1	0.99748
CD82	0.0395507	0.870164	0.045452	0.964094	1	0.99748
CD84	0.822623	1.58142	0.520179	0.60734	1	0.99748
CD8A	1.22245	1.4135	0.864842	0.395035	1	0.99748
CD8B	2.08731	1.66767	1.25163	0.221848	1	0.99748
CD96	1.30446	1.11157	1.17353	0.251223	1	0.99748
CD97	0.0836722	0.190225	0.43986	0.663674	1	0.99748
CD99	-0.0247554	0.691188	-0.0358158	0.971703	1	0.99812
CDAN1	0.191549	0.131585	1.45571	0.157442	1	0.99748
CDC123	0.0866325	0.29202	0.296666	0.769078	1	0.99748
CDC14A	0.0503898	0.279009	0.180603	0.85808	1	0.99748
CDC16	0.00394266	0.112586	0.035019	0.972332	1	0.99812
CDC25B	-0.0187115	0.299883	-0.0623961	0.950725	1	0.99748
CDC26	-0.385977	0.544398	-0.708998	0.484635	1	0.99748
CDC27	-0.000964523	0.223236	-0.00432065	0.996586	1	0.999544
CDC37	0.069354	0.230838	0.300444	0.766228	1	0.99748
CDC37L1	-0.0313836	0.27989	-0.112128	0.911583	1	0.99748
CDC40	-0.034929	0.879655	-0.0397076	0.96863	1	0.99748
CDC42	0.874349	1.12167	0.779508	0.442719	1	0.99748
CDC42EP3	0.0722881	0.171519	0.421458	0.676885	1	0.99748
CDC42SE1	0.412368	0.552028	0.747005	0.461763	1	0.99748
CDC42SE2	-0.440103	0.710671	-0.619278	0.541122	1	0.99748
CDC5L	1.16076	0.509308	2.2791	0.0311115	1	0.99748
CDC6	-0.0154835	0.338354	-0.0457613	0.96385	1	0.99748
CDC73	-0.384737	0.209918	-1.8328	0.0783087	1	0.99748
CDCP1	0.200265	0.191428	1.04616	0.305116	1	0.99748
CDH23	0.157029	0.393973	0.398578	0.693459	1	0.99748
CDHR3	-0.0601811	0.332694	-0.180891	0.857856	1	0.99748
CDK11A	0.409458	0.632523	0.647341	0.523087	1	0.99748
CDK11B	0.110335	0.460315	0.239694	0.812447	1	0.99748
CDK12	0.0237724	0.262573	0.0905364	0.928555	1	0.99748
CDK13	0.0485139	0.138566	0.350115	0.729073	1	0.99748
CDK17	-0.068555	0.204072	-0.335935	0.739616	1	0.99748
CDK4	0.381822	0.221736	1.72196	0.0969543	1	0.99748
CDK5RAP1	-0.000457071	0.136806	-0.00334101	0.99736	1	0.999544
CDK5RAP2	0.3395	0.338341	1.00342	0.324904	1	0.99748
CDK5RAP3	0.412212	0.387828	1.06287	0.297612	1	0.99748
CDK6	-0.32195	0.21329	-1.50944	0.143243	1	0.99748
CDK7	0.0534572	0.20726	0.257923	0.798497	1	0.99748
CDKAL1	0.732593	0.709825	1.03208	0.311542	1	0.99748
CDKN1B	0.271435	0.205943	1.31801	0.198996	1	0.99748
CDKN2AIP	-0.117702	0.238429	-0.493656	0.625694	1	0.99748
CDKN2AIPNL	-0.336392	0.130302	-2.58162	0.0158233	1	0.99748
CDKN2D	-0.0117514	0.293631	-0.0400211	0.968382	1	0.99748
CDON	-0.0409924	0.158966	-0.257869	0.798538	1	0.99748
CDR2	0.0744671	0.285819	0.260539	0.7965	1	0.99748
CDS2	0.277152	0.232893	1.19004	0.244785	1	0.99748
CDT1	0.0918338	0.255171	0.359891	0.721836	1	0.99748
CDV3	0.232782	0.439461	0.5297	0.600814	1	0.99748
CEACAM22P	0.944492	1.00445	0.94031	0.355714	1	0.99748
CEACAM5	0.200518	0.248218	0.807828	0.426519	1	0.99748
CEACAM8	0.253874	0.2183	1.16296	0.255409	1	0.99748
CEBPZ	-0.0844059	0.900552	-0.0937269	0.926045	1	0.99748
CECR1	0.729071	0.491719	1.4827	0.150175	1	0.99748
CELF1	-0.20946	0.735978	-0.284601	0.778205	1	0.99748
CELF2	0.193865	1.04408	0.185681	0.854136	1	0.99748
CENPBD1	-0.0896386	0.36229	-0.247422	0.806525	1	0.99748
CENPC	0.366324	0.565557	0.647724	0.522843	1	0.99748
CENPK	0.0695051	0.249167	0.278951	0.78249	1	0.99748
CENPN	0.0257991	0.402919	0.0640304	0.949436	1	0.99748
CEP104	1.50421	1.40647	1.06949	0.294677	1	0.99748
CEP120	0.23294	0.185535	1.2555	0.220463	1	0.99748
CEP135	0.0211779	0.496394	0.0426634	0.966296	1	0.99748
CEP164	-0.161365	0.252312	-0.639544	0.528064	1	0.99748
CEP19	0.0558388	0.424176	0.131641	0.896282	1	0.99748
CEP192	-0.0497216	0.156178	-0.318365	0.752751	1	0.99748
CEP250	0.540126	0.381202	1.4169	0.168384	1	0.99748
CEP290	0.217081	0.377044	0.575746	0.569737	1	0.99748
CEP350	-0.402853	0.428081	-0.941066	0.355333	1	0.99748
CEP41	0.189422	0.429566	0.440961	0.662886	1	0.99748
CEP44	-0.196588	0.17804	-1.10418	0.279631	1	0.99748
CEP57	0.571274	0.474193	1.20473	0.23916	1	0.99748
CEP63	0.271648	0.300349	0.904441	0.374066	1	0.99748
CEP68	0.551126	0.83761	0.657974	0.516339	1	0.99748
CEP85L	-0.181586	0.663562	-0.273654	0.786513	1	0.99748
CEP95	-0.0420699	0.383342	-0.109745	0.913454	1	0.99748
CEPT1	-0.0518509	0.146506	-0.353916	0.726256	1	0.99748
CERK	0.0159723	0.50791	0.0314472	0.975153	1	0.99812
CETN2	0.250079	0.303859	0.823012	0.417986	1	0.99748
CFDP1	0.50994	0.650123	0.784374	0.439909	1	0.99748
CFL1	0.300494	0.740828	0.405618	0.688342	1	0.99748
CFLAR	1.57857	1.7034	0.926719	0.362596	1	0.99748
CGGBP1	-0.0092204	0.423322	-0.021781	0.982789	1	0.998175
CGNL1	0.770722	1.06545	0.723377	0.475906	1	0.99748
CGRRF1	0.261453	0.320047	0.816921	0.421396	1	0.99748
CHCHD1	0.0212832	0.176696	0.120451	0.905052	1	0.99748
CHCHD2	0.09839	0.65029	0.151302	0.880906	1	0.99748
CHCHD7	0.538961	0.512411	1.05181	0.302563	1	0.99748
CHD1	-0.664169	1.71276	-0.387777	0.701337	1	0.99748
CHD1L	-0.464231	0.244695	-1.89718	0.0689633	1	0.99748
CHD2	-0.494646	2.09947	-0.235605	0.815585	1	0.99748
CHD3	0.449797	0.354792	1.26778	0.216114	1	0.99748
CHD4	-0.34636	0.453385	-0.763942	0.451779	1	0.99748
CHD6	-0.0756688	0.323427	-0.23396	0.816849	1	0.99748
CHD7	-0.0283463	0.248662	-0.113995	0.910117	1	0.99748
CHD8	0.478729	0.424067	1.1289	0.269249	1	0.99748
CHD9	0.346303	0.329632	1.05057	0.303122	1	0.99748
CHEK1	-0.349079	0.300747	-1.16071	0.256307	1	0.99748
CHI3L2	0.105576	0.193973	0.544285	0.590883	1	0.99748
CHM	0.0209856	0.515305	0.0407245	0.967827	1	0.99748
CHMP1B	2.19471	1.63857	1.33941	0.19203	1	0.99748
CHMP2A	-0.00475898	0.257624	-0.0184726	0.985403	1	0.998578
CHMP2B	0.0548793	0.27121	0.20235	0.841218	1	0.99748
CHMP4A	0.649446	0.493777	1.31526	0.199904	1	0.99748
CHMP4B	0.0659313	0.147489	0.447024	0.658559	1	0.99748
CHMP5	0.592727	0.347017	1.70806	0.0995398	1	0.99748
CHORDC1	0.0320296	0.264375	0.121152	0.904502	1	0.99748
CHP1	1.44344	1.52489	0.946586	0.352565	1	0.99748
CHRAC1	0.0955511	0.217021	0.440285	0.66337	1	0.99748
CHRNA5	0.439112	0.234927	1.86914	0.0729077	1	0.99748
CHRNA7	0.373214	0.159363	2.34191	0.0271198	1	0.99748
CHRNB1	0.18001	0.745677	0.241405	0.811135	1	0.99748
CHST11	0.0130944	0.165394	0.0791712	0.937503	1	0.99748
CHST5	0.342782	0.281905	1.21595	0.234929	1	0.99748
CHST6	0.497062	0.730789	0.680172	0.502408	1	0.99748
CHURC1	1.46751	1.62626	0.902381	0.375139	1	0.99748
CIAO1	0.0205916	0.850944	0.0241985	0.980879	1	0.998175
CIAPIN1	0.000228179	0.166557	0.00136997	0.998917	1	0.999544
CIB1	-0.0191133	0.484295	-0.0394661	0.96882	1	0.99748
CIITA	0.375997	0.270997	1.38746	0.17708	1	0.99748
CIR1	0.61206	0.862086	0.709976	0.484039	1	0.99748
CIRBP	0.527234	0.659644	0.799271	0.431375	1	0.99748
CIRH1A	-0.0705757	0.100397	-0.702966	0.488324	1	0.99748
CKAP5	0.00407109	0.268809	0.0151449	0.988032	1	0.999078
CKLF	1.25457	0.949172	1.32175	0.197763	1	0.99748
CKS1B	-0.332481	0.235234	-1.41341	0.169398	1	0.99748
CKS2	0.193057	0.123599	1.56196	0.130389	1	0.99748
CLCC1	0.791761	2.09207	0.378458	0.708163	1	0.99748
CLCN3	0.424711	0.257957	1.64644	0.111709	1	0.99748
CLCN5	0.0131062	0.413623	0.0316864	0.974964	1	0.99812
CLDN16	0.659822	0.414394	1.59226	0.123413	1	0.99748
CLDN19	0.242867	0.279563	0.868738	0.392939	1	0.99748
CLDND1	0.267766	0.802038	0.333857	0.741165	1	0.99748
CLEC2B	1.9995	1.61408	1.23878	0.226494	1	0.99748
CLEC2D	0.863202	0.944143	0.914271	0.368976	1	0.99748
CLEC4GP1	-0.0273492	0.230583	-0.118609	0.906497	1	0.99748
CLEC7A	0.723248	0.473723	1.52673	0.138902	1	0.99748
CLIC1	2.63365	2.37598	1.10845	0.277816	1	0.99748
CLINT1	0.238083	0.533219	0.4465	0.658933	1	0.99748
CLIP1	0.399633	0.475901	0.839741	0.408709	1	0.99748
CLK1	-0.497565	0.699039	-0.711785	0.482936	1	0.99748
CLK4	-0.134868	0.257818	-0.523113	0.605325	1	0.99748
CLN8	0.304886	0.468304	0.651044	0.520731	1	0.99748
CLNS1A	-0.133107	0.244983	-0.543333	0.591529	1	0.99748
CLOCK	-0.156923	0.123393	-1.27174	0.214725	1	0.99748
CLP1	-0.367658	0.189263	-1.94258	0.0629716	1	0.99748
CLPX	-0.0571328	0.172308	-0.331573	0.742869	1	0.99748
CLSPN	-0.238007	0.488729	-0.486991	0.630345	1	0.99748
CLSTN1	0.256064	0.333027	0.768899	0.448882	1	0.99748
CLTC	-0.249417	0.312403	-0.79838	0.431882	1	0.99748
CLUAP1	-0.113406	0.393656	-0.288085	0.775566	1	0.99748
CLUHP3	0.477274	0.335738	1.42157	0.167036	1	0.99748
CMBL	0.37754	0.692763	0.544977	0.590414	1	0.99748
CMC1	1.27573	2.16101	0.590339	0.56006	1	0.99748
CMC2	0.0384265	0.233674	0.164445	0.870653	1	0.99748
CMPK1	0.294236	0.689121	0.426974	0.672913	1	0.99748
CMSS1	0.123991	0.27041	0.458532	0.65038	1	0.99748
CMTM3	-0.068467	0.224804	-0.304564	0.763123	1	0.99748
CMTM6	0.0444892	0.318658	0.139614	0.890041	1	0.99748
CMTM7	-0.202024	0.243416	-0.829955	0.41412	1	0.99748
CNBP	1.58219	3.62057	0.436999	0.66572	1	0.99748
CNDP2	0.0573081	0.147988	0.387249	0.701724	1	0.99748
CNEP1R1	0.0907487	0.27272	0.332754	0.741988	1	0.99748
CNGB1	0.244486	0.575185	0.425056	0.674293	1	0.99748
CNIH	0.125172	0.377268	0.331785	0.742711	1	0.99748
CNIH4	-0.120714	0.410274	-0.294228	0.77092	1	0.99748
CNN2	0.393887	0.622723	0.632524	0.532568	1	0.99748
CNNM1	-0.0412594	0.227359	-0.181473	0.857404	1	0.99748
CNNM3	1.45047	1.14485	1.26694	0.216407	1	0.99748
CNOT1	-0.290532	0.277449	-1.04715	0.304666	1	0.99748
CNOT10	0.0315026	0.786667	0.0400456	0.968363	1	0.99748
CNOT2	0.869516	0.57784	1.50477	0.144436	1	0.99748
CNOT4	0.379135	0.259618	1.46036	0.156171	1	0.99748
CNOT6L	-0.0504102	0.772169	-0.0652839	0.948447	1	0.99748
CNOT7	0.331066	0.280256	1.1813	0.248177	1	0.99748
CNOT8	-0.0285666	0.279517	-0.1022	0.919382	1	0.99748
CNPPD1	-0.0626629	0.160035	-0.391557	0.698576	1	0.99748
CNPY2	0.780821	0.515005	1.51614	0.141548	1	0.99748
CNPY3	0.0219515	0.202902	0.108188	0.914677	1	0.99748
CNST	-0.096533	0.18962	-0.509085	0.614986	1	0.99748
CNTLN	0.0116204	0.476661	0.0243788	0.980737	1	0.998175
CNTN4	0.221188	0.547274	0.404163	0.689398	1	0.99748
CNTNAP2	0.116469	0.1435	0.811628	0.424374	1	0.99748
CNTRL	-0.62991	0.840052	-0.749847	0.460079	1	0.99748
COA1	-0.365161	0.783886	-0.465834	0.645213	1	0.99748
COA3	0.118053	0.261198	0.451966	0.655041	1	0.99748
COA5	0.0409889	0.154913	0.264593	0.79341	1	0.99748
COG3	0.1539	0.138892	1.10806	0.277981	1	0.99748
COG7	-0.506318	0.248848	-2.03465	0.0522032	1	0.99748
COIL	0.139843	0.543583	0.257262	0.799002	1	0.99748
COL4A3BP	0.188414	0.176809	1.06564	0.296384	1	0.99748
COL6A4P2	0.238022	0.29277	0.813	0.423601	1	0.99748
COLGALT1	0.550754	0.499254	1.10315	0.280067	1	0.99748
COMMD1	-0.0493717	0.145437	-0.339471	0.736982	1	0.99748
COMMD10	0.108432	0.116039	0.934448	0.358671	1	0.99748
COMMD2	0.226003	0.590234	0.382904	0.704904	1	0.99748
COMMD3	0.567589	0.481407	1.17902	0.249067	1	0.99748
COMMD6	5.81996	5.24767	1.10906	0.27756	1	0.99748
COMMD7	0.0875096	0.232974	0.37562	0.710247	1	0.99748
COMMD8	-0.0222927	0.19632	-0.113553	0.910465	1	0.99748
COMMD9	-0.0258011	0.727366	-0.035472	0.971974	1	0.99812
COMT	0.26538	0.263555	1.00692	0.323251	1	0.99748
COPA	0.518403	0.507519	1.02145	0.316454	1	0.99748
COPB1	0.314136	0.251927	1.24693	0.223539	1	0.99748
COPB2	-0.125322	0.169699	-0.738496	0.466828	1	0.99748
COPE	0.163901	0.100201	1.63572	0.113949	1	0.99748
COPG1	-0.198397	0.3009	-0.659346	0.515471	1	0.99748
COPS2	0.212364	0.320261	0.663098	0.513104	1	0.99748
COPS3	0.198019	0.25982	0.762139	0.452836	1	0.99748
COPS4	0.152883	0.255495	0.598379	0.554765	1	0.99748
COPS5	-0.165016	0.326583	-0.505279	0.617619	1	0.99748
COPS6	0.0632026	0.392705	0.160941	0.873384	1	0.99748
COPS8	0.136477	0.141852	0.962106	0.344859	1	0.99748
COPZ1	0.153024	0.520476	0.294008	0.771086	1	0.99748
COQ10B	0.365428	0.46644	0.783442	0.440446	1	0.99748
CORO1A	0.256325	0.559731	0.457943	0.650798	1	0.99748
CORO2A	0.919489	0.780355	1.1783	0.249351	1	0.99748
COTL1	-0.225128	0.431557	-0.521665	0.606319	1	0.99748
COX14	1.56338	1.16892	1.33746	0.192656	1	0.99748
COX15	0.410595	0.290682	1.41252	0.169655	1	0.99748
COX16	0.00532445	0.230255	0.0231242	0.981728	1	0.998175
COX17	0.197747	0.770913	0.256511	0.799575	1	0.99748
COX18	0.326562	0.815257	0.400563	0.692014	1	0.99748
COX19	-0.295535	0.418228	-0.706637	0.486077	1	0.99748
COX20	0.0284123	0.24401	0.116439	0.908199	1	0.99748
COX4I1	1.98668	4.37289	0.454316	0.653371	1	0.99748
COX5A	0.115799	0.194221	0.596219	0.556184	1	0.99748
COX5B	0.256248	0.434425	0.589855	0.56038	1	0.99748
COX6A1	-0.592633	1.65134	-0.35888	0.722582	1	0.99748
COX6B1	2.12589	2.95941	0.718349	0.478948	1	0.99748
COX6B2	1.26317	0.792005	1.5949	0.122819	1	0.99748
COX6C	3.06131	3.38091	0.905469	0.373532	1	0.99748
COX7A2	1.42044	3.49407	0.40653	0.687681	1	0.99748
COX7A2L	0.531022	0.512781	1.03557	0.309938	1	0.99748
COX7B	0.258086	1.17259	0.220099	0.827513	1	0.99748
COX7C	3.6701	3.52929	1.0399	0.307961	1	0.99748
COX8A	0.269341	0.516141	0.521836	0.606202	1	0.99748
CPA4	-0.0964192	0.395051	-0.244068	0.809094	1	0.99748
CPB2_AS1	0.773781	1.67213	0.462753	0.647391	1	0.99748
CPM	0.923066	1.47875	0.624221	0.537921	1	0.99748
CPNE1	0.479375	0.509721	0.940465	0.355635	1	0.99748
CPNE3	0.329881	0.289651	1.13889	0.265134	1	0.99748
CPPED1	0.881407	0.656193	1.34321	0.190811	1	0.99748
CPSF2	0.925532	0.705796	1.31133	0.201209	1	0.99748
CPSF3	0.17507	0.179291	0.97646	0.337835	1	0.99748
CPSF6	0.127645	0.169295	0.753979	0.457637	1	0.99748
CPSF7	0.387534	0.199863	1.939	0.0634274	1	0.99748
CPT1A	0.211353	1.57155	0.134487	0.894053	1	0.99748
CPT2	-0.0404674	0.315866	-0.128116	0.899043	1	0.99748
CR1	0.235109	0.557321	0.421855	0.676598	1	0.99748
CRAMP1L	0.152018	0.235988	0.644177	0.525103	1	0.99748
CRBN	0.00452832	0.8379	0.00540437	0.995729	1	0.999544
CRCP	0.82181	1.36262	0.603109	0.551661	1	0.99748
CREB1	1.59335	1.45464	1.09536	0.283402	1	0.99748
CREBBP	0.300793	0.507355	0.592866	0.558393	1	0.99748
CREBRF	0.494221	0.71666	0.689617	0.496545	1	0.99748
CREBZF	-0.04421	0.236289	-0.187102	0.853033	1	0.99748
CREM	-0.0330258	0.436195	-0.0757135	0.940227	1	0.99748
CRHR1_IT1	0.0933841	0.339416	0.275131	0.78539	1	0.99748
CRIP1	0.353485	0.926901	0.381363	0.706033	1	0.99748
CRIPT	0.0664928	0.22384	0.297055	0.768785	1	0.99748
CRISPLD2	0.311126	0.2259	1.37727	0.180171	1	0.99748
CRK	0.666002	0.871765	0.763969	0.451763	1	0.99748
CRKL	0.170538	0.27397	0.622471	0.539054	1	0.99748
CRLF3	-0.123435	0.468136	-0.263673	0.79411	1	0.99748
CRNKL1	0.182819	0.179902	1.01621	0.318892	1	0.99748
CROCCP3	0.375792	0.452923	0.829703	0.41426	1	0.99748
CRTAM	0.0566019	0.237548	0.238276	0.813535	1	0.99748
CRTAP	0.552278	0.49842	1.10806	0.277983	1	0.99748
CRTC2	0.056074	0.241606	0.232088	0.818286	1	0.99748
CRTC3	0.199938	0.260973	0.766125	0.450502	1	0.99748
CRX	0.63623	1.09729	0.579822	0.567026	1	0.99748
CRYM_AS1	-0.0323789	0.418818	-0.0773103	0.938969	1	0.99748
CRYZL1	-0.349151	0.146564	-2.38224	0.0248093	1	0.99748
CS	-0.118896	0.19293	-0.616265	0.543078	1	0.99748
CSAD	0.299872	0.976501	0.307088	0.761222	1	0.99748
CSDE1	-0.0253851	1.20683	-0.0210345	0.983379	1	0.998175
CSE1L	0.117912	0.143846	0.81971	0.419833	1	0.99748
CSF2RA	0.626826	0.994286	0.630428	0.533917	1	0.99748
CSGALNACT1	-0.266088	0.153343	-1.73525	0.0945378	1	0.99748
CSGALNACT2	0.232568	0.236596	0.982976	0.334679	1	0.99748
CSNK1A1	0.127369	0.451089	0.282358	0.779904	1	0.99748
CSNK1D	-0.134886	0.306945	-0.439446	0.663969	1	0.99748
CSNK1E	0.127574	0.403095	0.316488	0.754159	1	0.99748
CSNK1G1	0.366368	0.447148	0.819343	0.420038	1	0.99748
CSNK2A1	0.298723	0.185063	1.61417	0.118563	1	0.99748
CSNK2B	0.499929	0.517047	0.966892	0.342507	1	0.99748
CSPP1	-0.789834	0.412449	-1.91499	0.0665569	1	0.99748
CST7	1.54387	1.27276	1.21301	0.236033	1	0.99748
CSTB	-0.157438	0.384634	-0.409319	0.685658	1	0.99748
CSTF1	-0.00437518	0.100543	-0.0435153	0.965623	1	0.99748
CSTF3	0.307621	0.268719	1.14477	0.262735	1	0.99748
CSTF3_AS1	-0.240499	0.676636	-0.355434	0.725132	1	0.99748
CTAGE5	-0.189566	0.302669	-0.626315	0.536569	1	0.99748
CTBP1_AS2	0.59265	0.776666	0.76307	0.45229	1	0.99748
CTC1	0.113932	0.350018	0.325504	0.747405	1	0.99748
CTCF	0.326725	0.198684	1.64444	0.112123	1	0.99748
CTCFL	-0.145265	0.17774	-0.81729	0.421189	1	0.99748
CTDNEP1	-0.172964	0.165243	-1.04673	0.30486	1	0.99748
CTDSP1	0.00232729	0.164691	0.0141312	0.988833	1	0.999078
CTDSP2	0.305072	0.307478	0.992175	0.330257	1	0.99748
CTDSPL2	-0.17975	0.446576	-0.402506	0.690602	1	0.99748
CTNNB1	-0.160987	0.295315	-0.545138	0.590305	1	0.99748
CTNNBL1	0.103551	0.321295	0.322292	0.749809	1	0.99748
CTNS	0.010152	0.268446	0.0378177	0.970122	1	0.99748
CTR9	0.196489	0.3353	0.586008	0.562923	1	0.99748
CTSB	1.50293	1.3986	1.07459	0.292428	1	0.99748
CTSC	0.179995	0.569223	0.316212	0.754366	1	0.99748
CTSS	0.704871	0.995466	0.708082	0.485195	1	0.99748
CTSW	2.43545	1.46491	1.66253	0.108418	1	0.99748
CUBN	-0.0305287	0.142314	-0.214516	0.831818	1	0.99748
CUL1	0.0694688	0.112559	0.617175	0.542487	1	0.99748
CUL2	0.0367575	0.17188	0.213856	0.832328	1	0.99748
CUL3	0.0346067	0.198755	0.174117	0.863122	1	0.99748
CUL4A	0.0112556	0.181396	0.0620498	0.950998	1	0.99748
CUL5	0.29648	0.252407	1.17461	0.250796	1	0.99748
CUTA	1.11007	0.59997	1.85021	0.075679	1	0.99748
CUTC	-0.0629859	0.240421	-0.261982	0.7954	1	0.99748
CWC15	1.183	0.863687	1.36971	0.182493	1	0.99748
CWC22	-0.0240774	0.292312	-0.0823689	0.934984	1	0.99748
CWC25	0.430923	1.08672	0.396534	0.694947	1	0.99748
CWC27	0.473954	0.461106	1.02786	0.313483	1	0.99748
CWF19L1	0.459569	0.338142	1.3591	0.185788	1	0.99748
CWF19L2	0.741672	0.543041	1.36578	0.183709	1	0.99748
CXADR	1.33834	1.16554	1.14826	0.261316	1	0.99748
CXCL16	0.698567	0.507684	1.37599	0.180564	1	0.99748
CXCR2	0.136681	0.178199	0.767011	0.449984	1	0.99748
CXCR4	2.00878	3.06952	0.654429	0.518583	1	0.99748
CXorf23	-0.31436	0.393868	-0.798135	0.432022	1	0.99748
CXorf36	0.620475	0.604551	1.02634	0.314186	1	0.99748
CXorf38	0.635099	0.785688	0.808334	0.426233	1	0.99748
CXorf56	0.197279	0.766944	0.257227	0.799028	1	0.99748
CXorf65	0.0375408	0.187739	0.199962	0.843066	1	0.99748
CYB561	0.829334	0.563426	1.47195	0.153037	1	0.99748
CYB561D1	0.45582	0.831175	0.548404	0.588093	1	0.99748
CYB5B	-0.512243	0.360694	-1.42016	0.167441	1	0.99748
CYB5D2	0.387651	0.543445	0.713322	0.482001	1	0.99748
CYB5R3	0.843583	0.662783	1.27279	0.214357	1	0.99748
CYCS	1.09194	1.73348	0.629912	0.534249	1	0.99748
CYFIP2	0.0484882	0.59689	0.0812348	0.935877	1	0.99748
CYLD	0.115111	0.945643	0.121728	0.904051	1	0.99748
CYP1A2	-0.0621518	0.285247	-0.217888	0.829218	1	0.99748
CYP20A1	0.405902	2.69808	0.150441	0.881578	1	0.99748
CYP27C1	0.552756	0.510816	1.0821	0.289141	1	0.99748
CYP2B7P1	0.514071	0.34171	1.50441	0.144528	1	0.99748
CYP2W1	0.624155	0.431827	1.44538	0.160297	1	0.99748
CYP4V2	0.775726	0.988323	0.784891	0.439611	1	0.99748
CYP51A1	1.53679	1.19031	1.29108	0.208038	1	0.99748
CYSTM1	-0.225065	0.190694	-1.18024	0.24859	1	0.99748
CYTH1	-0.164777	0.420704	-0.39167	0.698494	1	0.99748
CYTH2	0.8119	0.753824	1.07704	0.291354	1	0.99748
CYTIP	0.855188	1.01073	0.846109	0.405212	1	0.99748
DAD1	0.19989	1.33069	0.150215	0.881754	1	0.99748
DAG1	1.31073	1.03711	1.26383	0.217506	1	0.99748
DANCR	-0.17758	0.243549	-0.729137	0.472436	1	0.99748
DAND5	0.283952	0.33171	0.856024	0.399805	1	0.99748
DAP3	0.195912	0.653579	0.299752	0.766749	1	0.99748
DAPP1	-0.16825	0.252379	-0.666655	0.510866	1	0.99748
DARS	0.603941	0.237566	2.5422	0.0173157	1	0.99748
DAXX	-0.364256	0.374862	-0.971708	0.34015	1	0.99748
DAZAP1	-0.000206725	0.114313	-0.00180842	0.998571	1	0.999544
DAZAP2	2.72804	1.99553	1.36707	0.183306	1	0.99748
DBF4	0.39223	0.292573	1.34062	0.19164	1	0.99748
DBI	2.54525	2.12054	1.20028	0.240852	1	0.99748
DBIL5P2	0.452294	0.317789	1.42325	0.166552	1	0.99748
DBNDD1	-0.0489565	0.170319	-0.287441	0.776054	1	0.99748
DBNL	0.354202	0.133817	2.64692	0.0136117	1	0.99748
DBR1	0.159856	0.218274	0.732364	0.470498	1	0.99748
DBT	0.273294	0.824918	0.331299	0.743074	1	0.99748
DCAF10	0.769467	1.16484	0.660579	0.514693	1	0.99748
DCAF11	-0.00530689	0.219834	-0.0241404	0.980925	1	0.998175
DCAF13	0.0545012	0.168967	0.322556	0.749611	1	0.99748
DCAF16	1.18526	0.855201	1.38594	0.177539	1	0.99748
DCAF5	0.535091	0.623469	0.858247	0.398599	1	0.99748
DCAF7	0.235576	0.54385	0.433164	0.668468	1	0.99748
DCAF8	-0.12714	0.215625	-0.589634	0.560525	1	0.99748
DCDC2	0.111972	0.16251	0.689018	0.496915	1	0.99748
DCDC5	0.241568	0.154261	1.56597	0.129446	1	0.99748
DCK	0.104458	0.124382	0.83981	0.408671	1	0.99748
DCLRE1C	-0.0831993	0.230875	-0.360366	0.721485	1	0.99748
DCP1A	0.793281	0.706779	1.12239	0.271956	1	0.99748
DCP2	0.753474	0.657234	1.14643	0.262058	1	0.99748
DCTN1	0.147634	0.308139	0.479115	0.635862	1	0.99748
DCTN2	0.225031	0.20021	1.12397	0.271295	1	0.99748
DCTN3	0.188799	0.249544	0.756576	0.456105	1	0.99748
DCTN5	1.86637	0.786687	2.37245	0.0253533	1	0.99748
DCTN6	-0.196968	0.261478	-0.753287	0.458045	1	0.99748
DCUN1D1	0.236135	0.211195	1.11809	0.273754	1	0.99748
DCUN1D2	0.663244	0.433221	1.53096	0.137857	1	0.99748
DCUN1D5	0.0794041	0.258768	0.306855	0.761398	1	0.99748
DCX	1.22778	0.924193	1.32849	0.19556	1	0.99748
DCXR	0.0870981	0.20979	0.415168	0.681425	1	0.99748
DDA1	0.215459	0.16542	1.3025	0.204165	1	0.99748
DDB1	0.175979	0.208384	0.844496	0.406096	1	0.99748
DDB2	0.165796	0.173417	0.956053	0.347851	1	0.99748
DDHD1	0.255389	0.276124	0.924907	0.36352	1	0.99748
DDIT3	0.174668	0.41277	0.42316	0.675659	1	0.99748
DDIT4	0.0473439	0.241446	0.196085	0.846068	1	0.99748
DDOST	0.20954	0.620221	0.337848	0.73819	1	0.99748
DDX1	0.314506	0.345903	0.90923	0.37158	1	0.99748
DDX10	0.101153	0.244732	0.413324	0.682759	1	0.99748
DDX17	0.336543	0.950091	0.354221	0.72603	1	0.99748
DDX18	0.489099	0.96737	0.505597	0.6174	1	0.99748
DDX19A	0.203533	0.236313	0.861286	0.396955	1	0.99748
DDX21	-0.240693	0.763759	-0.315143	0.755168	1	0.99748
DDX23	0.264458	0.296462	0.892046	0.38055	1	0.99748
DDX24	0.463062	2.38741	0.19396	0.847715	1	0.99748
DDX27	-0.450025	0.419384	-1.07306	0.293102	1	0.99748
DDX39A	0.305919	0.265055	1.15417	0.258929	1	0.99748
DDX3X	0.0117777	0.539133	0.0218457	0.982738	1	0.998175
DDX3Y	0.228	0.568138	0.40131	0.691471	1	0.99748
DDX42	0.246002	0.343621	0.715911	0.480427	1	0.99748
DDX46	1.83792	1.63733	1.12251	0.271904	1	0.99748
DDX47	0.0703047	0.32631	0.215454	0.831095	1	0.99748
DDX5	2.71143	4.41664	0.613912	0.544608	1	0.99748
DDX50	0.675993	0.669421	1.00982	0.321889	1	0.99748
DDX51	0.611	1.06201	0.575323	0.570019	1	0.99748
DDX52	0.0322026	0.328023	0.0981716	0.922549	1	0.99748
DDX54	-0.0341212	0.164081	-0.207953	0.836886	1	0.99748
DDX55	-0.222617	0.162727	-1.36804	0.183007	1	0.99748
DDX56	-0.0401154	0.0936003	-0.428582	0.671758	1	0.99748
DDX58	0.140167	0.180169	0.777974	0.443607	1	0.99748
DDX6	0.225793	0.570731	0.39562	0.695613	1	0.99748
DDX60L	-0.0406942	0.183584	-0.221665	0.826306	1	0.99748
DECR1	0.346791	0.491271	0.705906	0.486524	1	0.99748
DEDD2	-0.261103	0.215055	-1.21412	0.235614	1	0.99748
DEF6	0.314294	0.262724	1.19629	0.242379	1	0.99748
DEGS1	0.865982	0.763926	1.13359	0.26731	1	0.99748
DEK	0.521938	0.519219	1.00524	0.324048	1	0.99748
DENND1B	-0.00199522	0.142504	-0.0140012	0.988936	1	0.999078
DENND2D	0.789381	0.478204	1.65072	0.110825	1	0.99748
DENND4A	0.244811	0.377669	0.648216	0.52253	1	0.99748
DENND4B	0.203798	0.290634	0.701217	0.489397	1	0.99748
DENND4C	0.0865102	0.36028	0.240119	0.812121	1	0.99748
DENND5B	0.951695	0.446099	2.13337	0.0424977	1	0.99748
DENND6A	0.716478	1.0285	0.696622	0.492221	1	0.99748
DENR	-0.825666	0.583294	-1.41552	0.168783	1	0.99748
DERL1	-0.075045	0.220484	-0.340365	0.736317	1	0.99748
DERL2	-0.342693	0.370819	-0.92415	0.363906	1	0.99748
DESI1	0.168029	0.893017	0.188159	0.852213	1	0.99748
DFFA	1.03239	1.92749	0.535615	0.596777	1	0.99748
DFFB	0.337863	0.962847	0.3509	0.728491	1	0.99748
DGKA	-0.0776869	0.829511	-0.0936539	0.926102	1	0.99748
DGKB	-0.0586284	0.476967	-0.122919	0.903116	1	0.99748
DGKD	0.145606	0.145801	0.998665	0.327161	1	0.99748
DGKE	0.128431	0.661741	0.194081	0.847621	1	0.99748
DGUOK	0.853124	0.650318	1.31186	0.201034	1	0.99748
DHFR	-0.225281	0.254886	-0.883851	0.384877	1	0.99748
DHODH	0.873423	0.506931	1.72296	0.0967706	1	0.99748
DHPS	-0.199516	0.269573	-0.740119	0.465859	1	0.99748
DHRS1	-0.0240555	0.181729	-0.13237	0.895711	1	0.99748
DHRS3	0.31851	0.517968	0.614921	0.543952	1	0.99748
DHRS4_AS1	0.0975479	0.225031	0.433487	0.668237	1	0.99748
DHRS7	0.763475	0.500851	1.52435	0.139493	1	0.99748
DHTKD1	-0.171469	0.772741	-0.221898	0.826127	1	0.99748
DHX15	-0.181016	0.292542	-0.618767	0.541454	1	0.99748
DHX16	0.495838	0.310382	1.59751	0.122236	1	0.99748
DHX29	-0.194616	0.33803	-0.575736	0.569744	1	0.99748
DHX30	0.354631	0.432193	0.820539	0.419369	1	0.99748
DHX33	0.202683	0.610106	0.33221	0.742394	1	0.99748
DHX36	0.336988	0.411169	0.819584	0.419903	1	0.99748
DHX38	-0.097169	0.367876	-0.264135	0.793758	1	0.99748
DHX40	-0.129514	0.131069	-0.988133	0.332195	1	0.99748
DHX8	-0.336888	0.257884	-1.30636	0.202871	1	0.99748
DHX9	0.131449	0.383549	0.342718	0.734566	1	0.99748
DIAPH1	-0.0617572	0.512121	-0.120591	0.904942	1	0.99748
DICER1	-0.245267	0.260653	-0.940968	0.355382	1	0.99748
DIDO1	-0.304948	0.307145	-0.992846	0.329936	1	0.99748
DIEXF	0.446073	0.366024	1.2187	0.233901	1	0.99748
DIMT1	-0.355915	0.220745	-1.61233	0.118963	1	0.99748
DIP2A	0.320903	0.943649	0.340066	0.736539	1	0.99748
DIS3	0.352354	0.289262	1.21811	0.23412	1	0.99748
DIS3L	0.276827	0.430222	0.643451	0.525567	1	0.99748
DISC1	0.337903	0.240327	1.40601	0.17156	1	0.99748
DISC2	0.124427	0.263648	0.471945	0.640903	1	0.99748
DKC1	0.375192	0.311583	1.20415	0.239381	1	0.99748
DKFZP434L187	-0.156954	0.25883	-0.6064	0.549508	1	0.99748
DKFZP586I1420	0.241037	0.189756	1.27025	0.215247	1	0.99748
DLD	0.218767	0.145179	1.50688	0.143897	1	0.99748
DLEU2	-0.0877544	0.482223	-0.181979	0.857011	1	0.99748
DLG5_AS1	-0.199173	0.113682	-1.75202	0.0915581	1	0.99748
DLX6_AS1	-0.315444	0.227035	-1.38941	0.176493	1	0.99748
DMBX1	0.0996566	0.622105	0.160193	0.873967	1	0.99748
DMC1	2.24558	1.41188	1.59049	0.123811	1	0.99748
DMPK	0.217059	0.156791	1.38439	0.178008	1	0.99748
DMTF1	0.382543	0.319287	1.19812	0.24168	1	0.99748
DMXL1	0.394421	0.286135	1.37844	0.179813	1	0.99748
DNAH17_AS1	0.937679	0.657047	1.42711	0.165448	1	0.99748
DNAJA1	0.293314	0.601888	0.487323	0.630113	1	0.99748
DNAJA2	0.113754	0.201008	0.565919	0.576301	1	0.99748
DNAJB1	-1.05984	0.873691	-1.21306	0.236012	1	0.99748
DNAJB11	0.211147	0.170759	1.23652	0.22732	1	0.99748
DNAJB14	0.453833	0.619266	0.732857	0.470202	1	0.99748
DNAJB6	0.232805	0.560601	0.415278	0.681346	1	0.99748
DNAJB9	0.521346	0.26114	1.99642	0.0564594	1	0.99748
DNAJC10	-0.0513512	0.186442	-0.275427	0.785165	1	0.99748
DNAJC13	0.234979	0.217803	1.07886	0.290556	1	0.99748
DNAJC14	0.225193	0.212722	1.05863	0.299507	1	0.99748
DNAJC15	-0.614173	0.53673	-1.14429	0.26293	1	0.99748
DNAJC16	0.189621	0.243243	0.779554	0.442692	1	0.99748
DNAJC18	0.0541969	0.527041	0.102832	0.918885	1	0.99748
DNAJC19	0.290299	0.401638	0.722787	0.476263	1	0.99748
DNAJC2	-0.308856	0.315145	-0.980043	0.336097	1	0.99748
DNAJC21	0.503071	0.473455	1.06255	0.297755	1	0.99748
DNAJC22	0.303075	0.372393	0.813858	0.423118	1	0.99748
DNAJC24	0.360914	0.454099	0.794791	0.433931	1	0.99748
DNAJC27_AS1	0.199685	0.344127	0.580265	0.566731	1	0.99748
DNAJC3	0.65504	0.50686	1.29235	0.207604	1	0.99748
DNAJC7	0.479242	0.597308	0.802337	0.429631	1	0.99748
DNAJC8	1.71625	1.62968	1.05312	0.301976	1	0.99748
DNAJC9	-0.0923244	0.21211	-0.435266	0.666962	1	0.99748
DNAJC9_AS1	0.356572	0.45944	0.776102	0.444692	1	0.99748
DNAL1	1.07515	1.42452	0.754746	0.457184	1	0.99748
DNASE1	0.338326	0.53533	0.631996	0.532908	1	0.99748
DNASE2	0.453563	0.335329	1.35259	0.187834	1	0.99748
DNM1L	1.28399	1.12608	1.14023	0.264587	1	0.99748
DNM1P46	0.0872134	0.361818	0.241042	0.811413	1	0.99748
DNMBP_AS1	0.299895	0.461898	0.649268	0.52186	1	0.99748
DNMT1	0.716817	0.498493	1.43797	0.162372	1	0.99748
DNPEP	0.384741	0.245358	1.56808	0.128954	1	0.99748
DNPH1	-0.126571	0.2568	-0.492876	0.626237	1	0.99748
DNTTIP2	0.510237	0.811592	0.628687	0.535039	1	0.99748
DOCK10	0.350341	0.354217	0.989057	0.331751	1	0.99748
DOCK11	-0.344199	0.248251	-1.38649	0.177371	1	0.99748
DOCK2	0.293653	0.414065	0.709194	0.484515	1	0.99748
DOCK8	0.201708	0.406288	0.496466	0.623737	1	0.99748
DOCK9	0.0632588	0.166766	0.379327	0.707526	1	0.99748
DOK2	0.275107	0.382021	0.720136	0.477866	1	0.99748
DOPEY2	-0.124227	0.359919	-0.345152	0.732757	1	0.99748
DPEP2	0.123774	0.19986	0.619306	0.541104	1	0.99748
DPH3	0.00603065	0.292841	0.0205936	0.983727	1	0.998198
DPH5	0.188585	0.200652	0.939863	0.355938	1	0.99748
DPM1	-0.12908	0.38961	-0.331307	0.743068	1	0.99748
DPM3	0.316334	0.29945	1.05638	0.300511	1	0.99748
DPP4	0.0467486	0.0991564	0.471464	0.641242	1	0.99748
DPP8	-0.191084	0.233434	-0.818577	0.420468	1	0.99748
DPP9	0.681404	0.674853	1.00971	0.32194	1	0.99748
DPPA4	0.705172	0.488561	1.44337	0.160859	1	0.99748
DPY19L4	0.685947	0.816814	0.839784	0.408686	1	0.99748
DPY30	-0.0387148	0.446394	-0.0867279	0.931552	1	0.99748
DPYSL5	0.735375	0.751921	0.977995	0.33709	1	0.99748
DRAM2	-0.0409425	0.172218	-0.237737	0.813949	1	0.99748
DRG1	0.0159718	0.294365	0.0542583	0.957144	1	0.99748
DSC1	0.169348	0.154762	1.09425	0.283881	1	0.99748
DSC3	0.304665	0.694314	0.4388	0.664431	1	0.99748
DSCR3	0.0750051	0.463387	0.161863	0.872665	1	0.99748
DSEL	0.396733	0.565142	0.702006	0.488913	1	0.99748
DSG2	0.0455778	0.345123	0.132062	0.895952	1	0.99748
DSG3	0.772568	0.703824	1.09767	0.282409	1	0.99748
DSTN	0.574469	0.516811	1.11157	0.276498	1	0.99748
DSTNP2	0.171894	0.193645	0.887676	0.382853	1	0.99748
DSTYK	0.918752	1.15994	0.792066	0.43549	1	0.99748
DTD2	0.604376	0.51158	1.18139	0.248141	1	0.99748
DTWD2	0.37309	0.454387	0.821084	0.419064	1	0.99748
DTX3L	0.843581	0.738699	1.14198	0.26387	1	0.99748
DUSP1	0.495603	0.699419	0.708592	0.484883	1	0.99748
DUSP11	-0.10308	0.243284	-0.423704	0.675267	1	0.99748
DUSP12	-0.0607729	0.123122	-0.493601	0.625732	1	0.99748
DUSP16	-0.00322269	0.207764	-0.0155113	0.987743	1	0.999078
DUSP19	0.465202	0.363664	1.27921	0.212123	1	0.99748
DUSP2	0.497925	0.683551	0.728439	0.472856	1	0.99748
DUSP22	0.324717	0.213103	1.52376	0.139642	1	0.99748
DUSP5	-0.154634	0.110137	-1.40401	0.17215	1	0.99748
DUT	0.340466	0.24362	1.39753	0.174066	1	0.99748
DUXA	0.82099	0.494952	1.65873	0.109188	1	0.99748
DYDC1	0.133423	0.225236	0.592369	0.558721	1	0.99748
DYNC1H1	-0.176933	0.569573	-0.310641	0.758551	1	0.99748
DYNC1I2	-0.228356	0.44301	-0.515466	0.610583	1	0.99748
DYNC1LI2	0.0891443	0.235989	0.377747	0.708685	1	0.99748
DYNLL1	0.734457	0.806093	0.911132	0.370596	1	0.99748
DYNLRB1	1.00905	1.08376	0.931063	0.360386	1	0.99748
DYNLT1	0.67236	0.790136	0.850943	0.40257	1	0.99748
DYNLT3	-0.0751391	0.257738	-0.291534	0.772957	1	0.99748
DYRK1A	0.119429	0.225737	0.529062	0.601251	1	0.99748
DYRK2	-0.0498067	0.273919	-0.18183	0.857127	1	0.99748
DZANK1	0.558133	0.539312	1.0349	0.310246	1	0.99748
DZIP1	0.409994	0.309131	1.32628	0.196281	1	0.99748
DZIP3	0.224407	0.142324	1.57673	0.126948	1	0.99748
E2F2	-0.103373	0.196009	-0.52739	0.602395	1	0.99748
E2F3	0.106597	0.173319	0.615034	0.543878	1	0.99748
EAF1	0.13554	0.202235	0.670212	0.508632	1	0.99748
EAPP	0.597079	0.725301	0.823216	0.417873	1	0.99748
EBNA1BP2	0.0589832	0.184364	0.319927	0.75158	1	0.99748
EBP	0.0600542	0.407042	0.147538	0.883845	1	0.99748
ECE1	0.570121	0.77881	0.732042	0.470691	1	0.99748
ECH1	0.68504	0.203288	3.36979	0.0023575	1	0.99748
ECHDC1	0.053917	0.259026	0.208153	0.836732	1	0.99748
ECHDC2	0.0508831	0.14527	0.350266	0.728961	1	0.99748
ECI2	0.673717	0.390118	1.72696	0.0960399	1	0.99748
ECT2	0.827007	0.317844	2.60193	0.015102	1	0.99748
ECT2L	0.185711	0.436921	0.425046	0.6743	1	0.99748
EDEM1	0.0636775	0.177532	0.358682	0.722729	1	0.99748
EDF1	0.635743	0.668957	0.950349	0.350686	1	0.99748
EEA1	0.209336	0.115689	1.80948	0.0819538	1	0.99748
EED	0.11	0.134544	0.817579	0.421027	1	0.99748
EEF1A1	30.7842	55.1187	0.558507	0.581277	1	0.99748
EEF1B2	2.99435	5.08973	0.588312	0.561399	1	0.99748
EEF1D	1.1588	1.98203	0.58465	0.563822	1	0.99748
EEF1E1	0.546422	0.582449	0.938145	0.356804	1	0.99748
EEF1G	5.52454	6.94674	0.795271	0.433656	1	0.99748
EEF2	0.679986	0.776075	0.876186	0.388953	1	0.99748
EEF2K	0.690172	1.05911	0.651654	0.520344	1	0.99748
EFCAB14	-0.149829	0.342226	-0.437806	0.665143	1	0.99748
EFCAB2	0.0391888	0.281537	0.139196	0.890368	1	0.99748
EFR3A	0.0388917	0.303553	0.128122	0.899038	1	0.99748
EFR3B	0.17979	0.31746	0.566337	0.576021	1	0.99748
EFTUD2	-0.0113079	0.293836	-0.0384837	0.969596	1	0.99748
EGFEM1P	0.0193211	0.194058	0.0995637	0.921454	1	0.99748
EGFLAM_AS4	0.253598	0.246317	1.02956	0.312701	1	0.99748
EGLN1	0.108195	0.156055	0.693314	0.49426	1	0.99748
EHBP1L1	0.0024321	0.171138	0.0142113	0.98877	1	0.999078
EHD1	0.300584	0.354245	0.848522	0.403892	1	0.99748
EHHADH	0.174633	0.380894	0.458482	0.650416	1	0.99748
EHMT1	-0.387378	0.638105	-0.607076	0.549066	1	0.99748
EID1	-0.793274	0.695569	-1.14047	0.264489	1	0.99748
EID2B	0.256312	0.227635	1.12598	0.270461	1	0.99748
EIF1	0.331281	3.80458	0.0870743	0.93128	1	0.99748
EIF1AD	0.549909	0.497661	1.10499	0.279286	1	0.99748
EIF1AX	0.281602	0.564614	0.498751	0.622148	1	0.99748
EIF1B	-0.108286	0.585723	-0.184876	0.854761	1	0.99748
EIF2A	0.124051	0.497377	0.24941	0.805003	1	0.99748
EIF2AK1	-0.00946976	0.208451	-0.0454292	0.964112	1	0.99748
EIF2AK2	0.113608	0.340585	0.333566	0.741382	1	0.99748
EIF2B1	0.136753	0.156877	0.87172	0.39134	1	0.99748
EIF2B3	0.335319	0.26228	1.27848	0.212376	1	0.99748
EIF2B5	-0.412537	0.168698	-2.44541	0.021551	1	0.99748
EIF2D	-0.110232	0.147609	-0.746785	0.461893	1	0.99748
EIF2S1	0.117888	0.195946	0.601636	0.552627	1	0.99748
EIF2S2	0.783542	0.506118	1.54814	0.133676	1	0.99748
EIF2S3	0.293464	0.615198	0.477024	0.637331	1	0.99748
EIF3A	-0.674707	1.03981	-0.648872	0.522112	1	0.99748
EIF3B	-0.0720045	0.194281	-0.370621	0.713922	1	0.99748
EIF3C	0.00660706	0.171605	0.0385015	0.969582	1	0.99748
EIF3D	1.49252	1.11737	1.33574	0.19321	1	0.99748
EIF3E	-1.17927	1.49477	-0.788931	0.437288	1	0.99748
EIF3F	-0.203243	0.605743	-0.335527	0.73992	1	0.99748
EIF3G	1.0818	0.949729	1.13906	0.265064	1	0.99748
EIF3H	1.17965	1.86835	0.631386	0.5333	1	0.99748
EIF3I	0.42699	1.00423	0.425193	0.674194	1	0.99748
EIF3J	-0.178636	0.239988	-0.744355	0.463337	1	0.99748
EIF3K	1.66136	2.76247	0.601403	0.55278	1	0.99748
EIF3L	-0.393014	1.77267	-0.221707	0.826274	1	0.99748
EIF3M	0.450158	0.747877	0.601915	0.552444	1	0.99748
EIF4A2	0.00814735	1.59245	0.00511625	0.995957	1	0.999544
EIF4B	0.414715	1.30616	0.317506	0.753395	1	0.99748
EIF4E	0.322811	0.291261	1.10832	0.277871	1	0.99748
EIF4E2	-0.268352	0.267046	-1.00489	0.324211	1	0.99748
EIF4E3	0.308067	0.144074	2.13825	0.0420624	1	0.99748
EIF4EBP2	-0.13889	0.497918	-0.278942	0.782496	1	0.99748
EIF4G1	-0.122537	0.231709	-0.528839	0.601403	1	0.99748
EIF4G2	0.0771656	1.14696	0.0672784	0.946875	1	0.99748
EIF4G3	0.410931	0.252359	1.62836	0.115508	1	0.99748
EIF4H	0.0197849	0.244963	0.0807669	0.936246	1	0.99748
EIF5	-0.0254034	0.642139	-0.0395606	0.968746	1	0.99748
EIF5A2	0.425795	1.06234	0.400809	0.691835	1	0.99748
EIF5B	-0.153575	0.472	-0.32537	0.747505	1	0.99748
EIF6	0.301154	0.6236	0.482927	0.633189	1	0.99748
ELF1	-0.608863	1.61581	-0.376816	0.709368	1	0.99748
ELF2	-0.19815	0.318784	-0.62158	0.539631	1	0.99748
ELK4	-0.19627	1.03288	-0.190021	0.850768	1	0.99748
ELMO1	-0.0364752	0.330879	-0.110237	0.913068	1	0.99748
ELMO2	-0.0619766	0.261553	-0.236956	0.814548	1	0.99748
ELMOD1	0.286971	0.301917	0.950497	0.350613	1	0.99748
ELMOD3	-0.105184	0.223716	-0.470168	0.642155	1	0.99748
ELMSAN1	0.16842	0.269913	0.62398	0.538078	1	0.99748
ELOVL1	0.0313692	0.168635	0.186019	0.853874	1	0.99748
ELOVL5	0.227167	0.39452	0.575805	0.569698	1	0.99748
ELOVL7	0.106629	0.245609	0.434143	0.667766	1	0.99748
ELP2	0.11736	0.210515	0.557492	0.58196	1	0.99748
ELP3	0.0883258	0.387316	0.228046	0.821394	1	0.99748
ELP5	0.00627441	0.186625	0.0336204	0.973437	1	0.99812
EMB	-0.158949	0.461327	-0.344547	0.733207	1	0.99748
EMC1	0.173616	0.617139	0.281324	0.780689	1	0.99748
EMC3	0.929527	0.690956	1.34528	0.190153	1	0.99748
EMC4	0.14946	0.234209	0.638149	0.528958	1	0.99748
EMC7	0.171572	0.278399	0.616281	0.543068	1	0.99748
EMG1	0.239565	0.274764	0.871895	0.391246	1	0.99748
EML3	0.27111	0.323247	0.838708	0.409278	1	0.99748
EML4	1.23155	1.56074	0.789082	0.437201	1	0.99748
EMP2	1.08173	1.31865	0.820331	0.419485	1	0.99748
EMP3	0.270434	0.353226	0.765611	0.450803	1	0.99748
EMX2OS	0.395782	0.670678	0.590122	0.560203	1	0.99748
ENAH	4.70223	3.25134	1.44624	0.160058	1	0.99748
ENC1	0.204212	0.16831	1.21331	0.235921	1	0.99748
ENO1	2.92147	2.06634	1.41383	0.169273	1	0.99748
ENO2	-0.0243223	0.110205	-0.2207	0.82705	1	0.99748
ENOSF1	-0.102693	0.239621	-0.428566	0.671769	1	0.99748
ENPP1	-0.0544568	0.655682	-0.0830538	0.934445	1	0.99748
ENSA	0.0623633	0.302309	0.20629	0.838171	1	0.99748
ENTPD1	0.785255	0.843124	0.931364	0.360234	1	0.99748
ENTPD1_AS1	0.106167	1.3014	0.0815789	0.935606	1	0.99748
ENTPD3_AS1	-0.220168	0.427586	-0.51491	0.610966	1	0.99748
ENTPD4	1.11355	1.27645	0.872382	0.390986	1	0.99748
ENY2	1.19415	0.642322	1.85912	0.074364	1	0.99748
EOGT	-0.172565	0.165743	-1.04116	0.307386	1	0.99748
EP300	0.603639	0.616395	0.979305	0.336455	1	0.99748
EP400	0.415376	0.347089	1.19674	0.242207	1	0.99748
EPB41	1.57194	2.10768	0.745816	0.462469	1	0.99748
EPB41L4A	0.0748883	0.325277	0.23023	0.819715	1	0.99748
EPB41L4A_AS1	0.0260501	0.230652	0.112941	0.910945	1	0.99748
EPC1	0.309615	0.698547	0.443227	0.661267	1	0.99748
EPGN	-0.0694234	0.739604	-0.0938656	0.925936	1	0.99748
EPHA1_AS1	-0.0227917	0.347678	-0.0655541	0.948234	1	0.99748
EPHA10	0.0946279	0.361353	0.261871	0.795484	1	0.99748
EPHA3	0.26133	0.173953	1.50231	0.145067	1	0.99748
EPHX2	-0.259008	0.194976	-1.32841	0.195585	1	0.99748
EPM2AIP1	0.107781	0.154473	0.697732	0.491538	1	0.99748
EPRS	-0.650269	0.33035	-1.96843	0.0597674	1	0.99748
EPS15	0.0482079	0.312576	0.154228	0.878621	1	0.99748
EPSTI1	0.129235	0.236934	0.545447	0.590095	1	0.99748
EPT1	0.00197112	0.162839	0.0121047	0.990435	1	0.999226
ERAL1	0.0668789	0.200541	0.333492	0.741437	1	0.99748
ERAP1	0.166896	0.184536	0.904407	0.374084	1	0.99748
ERAP2	0.477359	0.6303	0.757353	0.455648	1	0.99748
ERBB2IP	-0.0252687	0.455155	-0.0555168	0.956151	1	0.99748
ERBB3	0.513573	0.377055	1.36206	0.184863	1	0.99748
ERC1	-0.207357	0.114727	-1.8074	0.082285	1	0.99748
ERCC1	0.326452	0.226189	1.44327	0.160886	1	0.99748
ERCC3	0.141496	0.187835	0.753302	0.458036	1	0.99748
ERCC4	0.369184	0.314274	1.17472	0.250755	1	0.99748
EREG	0.181637	0.176582	1.02862	0.313132	1	0.99748
ERGIC2	0.329434	0.267484	1.2316	0.229121	1	0.99748
ERGIC3	-0.113689	0.954928	-0.119055	0.906147	1	0.99748
ERH	1.64248	1.52341	1.07816	0.290863	1	0.99748
ERI1	-6.11403e-05	0.285494	-0.000214156	0.999831	1	0.999831
ERICH1	0.75894	0.624793	1.21471	0.235395	1	0.99748
ERLEC1	0.186953	0.493877	0.378542	0.708102	1	0.99748
ERLIN2	0.226763	0.633088	0.358186	0.723096	1	0.99748
ERP29	0.576584	0.702943	0.820243	0.419534	1	0.99748
ERP44	0.31972	0.20126	1.58859	0.12424	1	0.99748
ERVK13_1	0.0466564	0.188756	0.247178	0.806712	1	0.99748
ERVV_1	0.459207	0.456388	1.00618	0.323604	1	0.99748
ESCO1	0.157357	0.350121	0.449436	0.656841	1	0.99748
ESD	0.293897	0.535253	0.549081	0.587635	1	0.99748
ESF1	0.469767	0.709283	0.662313	0.513599	1	0.99748
ESRG	-0.114944	0.118728	-0.968122	0.341903	1	0.99748
ESYT1	0.0194875	0.247648	0.0786902	0.937882	1	0.99748
ESYT2	-0.287164	0.571998	-0.502037	0.619866	1	0.99748
ETF1	-0.182899	0.187618	-0.974845	0.33862	1	0.99748
ETFA	-0.0606515	0.261588	-0.231859	0.818463	1	0.99748
ETFB	0.182363	0.191649	0.951548	0.350089	1	0.99748
ETNK1	0.264904	0.197886	1.33867	0.192266	1	0.99748
ETS1	0.510287	0.936436	0.544925	0.590449	1	0.99748
EVI2A	-0.124618	0.403281	-0.30901	0.759777	1	0.99748
EVI2B	0.235436	0.501574	0.469394	0.642701	1	0.99748
EVI5	0.177131	0.610548	0.290117	0.774028	1	0.99748
EVL	0.322663	0.394081	0.818772	0.420358	1	0.99748
EWSR1	-0.0370468	0.272749	-0.135828	0.893004	1	0.99748
EXD1	-0.0122754	0.543838	-0.0225717	0.982164	1	0.998175
EXO5	0.0814337	0.125687	0.64791	0.522724	1	0.99748
EXOC1	0.293586	0.241952	1.21341	0.235882	1	0.99748
EXOC2	0.191294	0.179232	1.0673	0.295649	1	0.99748
EXOC3L2	0.33574	0.182764	1.83702	0.0776648	1	0.99748
EXOC4	0.0986511	0.190678	0.517371	0.609271	1	0.99748
EXOC7	-0.00576181	0.186722	-0.0308577	0.975619	1	0.99812
EXOG	0.0367037	0.13432	0.273256	0.786816	1	0.99748
EXOSC1	-0.770734	0.308487	-2.49843	0.0191252	1	0.99748
EXOSC10	0.106735	0.299801	0.35602	0.724698	1	0.99748
EXOSC2	0.764313	0.448284	1.70497	0.100122	1	0.99748
EXOSC6	0.494657	0.217537	2.2739	0.0314647	1	0.99748
EXOSC7	0.204013	0.443993	0.459496	0.649697	1	0.99748
EXOSC8	-0.0283016	0.477298	-0.0592954	0.95317	1	0.99748
EXOSC9	-0.331672	0.304361	-1.08973	0.285828	1	0.99748
EXPH5	0.93395	0.676633	1.38029	0.179251	1	0.99748
EYA3	0.402246	0.638843	0.629648	0.53442	1	0.99748
EZH1	-0.0449847	0.310849	-0.144715	0.886052	1	0.99748
EZR	-0.21631	1.28266	-0.168642	0.867384	1	0.99748
F11R	-0.140716	0.476053	-0.295588	0.769892	1	0.99748
F2R	1.32968	0.920876	1.44393	0.160701	1	0.99748
F2RL2	0.465705	0.334983	1.39024	0.176245	1	0.99748
F3	0.139907	0.205753	0.679977	0.502529	1	0.99748
F5	0.0434379	0.372085	0.116742	0.907962	1	0.99748
FABP5	0.177836	0.230714	0.770809	0.447769	1	0.99748
FADS6	-0.0482591	0.358548	-0.134596	0.893968	1	0.99748
FAF2	0.0159136	0.282247	0.0563818	0.955469	1	0.99748
FAHD1	0.639878	0.326018	1.96271	0.0604637	1	0.99748
FAIM	0.0559917	0.254548	0.219965	0.827616	1	0.99748
FAIM3	-0.195026	0.406052	-0.480299	0.635031	1	0.99748
FAM101B	-0.00227928	0.35156	-0.00648334	0.994877	1	0.999544
FAM102A	-0.131386	0.220221	-0.596611	0.555927	1	0.99748
FAM103A1	-0.131485	0.589857	-0.22291	0.825347	1	0.99748
FAM104A	-0.0947335	0.0872355	-1.08595	0.287467	1	0.99748
FAM104B	0.214885	0.274656	0.78238	0.441059	1	0.99748
FAM105A	-0.36596	0.297799	-1.22888	0.230124	1	0.99748
FAM105B	-0.126479	0.337149	-0.375143	0.710597	1	0.99748
FAM106A	0.271564	0.234584	1.15764	0.257534	1	0.99748
FAM107B	0.333238	0.839987	0.396718	0.694813	1	0.99748
FAM111A	0.178713	0.587977	0.303945	0.763589	1	0.99748
FAM114A1	-0.440334	0.920897	-0.478158	0.636534	1	0.99748
FAM115C	-0.205539	0.158314	-1.2983	0.205583	1	0.99748
FAM117B	0.41567	0.519838	0.799615	0.431179	1	0.99748
FAM118A	0.289808	0.211302	1.37153	0.18193	1	0.99748
FAM120A	0.326318	0.380838	0.856843	0.399361	1	0.99748
FAM122C	0.423678	0.833757	0.508155	0.615629	1	0.99748
FAM124A	0.148053	0.1182	1.25256	0.221516	1	0.99748
FAM126B	0.409203	0.802824	0.509705	0.614558	1	0.99748
FAM129A	-0.297537	0.326938	-0.91007	0.371146	1	0.99748
FAM133B	0.15834	0.153062	1.03448	0.31044	1	0.99748
FAM134A	0.619604	0.550544	1.12544	0.270685	1	0.99748
FAM134C	0.297493	0.656859	0.452903	0.654376	1	0.99748
FAM136A	0.162281	0.463183	0.350362	0.72889	1	0.99748
FAM13A	-0.141379	0.262298	-0.539	0.594473	1	0.99748
FAM13B	-0.032401	0.219821	-0.147397	0.883955	1	0.99748
FAM153C	0.726986	0.878487	0.827543	0.41546	1	0.99748
FAM160B1	-0.05286	0.0916649	-0.576666	0.569125	1	0.99748
FAM161A	0.592862	0.710348	0.834607	0.411542	1	0.99748
FAM162A	-0.22475	0.364964	-0.615815	0.543371	1	0.99748
FAM172A	-0.17183	0.383391	-0.448185	0.657732	1	0.99748
FAM172BP	0.23399	0.169145	1.38336	0.178317	1	0.99748
FAM177A1	0.147831	0.42227	0.350086	0.729094	1	0.99748
FAM181A_AS1	0.242352	0.186742	1.29779	0.205756	1	0.99748
FAM192A	0.390244	0.329616	1.18394	0.24715	1	0.99748
FAM193B	0.192709	0.131963	1.46033	0.156178	1	0.99748
FAM200B	0.136811	0.322558	0.424144	0.674949	1	0.99748
FAM204A	-0.409661	0.54184	-0.756056	0.456412	1	0.99748
FAM208A	0.417117	0.903505	0.461666	0.64816	1	0.99748
FAM208B	-0.321837	0.206739	-1.55673	0.131625	1	0.99748
FAM20B	-0.438322	0.277566	-1.57916	0.126389	1	0.99748
FAM210A	-0.00168816	0.341499	-0.00494338	0.996094	1	0.999544
FAM210B	-0.19958	0.32069	-0.622346	0.539135	1	0.99748
FAM212B	-0.250429	0.205082	-1.22111	0.233001	1	0.99748
FAM213A	0.213021	0.532728	0.399868	0.69252	1	0.99748
FAM214A	0.213595	0.287562	0.742778	0.464275	1	0.99748
FAM217B	0.393075	1.12958	0.347984	0.730654	1	0.99748
FAM219B	-0.0447937	0.103712	-0.431905	0.669371	1	0.99748
FAM227A	1.00504	1.34748	0.745863	0.462441	1	0.99748
FAM229B	0.0468097	0.203592	0.229919	0.819954	1	0.99748
FAM24B	0.0860048	0.125308	0.686348	0.498569	1	0.99748
FAM32A	-0.0720614	0.215865	-0.333825	0.741189	1	0.99748
FAM46C	-0.328396	0.463627	-0.70832	0.485049	1	0.99748
FAM49B	0.158886	0.351252	0.452343	0.654773	1	0.99748
FAM50A	0.370427	0.612448	0.604831	0.550534	1	0.99748
FAM60A	0.406688	0.602505	0.674994	0.505638	1	0.99748
FAM63B	0.0865544	1.05846	0.0817736	0.935453	1	0.99748
FAM65B	-0.12781	0.8238	-0.155147	0.877903	1	0.99748
FAM73A	2.96746	1.76573	1.68058	0.104821	1	0.99748
FAM74A1	-0.118508	0.520158	-0.22783	0.821561	1	0.99748
FAM74A2	-0.019669	0.128934	-0.152551	0.87993	1	0.99748
FAM74A3	0.45947	0.563689	0.815112	0.422412	1	0.99748
FAM74A4	0.0911456	0.0779253	1.16965	0.252751	1	0.99748
FAM76A	0.148512	0.364786	0.407121	0.687251	1	0.99748
FAM76B	-0.294253	0.272866	-1.07838	0.290768	1	0.99748
FAM83A	0.129632	0.26268	0.493498	0.625804	1	0.99748
FAM83B	-0.24005	0.141295	-1.69892	0.101271	1	0.99748
FAM83H	0.0137952	0.217217	0.0635088	0.949847	1	0.99748
FAM83H_AS1	0.762424	0.62839	1.2133	0.235924	1	0.99748
FAM84B	0.513185	0.62265	0.824195	0.417326	1	0.99748
FAM91A1	0.0907366	0.142391	0.637234	0.529544	1	0.99748
FAM92A1P2	-0.17196	0.410838	-0.41856	0.678975	1	0.99748
FAM96A	0.225024	0.315441	0.713363	0.481976	1	0.99748
FAM96B	0.166717	0.317609	0.524913	0.604091	1	0.99748
FANCD2	0.197944	0.538504	0.367582	0.71616	1	0.99748
FANCF	0.268421	0.389655	0.688867	0.497009	1	0.99748
FARS2	-0.333047	0.167207	-1.99182	0.0569914	1	0.99748
FARSB	-0.0466262	0.254848	-0.182957	0.856251	1	0.99748
FAS	0.249834	0.221859	1.12609	0.270414	1	0.99748
FASTKD2	0.44671	0.411502	1.08556	0.287637	1	0.99748
FAT3	-0.0278429	0.486724	-0.0572047	0.95482	1	0.99748
FAU	1.48973	2.87861	0.517516	0.609172	1	0.99748
FBL	0.811087	0.533925	1.5191	0.140804	1	0.99748
FBLIM1	1.60986	2.1471	0.749785	0.460116	1	0.99748
FBXL13	0.0623164	0.425753	0.146367	0.88476	1	0.99748
FBXL18	0.566484	0.502919	1.12639	0.270289	1	0.99748
FBXL19_AS1	0.519309	0.396572	1.30949	0.201822	1	0.99748
FBXL20	0.84134	1.38674	0.606703	0.549309	1	0.99748
FBXL3	-0.149659	0.175178	-0.854327	0.400727	1	0.99748
FBXL5	-0.154299	0.245291	-0.629045	0.534808	1	0.99748
FBXO11	0.29649	0.252474	1.17434	0.250904	1	0.99748
FBXO21	0.0730117	0.158993	0.459214	0.649897	1	0.99748
FBXO25	0.422395	0.188155	2.24493	0.0335004	1	0.99748
FBXO27	1.73773	0.934769	1.859	0.074382	1	0.99748
FBXO32	-0.241965	0.239582	-1.00995	0.321828	1	0.99748
FBXO33	-0.00969436	0.158585	-0.0611303	0.951723	1	0.99748
FBXO38	-0.123804	0.114599	-1.08032	0.289918	1	0.99748
FBXO44	-0.0653137	0.298103	-0.219098	0.828285	1	0.99748
FBXO45	0.329022	0.684614	0.480595	0.634824	1	0.99748
FBXO48	-0.19942	0.332273	-0.600169	0.553589	1	0.99748
FBXO6	0.21868	1.02812	0.2127	0.83322	1	0.99748
FBXO7	-0.236405	0.183038	-1.29157	0.207872	1	0.99748
FBXO9	-0.0191024	0.19848	-0.0962437	0.924065	1	0.99748
FBXW2	0.758986	0.755511	1.0046	0.324349	1	0.99748
FBXW4	-0.108034	0.2979	-0.362651	0.719797	1	0.99748
FBXW5	0.0252797	0.324573	0.077886	0.938515	1	0.99748
FBXW7	0.464726	0.370165	1.25546	0.220479	1	0.99748
FBXW8	0.134027	0.164261	0.815941	0.421946	1	0.99748
FCAR	1.96893	2.09069	0.941761	0.354984	1	0.99748
FCER1G	-0.0802425	0.225788	-0.355388	0.725166	1	0.99748
FCF1	0.266175	0.510152	0.521757	0.606256	1	0.99748
FCGR3A	1.56959	1.11771	1.40429	0.172065	1	0.99748
FCGRT	0.0437561	0.201113	0.21757	0.829463	1	0.99748
FCRL6	0.688488	0.282135	2.44028	0.0218001	1	0.99748
FDFT1	0.0689886	0.336752	0.204865	0.839273	1	0.99748
FDPS	0.140824	0.36066	0.390462	0.699376	1	0.99748
FDPSP2	0.539862	1.54144	0.350233	0.728985	1	0.99748
FDXACB1	0.124806	0.27626	0.451769	0.655181	1	0.99748
FECH	0.0126482	0.270356	0.0467837	0.963043	1	0.99748
FENDRR	0.0216548	0.250708	0.0863745	0.931831	1	0.99748
FERMT3	0.133647	0.505745	0.264258	0.793664	1	0.99748
FEZ1	0.134818	0.291585	0.462361	0.647668	1	0.99748
FFAR4	-0.310736	0.262238	-1.18494	0.24676	1	0.99748
FGB	-0.459095	0.717162	-0.640155	0.527674	1	0.99748
FGD3	0.0085622	0.19802	0.043239	0.965841	1	0.99748
FGD4	-0.0916045	0.221317	-0.413907	0.682337	1	0.99748
FGD5_AS1	0.305258	0.399508	0.764084	0.451696	1	0.99748
FGD5P1	0.25825	0.175705	1.46979	0.153616	1	0.99748
FGF5	-0.0271103	0.265291	-0.102191	0.919389	1	0.99748
FGFBP2	1.30789	1.02178	1.28001	0.211845	1	0.99748
FGFR1	-0.185068	0.162057	-1.142	0.263863	1	0.99748
FGFR1OP2	0.249228	0.33392	0.746371	0.462139	1	0.99748
FGFR2	0.800341	0.862664	0.927755	0.362068	1	0.99748
FGL2	-0.223179	0.248296	-0.89884	0.376987	1	0.99748
FHDC1	0.254295	0.347772	0.731212	0.471189	1	0.99748
FHIT	-0.0590988	0.345591	-0.171008	0.865542	1	0.99748
FIBP	-0.281016	0.20841	-1.34838	0.189167	1	0.99748
FIP1L1	0.114907	0.22669	0.506891	0.616503	1	0.99748
FIS1	-0.0652649	0.337504	-0.193375	0.848168	1	0.99748
FKBP11	-0.147376	0.893182	-0.165001	0.87022	1	0.99748
FKBP14	1.39279	2.10589	0.661378	0.514189	1	0.99748
FKBP15	0.312155	0.266372	1.17187	0.251875	1	0.99748
FKBP1A	0.0936569	0.22081	0.424151	0.674944	1	0.99748
FKBP3	0.156451	0.398457	0.392643	0.697784	1	0.99748
FKBP5	1.07459	1.16305	0.923942	0.364012	1	0.99748
FKBP9	0.103453	0.6145	0.168353	0.867609	1	0.99748
FKBP9L	0.0977098	0.170563	0.572868	0.571656	1	0.99748
FKRP	0.0985694	0.212436	0.463997	0.646511	1	0.99748
FKTN	0.450408	0.285894	1.57543	0.127247	1	0.99748
FLCN	0.120863	0.506765	0.2385	0.813363	1	0.99748
FLG2	0.233101	0.315647	0.738487	0.466833	1	0.99748
FLI1	-0.353587	0.332369	-1.06384	0.297182	1	0.99748
FLJ10038	0.370343	0.352298	1.05122	0.302831	1	0.99748
FLJ12825	0.00940859	0.244056	0.0385509	0.969543	1	0.99748
FLJ13197	0.081842	0.350727	0.23335	0.817317	1	0.99748
FLJ30403	0.208653	0.535605	0.389566	0.70003	1	0.99748
FLJ30838	-0.0843514	0.391332	-0.21555	0.831021	1	0.99748
FLJ31104	0.845729	0.78217	1.08126	0.289509	1	0.99748
FLJ31306	0.349025	0.784462	0.444923	0.660058	1	0.99748
FLJ31813	-0.168673	0.247149	-0.682477	0.500973	1	0.99748
FLJ37453	0.0490123	0.305989	0.160177	0.87398	1	0.99748
FLJ39739	-0.0404816	0.204505	-0.197949	0.844625	1	0.99748
FLJ41200	-0.528017	0.715588	-0.737879	0.467196	1	0.99748
FLJ41941	0.721105	0.340965	2.11489	0.0441811	1	0.99748
FLJ42102	0.626732	1.07078	0.585304	0.563389	1	0.99748
FLJ42627	0.219652	0.146495	1.49938	0.145821	1	0.99748
FLJ43663	0.0212132	0.336939	0.0629586	0.950281	1	0.99748
FLJ43681	0.0547225	0.543998	0.100593	0.920645	1	0.99748
FLJ45340	-0.31135	0.370253	-0.84091	0.408066	1	0.99748
FLJ46361	0.394559	0.332239	1.18758	0.245737	1	0.99748
FLNA	0.00550975	0.141505	0.0389369	0.969238	1	0.99748
FLOT1	-0.015789	0.148261	-0.106495	0.916007	1	0.99748
FLOT2	-0.227863	0.209697	-1.08663	0.287174	1	0.99748
FLT1	-0.281068	0.372077	-0.755402	0.456797	1	0.99748
FLT3LG	0.425816	0.228745	1.86153	0.074011	1	0.99748
FLVCR1	0.30182	0.667962	0.451851	0.655123	1	0.99748
FMN1	0.651811	0.728535	0.894687	0.379162	1	0.99748
FMR1	0.156947	0.238321	0.658551	0.515974	1	0.99748
FNBP1	0.163347	0.812697	0.200994	0.842267	1	0.99748
FNBP4	-0.370776	0.47588	-0.779138	0.442933	1	0.99748
FNDC3A	0.373181	0.414971	0.899293	0.37675	1	0.99748
FNIP1	0.0610481	0.244728	0.249453	0.80497	1	0.99748
FNTA	-0.244525	0.152881	-1.59945	0.121804	1	0.99748
FOPNL	-0.0433277	0.367493	-0.117901	0.907052	1	0.99748
FOS	-0.849932	1.11329	-0.763439	0.452074	1	0.99748
FOSB	0.0509469	0.235532	0.216306	0.830438	1	0.99748
FOXJ3	0.010837	0.355328	0.0304987	0.975902	1	0.99812
FOXK1	0.693634	1.04789	0.661933	0.513839	1	0.99748
FOXN2	0.60104	0.299868	2.00435	0.0555525	1	0.99748
FOXN3	0.0712538	0.415194	0.171616	0.865068	1	0.99748
FOXO1	-0.30341	0.377392	-0.803967	0.428706	1	0.99748
FOXO3	0.246682	0.348234	0.708379	0.485013	1	0.99748
FOXO3B	0.393087	0.338873	1.15998	0.256597	1	0.99748
FOXP1	-0.481758	0.612518	-0.78652	0.438673	1	0.99748
FOXP4	0.930433	0.752304	1.23678	0.227225	1	0.99748
FOXRED2	0.526505	1.13816	0.462592	0.647505	1	0.99748
FRA10AC1	0.131405	0.235163	0.558782	0.581092	1	0.99748
FREM2	-0.1992	0.199848	-0.996762	0.328067	1	0.99748
FRG1	-0.0924742	0.384199	-0.240694	0.81168	1	0.99748
FRG1B	0.5098	0.406009	1.25564	0.220415	1	0.99748
FRMD6_AS1	0.227409	0.451318	0.503877	0.618591	1	0.99748
FRMD8	0.546195	0.315761	1.72977	0.0955274	1	0.99748
FRRS1	0.188028	0.343077	0.548062	0.588325	1	0.99748
FRYL	0.50739	0.290196	1.74844	0.0921882	1	0.99748
FSBP	0.554747	0.546304	1.01545	0.319246	1	0.99748
FTH1	0.00982836	2.60192	0.00377735	0.997015	1	0.999544
FTL	17.7543	17.8154	0.996571	0.328158	1	0.99748
FTLP10	0.140456	0.270031	0.520149	0.607361	1	0.99748
FTO	0.313514	0.259416	1.20854	0.237717	1	0.99748
FTSJ3	0.0622351	0.365619	0.170218	0.866156	1	0.99748
FTX	0.0060416	0.362176	0.0166814	0.986818	1	0.999023
FUBP1	-0.116948	0.278285	-0.420247	0.677758	1	0.99748
FUNDC2	0.505106	0.431798	1.16977	0.252704	1	0.99748
FUS	1.53308	1.28334	1.1946	0.243026	1	0.99748
FUT1	-0.131252	0.485009	-0.270617	0.788822	1	0.99748
FUT2	0.566635	0.540859	1.04766	0.304438	1	0.99748
FUT4	-0.00999001	0.142275	-0.0702159	0.944559	1	0.99748
FUT6	-0.442734	0.547224	-0.809054	0.425826	1	0.99748
FXN	0.93371	1.91019	0.488805	0.629077	1	0.99748
FXR1	0.217122	0.403461	0.538149	0.595052	1	0.99748
FXYD5	0.714402	1.16625	0.612561	0.545488	1	0.99748
FYB	1.62071	2.49682	0.649109	0.521961	1	0.99748
FYN	0.432948	0.965604	0.44837	0.6576	1	0.99748
FYTTD1	0.115516	0.332239	0.347689	0.730873	1	0.99748
FZD10_AS1	0.0916997	0.19237	0.476684	0.637569	1	0.99748
FZD2	0.0884638	0.259084	0.341448	0.73551	1	0.99748
FZD3	0.123646	1.32184	0.0935407	0.926191	1	0.99748
FZD4	0.215317	0.246595	0.87316	0.390569	1	0.99748
G2E3	0.0196289	0.282642	0.0694482	0.945164	1	0.99748
G3BP1	0.192962	0.231353	0.834058	0.411846	1	0.99748
G3BP2	-0.105033	0.320709	-0.327502	0.745911	1	0.99748
G6PC	0.913607	1.46771	0.62247	0.539054	1	0.99748
GAB3	0.307516	0.129601	2.37279	0.025334	1	0.99748
GABARAP	1.25572	1.06323	1.18103	0.24828	1	0.99748
GABARAPL1	-0.0282964	0.229807	-0.123131	0.90295	1	0.99748
GABARAPL2	-0.335526	0.679558	-0.493741	0.625634	1	0.99748
GABPB1_AS1	0.331126	0.329309	1.00552	0.323914	1	0.99748
GADD45B	0.200768	0.331518	0.605604	0.550028	1	0.99748
GAL3ST4	0.0596156	0.201434	0.295957	0.769614	1	0.99748
GALM	0.215977	0.530821	0.406873	0.687432	1	0.99748
GALNT1	0.121603	0.19944	0.609725	0.547336	1	0.99748
GALNT10	0.490082	0.193567	2.53185	0.0177288	1	0.99748
GALNT11	0.0478834	0.166064	0.288342	0.775371	1	0.99748
GALNT15	-0.170808	0.157235	-1.08632	0.287306	1	0.99748
GALNT4	-0.0178291	0.31717	-0.056213	0.955602	1	0.99748
GALNT6	0.160231	0.384285	0.416959	0.680131	1	0.99748
GALT	-0.165995	0.335025	-0.49547	0.62443	1	0.99748
GAPDH	1.90311	4.37693	0.434806	0.667291	1	0.99748
GAPVD1	0.33539	0.440851	0.760778	0.453634	1	0.99748
GARS	0.10115	0.246998	0.409517	0.685515	1	0.99748
GART	0.0759411	0.152837	0.496878	0.623451	1	0.99748
GAS5	1.07274	4.25818	0.251926	0.803079	1	0.99748
GAS7	0.37098	0.68212	0.543864	0.591169	1	0.99748
GATA3	0.118643	0.221084	0.536639	0.596079	1	0.99748
GATAD1	0.566833	1.17367	0.482958	0.633167	1	0.99748
GATAD2A	-0.0174793	0.220405	-0.0793053	0.937397	1	0.99748
GATC	-0.190284	0.199739	-0.95266	0.349535	1	0.99748
GATM_AS1	1.38873	0.732995	1.8946	0.0693186	1	0.99748
GBAS	0.227172	0.21524	1.05543	0.300937	1	0.99748
GBP1	0.540782	0.371518	1.4556	0.157472	1	0.99748
GBP2	0.246957	0.645527	0.382567	0.705151	1	0.99748
GBP3	0.107417	0.162772	0.659922	0.515108	1	0.99748
GBP4	0.0647526	0.804384	0.0804997	0.936456	1	0.99748
GBP5	0.404851	0.707595	0.572151	0.572134	1	0.99748
GBP6	-0.0545427	0.458431	-0.118977	0.906208	1	0.99748
GCAT	0.497428	0.598885	0.83059	0.413768	1	0.99748
GCC2	-0.0943908	1.15881	-0.0814552	0.935704	1	0.99748
GCHFR	0.141498	0.156655	0.903244	0.374689	1	0.99748
GCLM	0.282549	0.566276	0.498959	0.622004	1	0.99748
GCN1L1	-0.0299057	0.127392	-0.234753	0.81624	1	0.99748
GDAP2	0.136379	0.446806	0.30523	0.762621	1	0.99748
GDE1	0.0532863	0.209229	0.254679	0.800975	1	0.99748
GDI2	0.858196	0.584274	1.46883	0.153876	1	0.99748
GDPD1	0.848246	0.780529	1.08676	0.287116	1	0.99748
GEMIN8	0.281637	1.60892	0.175047	0.862399	1	0.99748
GFOD2	0.665048	1.21384	0.54789	0.588441	1	0.99748
GFPT1	0.732524	0.778379	0.941089	0.355321	1	0.99748
GFRAL	0.808555	0.773888	1.0448	0.305734	1	0.99748
GGA1	-0.0530106	0.218418	-0.242703	0.81014	1	0.99748
GGA2	-0.0143574	0.74431	-0.0192895	0.984757	1	0.998289
GGA3	-0.0460475	0.165353	-0.278481	0.782846	1	0.99748
GGCT	0.360542	0.240194	1.50104	0.145392	1	0.99748
GGCX	0.559151	0.435161	1.28493	0.210146	1	0.99748
GGNBP2	0.124039	0.627833	0.197567	0.84492	1	0.99748
GGPS1	0.985736	1.10564	0.891551	0.380811	1	0.99748
GGT6	0.937687	0.683465	1.37196	0.181799	1	0.99748
GGT8P	1.03807	0.862129	1.20407	0.239409	1	0.99748
GHITM	0.520514	0.788024	0.660531	0.514723	1	0.99748
GHR	0.74607	0.732271	1.01884	0.317664	1	0.99748
GID8	0.280082	0.153992	1.8188	0.0804791	1	0.99748
GIGYF2	-0.19685	0.369951	-0.532096	0.599177	1	0.99748
GIMAP1	-0.380052	0.565096	-0.672544	0.507171	1	0.99748
GIMAP2	0.475816	0.463889	1.02571	0.314476	1	0.99748
GIMAP4	0.693241	1.23798	0.559979	0.580287	1	0.99748
GIMAP6	-0.147997	0.179554	-0.824252	0.417294	1	0.99748
GIMAP7	0.0439847	1.67762	0.0262185	0.979283	1	0.998175
GINS4	0.599913	0.45534	1.3175	0.199162	1	0.99748
GIT2	0.0690761	0.239816	0.288038	0.775601	1	0.99748
GJC1	0.581505	0.851775	0.682698	0.500836	1	0.99748
GK	0.25173	0.555583	0.453091	0.654242	1	0.99748
GK5	2.00317	2.69499	0.743294	0.463968	1	0.99748
GLB1L	-0.105727	0.401418	-0.263385	0.79433	1	0.99748
GLB1L3	0.0361841	0.230108	0.157249	0.876264	1	0.99748
GLCCI1	-0.0512672	0.249629	-0.205374	0.838879	1	0.99748
GLG1	1.44349	1.78924	0.806762	0.427122	1	0.99748
GLIPR1	0.125838	0.591722	0.212664	0.833248	1	0.99748
GLIPR1L2	0.214316	0.242223	0.884787	0.384381	1	0.99748
GLIPR2	-0.0673808	0.199849	-0.337159	0.738704	1	0.99748
GLO1	-0.0545422	0.151754	-0.359413	0.722189	1	0.99748
GLOD4	0.124695	0.386153	0.322916	0.749342	1	0.99748
GLRX	0.593515	0.838103	0.708165	0.485144	1	0.99748
GLRX3	-0.0703551	0.258871	-0.271777	0.78794	1	0.99748
GLS	2.03905	2.6372	0.773189	0.446384	1	0.99748
GLTP	1.03509	1.02131	1.01349	0.320165	1	0.99748
GLTSCR2	0.163891	0.484565	0.338224	0.737911	1	0.99748
GLUD1	-0.0437235	0.181902	-0.240368	0.81193	1	0.99748
GLUD1P7	-0.137658	0.721623	-0.190762	0.850194	1	0.99748
GLUL	0.3837	0.379103	1.01213	0.320805	1	0.99748
GLYR1	0.0566693	0.233334	0.242867	0.810014	1	0.99748
GM2A	0.0932113	0.810677	0.114979	0.909345	1	0.99748
GMEB1	0.111733	0.411464	0.27155	0.788112	1	0.99748
GMFG	3.5603	4.38364	0.812179	0.424063	1	0.99748
GMPR2	-0.324557	0.367359	-0.883486	0.385071	1	0.99748
GMPS	0.319856	0.19369	1.65138	0.11069	1	0.99748
GNA13	0.032341	0.15058	0.214775	0.831618	1	0.99748
GNAI2	0.138968	0.218106	0.637157	0.529593	1	0.99748
GNAI3	0.625687	0.556031	1.12527	0.270754	1	0.99748
GNAL	1.78588	1.34735	1.32547	0.196545	1	0.99748
GNAS	0.412918	1.32727	0.311103	0.758203	1	0.99748
GNB1	0.281555	0.445484	0.632021	0.532892	1	0.99748
GNB2L1	6.84058	11.8835	0.575637	0.56981	1	0.99748
GNB4	1.55444	1.45836	1.06589	0.296274	1	0.99748
GNB5	0.298337	0.553931	0.538581	0.594757	1	0.99748
GNE	0.722062	2.01753	0.357894	0.723312	1	0.99748
GNG2	0.46218	0.387807	1.19178	0.244113	1	0.99748
GNG4	1.2079	1.81119	0.666907	0.510707	1	0.99748
GNG5	0.0505843	0.336146	0.150483	0.881545	1	0.99748
GNG7	0.144521	0.165001	0.875883	0.389114	1	0.99748
GNL1	-0.0464662	0.463901	-0.100164	0.920982	1	0.99748
GNL2	0.294828	0.358463	0.822478	0.418285	1	0.99748
GNL3	0.49172	0.608316	0.808329	0.426236	1	0.99748
GNL3L	1.10888	1.14794	0.965975	0.342956	1	0.99748
GNLY	17.1672	12.8784	1.33302	0.194089	1	0.99748
GNPAT	0.236011	0.322492	0.731834	0.470816	1	0.99748
GNPNAT1	0.372766	0.44004	0.847118	0.40466	1	0.99748
GNPTAB	0.2016	0.440811	0.457339	0.651226	1	0.99748
GNRHR2	-0.0807909	0.383012	-0.210936	0.834582	1	0.99748
GNS	0.624498	0.542969	1.15016	0.260549	1	0.99748
GOLGA1	0.0175014	0.120817	0.144858	0.88594	1	0.99748
GOLGA2	-0.0326258	0.532645	-0.0612523	0.951627	1	0.99748
GOLGA3	-0.114928	0.803387	-0.143054	0.88735	1	0.99748
GOLGA4	0.285137	0.883957	0.322569	0.749601	1	0.99748
GOLGA6L1	0.278663	0.26595	1.0478	0.304373	1	0.99748
GOLGA6L6	0.676108	0.277244	2.43867	0.0218786	1	0.99748
GOLGA7	0.249543	0.434044	0.574926	0.570284	1	0.99748
GOLGA8A	0.185034	0.263485	0.702257	0.488759	1	0.99748
GOLGA8B	-0.151858	0.283046	-0.536515	0.596164	1	0.99748
GOLGA8I	0.43068	0.207479	2.07578	0.0479431	1	0.99748
GOLGB1	0.273276	0.796497	0.343097	0.734284	1	0.99748
GOLPH3	-0.0374533	0.153702	-0.243675	0.809395	1	0.99748
GOLT1B	0.0122675	0.238988	0.0513312	0.959454	1	0.99748
GON4L	-0.905901	0.766665	-1.18161	0.248055	1	0.99748
GOPC	0.0413198	0.202207	0.204344	0.839676	1	0.99748
GORASP2	0.162966	0.190729	0.854437	0.400667	1	0.99748
GOSR1	0.536492	0.629131	0.852751	0.401585	1	0.99748
GP2	0.36042	0.352255	1.02318	0.31565	1	0.99748
GP5	-0.0569467	0.367439	-0.154983	0.878032	1	0.99748
GP6	-0.0802279	0.20204	-0.39709	0.694542	1	0.99748
GPANK1	0.160062	0.530362	0.301797	0.765208	1	0.99748
GPATCH11	-0.220957	0.362361	-0.609772	0.547305	1	0.99748
GPATCH4	0.106554	0.605364	0.176016	0.861645	1	0.99748
GPATCH8	-0.12719	0.546168	-0.232877	0.817681	1	0.99748
GPBP1	0.288763	0.7714	0.374336	0.71119	1	0.99748
GPBP1L1	-0.526149	0.313737	-1.67704	0.105519	1	0.99748
GPCPD1	-0.0469861	0.398176	-0.118004	0.906972	1	0.99748
GPI	2.03642	2.14624	0.94883	0.351444	1	0.99748
GPLD1	-0.245453	0.532246	-0.461164	0.648516	1	0.99748
GPN1	0.459139	0.327945	1.40005	0.17332	1	0.99748
GPR1	0.0118175	0.354092	0.0333741	0.973631	1	0.99812
GPR12	0.198045	0.209065	0.947289	0.352214	1	0.99748
GPR155	0.478331	0.879211	0.544045	0.591046	1	0.99748
GPR161	0.295236	0.469801	0.628427	0.535206	1	0.99748
GPR171	-0.262578	0.249937	-1.05058	0.30312	1	0.99748
GPR183	0.226268	0.769206	0.294158	0.770973	1	0.99748
[truncated: 4,140 more rows]

## Sheet: c1.ALS
Gene	Effect.size	SE	t.value	p.value	Bonferroni.qval	FDR.qval
A2M	0.0534652	0.332154	0.160965	0.873365	1	0.96017
A2M_AS1	0.244482	0.165137	1.48048	0.150762	1	0.660343
A2ML1	0.500036	0.288666	1.73223	0.0950816	1	0.647032
AAAS	0.226488	0.0776212	2.91786	0.00717748	1	0.646396
AAK1	1.00232	0.798557	1.25517	0.220582	1	0.672371
AARD	0.385465	0.0984488	3.91539	0.000582715	1	0.646396
AARS2	0.526859	0.196548	2.68055	0.0125888	1	0.646396
AASDH	-0.0554759	0.145035	-0.382499	0.7052	1	0.892367
AASDHPPT	-0.00694179	0.148712	-0.0466796	0.963125	1	0.99122
AASS	-0.156668	0.310718	-0.504212	0.618359	1	0.853824
AATF	0.232028	0.183697	1.2631	0.217762	1	0.671471
ABCA13	0.281937	0.164592	1.71295	0.0986237	1	0.647032
ABCA5	-0.0220165	0.58415	-0.0376898	0.970223	1	0.9927
ABCB5	0.792865	0.432077	1.83501	0.0779708	1	0.647032
ABCB7	0.21625	0.146192	1.47921	0.151098	1	0.660343
ABCC1	0.177073	0.0525457	3.36989	0.00235693	1	0.646396
ABCC13	0.280112	0.120324	2.32798	0.0279627	1	0.646396
ABCC9	0.139504	0.0886847	1.57303	0.127803	1	0.656006
ABCD3	0.124382	0.183918	0.676291	0.504828	1	0.803591
ABCE1	0.22401	0.178298	1.25638	0.22015	1	0.6718
ABCF1	0.185258	0.283373	0.653762	0.519006	1	0.807726
ABCF2	0.139718	0.192065	0.727453	0.473449	1	0.784403
ABHD11	-0.0639149	0.25234	-0.253289	0.802037	1	0.93323
ABHD13	-0.0438787	0.0931948	-0.470827	0.64169	1	0.864648
ABHD15	0.449515	0.254049	1.7694	0.0885573	1	0.647032
ABHD17B	0.165927	0.110737	1.49839	0.146077	1	0.660343
ABHD2	-0.0502193	0.22788	-0.220376	0.827299	1	0.94464
ABI1	0.476536	0.236948	2.01114	0.0547852	1	0.646396
ABI2	0.144006	0.26119	0.551345	0.586105	1	0.836228
ABL2	0.757835	0.749067	1.01171	0.321002	1	0.713267
ABLIM1	0.397846	0.537272	0.740494	0.465635	1	0.779955
ABRACL	0.898697	0.524995	1.71182	0.0988348	1	0.647032
ABT1	0.0765414	0.102914	0.743742	0.463701	1	0.778841
ACAA2	-0.216741	0.261036	-0.830311	0.413923	1	0.756167
ACACA	-0.102886	0.187057	-0.550025	0.586997	1	0.836228
ACACB	-0.0266638	0.255785	-0.104243	0.917776	1	0.973283
ACADM	0.184935	0.189442	0.976211	0.337956	1	0.724916
ACADSB	0.00578537	0.140708	0.0411162	0.967517	1	0.99208
ACADVL	0.32019	0.215467	1.48603	0.149297	1	0.660343
ACAP1	0.710001	0.301627	2.35391	0.0264127	1	0.646396
ACAP2	0.304029	0.26396	1.1518	0.259885	1	0.683904
ACBD3	0.215729	0.101352	2.12851	0.0429348	1	0.646396
ACBD4	0.0431194	0.0814066	0.52968	0.600828	1	0.844825
ACBD5	0.724761	0.641635	1.12955	0.268978	1	0.686451
ACBD6	-0.231599	0.134432	-1.72279	0.0968025	1	0.647032
ACBD7	0.716999	0.332802	2.15443	0.0406489	1	0.646396
ACIN1	-0.158195	0.470476	-0.336244	0.739385	1	0.91024
ACLY	-0.121568	0.0719603	-1.68938	0.103106	1	0.647032
ACN9	0.0719284	0.161927	0.444202	0.660572	1	0.872646
ACOT13	0.197333	0.17566	1.12338	0.271541	1	0.687702
ACOX1	-0.0240266	0.502758	-0.0477896	0.962249	1	0.990816
ACP1	0.539096	0.457115	1.17934	0.248941	1	0.681124
ACSL5	0.0121162	0.180953	0.0669579	0.947127	1	0.98412
ACSL6	0.899073	0.57229	1.57101	0.128272	1	0.657367
ACTB	2.11062	3.19772	0.660039	0.515034	1	0.806293
ACTG1	2.12903	1.47949	1.43903	0.162073	1	0.663587
ACTR10	0.225883	0.17746	1.27287	0.21433	1	0.669108
ACTR1A	0.134218	0.149383	0.898485	0.377173	1	0.743003
ACTR2	0.525589	0.425757	1.23448	0.228065	1	0.674232
ACTR3	0.697989	0.458406	1.52265	0.139918	1	0.660343
ACTR6	0.111684	0.171349	0.651794	0.520255	1	0.808055
ACVR2A	0.325731	0.197359	1.65045	0.110882	1	0.648926
ACYP1	-0.0338236	0.208027	-0.162592	0.872097	1	0.959463
ADAM17	0.144016	0.14416	0.998996	0.327004	1	0.715758
ADAMTS17	0.253142	0.250506	1.01052	0.321557	1	0.713267
ADAMTS4	0.334747	0.476987	0.701796	0.489042	1	0.79424
ADAMTSL2	0.216977	0.165066	1.31449	0.200161	1	0.666405
ADAR	0.355822	0.453631	0.784387	0.439902	1	0.76608
ADAT1	0.129319	0.425984	0.303576	0.763867	1	0.920484
ADAT2	-0.00276785	0.125227	-0.0221028	0.982535	1	0.996149
ADCY1	0.259371	0.0938215	2.76451	0.0103407	1	0.646396
ADCY6	0.0806386	0.2049	0.393551	0.697121	1	0.888565
ADCY7	-0.0518937	0.150873	-0.343957	0.733645	1	0.908257
ADD1	-0.0151692	0.120753	-0.125622	0.900998	1	0.967682
ADD3	1.66165	0.613825	2.70704	0.0118345	1	0.646396
ADH5	0.315239	0.183643	1.71658	0.0979479	1	0.647032
ADIPOQ	0.763951	0.628484	1.21554	0.235081	1	0.67611
ADIPOQ_AS1	0.149968	0.169704	0.883702	0.384956	1	0.743996
ADIPOR1	-0.305725	0.152696	-2.00218	0.0557985	1	0.646396
ADIPOR2	0.162525	0.0888556	1.8291	0.0788781	1	0.647032
ADM2	0.387839	0.173353	2.23729	0.0340568	1	0.646396
ADNP2	-0.00199527	0.115751	-0.0172376	0.986379	1	0.996606
ADORA2A_AS1	0.367258	0.17776	2.06604	0.0489231	1	0.646396
ADPGK	0.0554098	0.151988	0.364567	0.718383	1	0.899664
ADPRM	0.0641037	0.216459	0.296147	0.76947	1	0.921886
ADRA1A	0.217158	0.362912	0.598378	0.554765	1	0.824073
ADRBK1	0.443796	0.267343	1.66002	0.108925	1	0.647379
ADRBK2	0.646865	0.302931	2.13535	0.0423205	1	0.646396
ADRM1	0.0895961	0.135855	0.659498	0.515376	1	0.806293
ADSL	-0.0703331	0.195441	-0.359868	0.721853	1	0.900908
ADSS	-0.255831	0.147927	-1.72944	0.0955883	1	0.647032
ADTRP	-0.0908971	0.129214	-0.703461	0.488021	1	0.794127
AEBP2	0.19062	0.221246	0.861574	0.396798	1	0.746471
AEN	0.205619	0.257653	0.798046	0.432073	1	0.762915
AES	0.2249	0.230862	0.974175	0.338947	1	0.725814
AFF1	0.533334	0.217059	2.45709	0.0209934	1	0.646396
AFF3	0.0603181	0.17182	0.351054	0.728376	1	0.906631
AFF4	0.114228	0.20305	0.562562	0.578552	1	0.833702
AFMID	0.26605	0.269791	0.986133	0.333156	1	0.719904
AFTPH	0.249189	0.204199	1.22032	0.233297	1	0.675866
AGA	0.334384	0.206625	1.61831	0.117664	1	0.649751
AGGF1	0.0911752	0.0784416	1.16233	0.255659	1	0.682474
AGK	0.231736	0.112971	2.05129	0.0504402	1	0.646396
AGMAT	0.434344	0.536579	0.80947	0.425591	1	0.759785
AGMO	0.255995	0.137615	1.86022	0.0742021	1	0.647032
AGO4	0.0205059	0.142015	0.144392	0.886304	1	0.963866
AGPAT4_IT1	0.0534632	0.109446	0.488488	0.629299	1	0.860167
AGPAT6	0.190464	0.166288	1.14539	0.262482	1	0.684671
AGTPBP1	0.0947997	0.0916314	1.03458	0.310394	1	0.706791
AHCTF1	0.122471	0.0862019	1.42074	0.167275	1	0.664143
AHCYL2	0.0408806	0.0801792	0.509866	0.614447	1	0.851487
AHI1	0.599715	0.252641	2.37378	0.0252784	1	0.646396
AHNAK	0.411938	0.890681	0.462498	0.647572	1	0.868553
AHR	-0.033284	0.326502	-0.101941	0.919586	1	0.974006
AHSA2	0.0790265	0.0841931	0.938634	0.356557	1	0.734941
AICDA	0.292132	0.150829	1.93684	0.0637025	1	0.646396
AIDA	0.241711	0.131824	1.83358	0.0781886	1	0.647032
AIF1	0.708041	0.389673	1.81701	0.0807604	1	0.647032
AIFM1	0.212053	0.178198	1.18998	0.244806	1	0.681124
AIM1	0.194834	0.252277	0.772302	0.446899	1	0.770986
AIMP1	0.543	0.418071	1.29882	0.205407	1	0.666405
AIP	-0.0143195	0.0867929	-0.164985	0.870232	1	0.958821
AIPL1	0.525989	0.452938	1.16128	0.256078	1	0.682474
AK1	-0.0444198	0.174062	-0.255196	0.80058	1	0.932813
AK2	0.315183	0.118199	2.66655	0.0130058	1	0.646396
AK3	0.525614	0.467386	1.12458	0.271041	1	0.68716
AKAP11	0.147537	0.163099	0.904582	0.373993	1	0.740964
AKAP12	-0.141182	0.159353	-0.885969	0.383756	1	0.743648
AKAP13	0.354185	0.63812	0.555045	0.583608	1	0.834909
AKAP17A	0.33661	0.201933	1.66694	0.107529	1	0.647379
AKAP5	0.87745	0.308962	2.83999	0.00864753	1	0.646396
AKAP8	0.304133	0.194248	1.56569	0.129512	1	0.658203
AKAP9	-0.389736	0.978244	-0.398404	0.693585	1	0.887347
AKIP1	0.324351	0.618752	0.524202	0.604578	1	0.84533
AKIRIN1	-0.120796	0.211525	-0.571073	0.572854	1	0.831747
AKNA	0.361432	0.354146	1.02057	0.316859	1	0.711398
AKR1A1	-0.189638	0.0830159	-2.28436	0.0307578	1	0.646396
AKR1B1	0.107876	0.234952	0.459138	0.64995	1	0.868857
AKR1D1	0.0210223	0.169897	0.123736	0.902476	1	0.967682
AKR7A2	0.072249	0.151019	0.478408	0.636358	1	0.862842
AKTIP	0.224903	0.166901	1.34752	0.189439	1	0.664579
ALAS1	0.0778965	0.120602	0.645897	0.524007	1	0.809486
ALDH1B1	0.137524	0.330104	0.416608	0.680385	1	0.882502
ALDH1L2	0.568696	0.320428	1.7748	0.087641	1	0.647032
ALDH3A2	0.184251	0.20621	0.893513	0.379779	1	0.743165
ALDH3B1	0.407611	0.29787	1.36842	0.18289	1	0.664579
ALDH5A1	0.369211	0.210841	1.75113	0.0917149	1	0.647032
ALDH6A1	2.05778	1.75933	1.16964	0.252757	1	0.682474
ALDH8A1	0.162536	0.112324	1.44703	0.159839	1	0.661867
ALDOA	0.166993	0.213173	0.783369	0.440488	1	0.76608
ALG1	0.353479	0.346381	1.02049	0.316898	1	0.711398
ALG10B	0.025189	0.122814	0.205099	0.839092	1	0.948153
ALG13	0.0299871	0.144546	0.207457	0.837269	1	0.947921
ALG1L9P	0.254689	0.170397	1.49468	0.147037	1	0.660343
ALG5	-0.306488	0.115619	-2.65084	0.0134888	1	0.646396
ALG9	0.482111	0.188665	2.55538	0.016803	1	0.646396
ALKBH4	-0.00282802	0.114906	-0.0246115	0.980553	1	0.995968
ALKBH5	0.0537718	0.142126	0.378339	0.70825	1	0.893633
ALOX5AP	-0.0341939	0.849247	-0.0402638	0.96819	1	0.99208
ALPP	-0.103439	0.227358	-0.454958	0.652915	1	0.869279
AMBRA1	0.236837	0.343158	0.690171	0.496202	1	0.79844
AMD1	0.120759	0.294647	0.409844	0.685278	1	0.884478
AMFR	-0.0176554	0.113898	-0.15501	0.878011	1	0.962634
AMZ2	0.19997	0.117384	1.70356	0.10039	1	0.647032
ANAPC10	0.0649541	0.129282	0.502421	0.6196	1	0.854386
ANAPC11	0.169379	0.158688	1.06737	0.295614	1	0.69861
ANAPC13	0.00913765	0.122849	0.074381	0.941277	1	0.983322
ANAPC15	0.199575	0.243024	0.821214	0.418991	1	0.758048
ANAPC16	2.15612	1.63726	1.31691	0.199359	1	0.666405
ANAPC4	0.111968	0.101791	1.09998	0.281421	1	0.691895
ANAPC5	0.294217	0.260897	1.12771	0.26974	1	0.68715
ANGEL2	0.34219	0.304187	1.12493	0.270896	1	0.68716
ANGPT2	0.19682	0.179153	1.09861	0.282008	1	0.691895
ANK3	-0.149331	0.154937	-0.963816	0.344017	1	0.729154
ANKH	-0.195687	0.189935	-1.03028	0.312367	1	0.70846
ANKHD1	0.203554	0.11882	1.71313	0.0985912	1	0.647032
ANKIB1	-0.0351654	0.166966	-0.210614	0.834831	1	0.947019
ANKK1	-0.0508278	0.0877952	-0.578936	0.567615	1	0.830314
ANKLE1	0.304257	0.126909	2.39745	0.0239862	1	0.646396
ANKLE2	-0.0613441	0.11269	-0.544364	0.590829	1	0.838636
ANKRA2	0.146424	0.115943	1.2629	0.217836	1	0.671471
ANKRD10	-0.212149	0.12106	-1.75243	0.0914878	1	0.647032
ANKRD11	0.391924	1.338	0.292918	0.77191	1	0.923558
ANKRD12	2.3724	1.8383	1.29054	0.208224	1	0.667221
ANKRD13A	0.0755549	0.13366	0.565276	0.576732	1	0.83326
ANKRD16	0.5315	0.203329	2.61399	0.0146884	1	0.646396
ANKRD17	0.0682416	0.270462	0.252315	0.802781	1	0.93356
ANKRD20A9P	0.956231	1.19871	0.797716	0.432261	1	0.762981
ANKRD26	-0.0578145	0.126794	-0.45597	0.652197	1	0.869152
ANKRD30BP2	0.290575	0.217604	1.33534	0.193339	1	0.664579
ANKRD32	-0.465958	0.194837	-2.39153	0.0243034	1	0.646396
ANKRD36	0.96415	0.501956	1.92079	0.0657887	1	0.647032
ANKRD36B	1.29156	0.680197	1.8988	0.0687421	1	0.647032
ANKRD39	0.136313	0.186519	0.730824	0.471422	1	0.783873
ANKRD40	0.634877	0.439287	1.44524	0.160335	1	0.661936
ANKRD44	0.568739	0.434223	1.30978	0.201725	1	0.666405
ANKRD49	-0.10289	0.528193	-0.194796	0.847067	1	0.951381
ANKRD62	0.180018	0.359392	0.500895	0.620659	1	0.854671
ANKS4B	0.162127	0.256738	0.631489	0.533234	1	0.810438
ANO6	0.0079172	0.095522	0.0828836	0.934579	1	0.980916
ANP32A	-0.101399	0.301313	-0.336524	0.739177	1	0.91024
ANP32A_IT1	0.278235	0.397727	0.699563	0.490412	1	0.794869
ANP32B	-0.0900984	0.332661	-0.270842	0.788652	1	0.929765
ANP32E	0.496542	0.694175	0.715299	0.480799	1	0.78997
ANXA1	1.80096	2.63354	0.683857	0.500116	1	0.80053
ANXA11	0.123696	0.260965	0.473994	0.639461	1	0.863729
ANXA2	1.16144	1.15798	1.00298	0.325113	1	0.715758
ANXA2R	0.0812923	0.137506	0.591193	0.559497	1	0.826058
ANXA5	0.324724	0.578294	0.56152	0.579251	1	0.833837
ANXA6	0.390604	0.30598	1.27657	0.21304	1	0.668413
ANXA7	0.0362515	0.276729	0.131	0.896784	1	0.967682
AOAH	-0.416877	0.4567	-0.912803	0.369733	1	0.740186
AP1G1	0.015522	0.213299	0.0727712	0.942545	1	0.983774
AP1G2	0.253982	0.213094	1.19188	0.244075	1	0.681124
AP1S3	0.820249	0.563283	1.45619	0.15731	1	0.661867
AP2M1	0.279661	0.162247	1.72368	0.096639	1	0.647032
AP3B1	0.223967	0.239651	0.934559	0.358615	1	0.735334
AP3D1	0.126645	0.0813575	1.55665	0.131643	1	0.658342
AP3M1	0.256022	0.323645	0.791058	0.436067	1	0.765599
AP3M2	0.505055	0.24569	2.05566	0.0499868	1	0.646396
AP3S1	-0.00229336	0.137613	-0.0166653	0.986831	1	0.996735
AP3S2	0.388586	0.432309	0.89886	0.376977	1	0.742943
AP4B1	0.0616657	0.0530563	1.16227	0.255684	1	0.682474
AP4B1_AS1	0.203001	0.388359	0.522716	0.605598	1	0.845331
AP4E1	1.04445	0.395402	2.64149	0.0137842	1	0.646396
AP4S1	1.02923	0.660368	1.55857	0.131188	1	0.658342
AP5B1	0.146782	0.153218	0.957992	0.346891	1	0.730634
AP5M1	0.215097	0.112919	1.90488	0.0679135	1	0.647032
AP5S1	0.421776	0.294642	1.43149	0.164203	1	0.664143
APAF1	0.389462	0.315606	1.23401	0.228236	1	0.674232
APBB1IP	0.386812	0.353522	1.09417	0.283916	1	0.693026
APBB2	0.4209	0.189368	2.22265	0.0351458	1	0.646396
APC	0.015091	0.211704	0.0712835	0.943718	1	0.983774
APEH	-0.0526052	0.15009	-0.35049	0.728795	1	0.906784
APEX1	0.495702	0.419744	1.18096	0.248308	1	0.681124
APH1A	0.0458247	0.163322	0.280579	0.781254	1	0.927718
API5	-0.0206074	0.137716	-0.149637	0.882206	1	0.963671
APLP2	0.300017	0.134299	2.23395	0.0343025	1	0.646396
APMAP	-0.173764	0.325902	-0.533179	0.598438	1	0.843986
APOA1BP	0.0660563	0.126003	0.524246	0.604549	1	0.84533
APOBEC3A	0.182918	0.482672	0.37897	0.707787	1	0.893633
APOBEC3C	-0.199804	0.380698	-0.524837	0.604143	1	0.84533
APOBEC3D	0.536752	0.620812	0.864597	0.395167	1	0.746062
APOBEC3F	0.269151	0.232485	1.15772	0.257504	1	0.683783
APOBEC3G	-0.289289	0.691115	-0.418583	0.678958	1	0.881583
APOC1P1	0.494777	0.32115	1.54064	0.135489	1	0.660343
APOL1	1.41961	0.970088	1.46338	0.155349	1	0.661824
APOL2	1.09702	0.443162	2.47545	0.020144	1	0.646396
APOL3	0.234821	0.256774	0.914506	0.368855	1	0.740186
APOL6	0.477208	0.36436	1.30971	0.201748	1	0.666405
APOLD1	0.162033	0.321225	0.504423	0.618212	1	0.853824
APOOL	0.0938486	0.174853	0.536727	0.596019	1	0.842303
APOPT1	0.392782	0.48803	0.804831	0.428216	1	0.760654
APPBP2	0.0897299	0.12734	0.704646	0.487295	1	0.79366
APPL1	1.09639	0.609556	1.79868	0.0836904	1	0.647032
APRT	0.968119	0.468003	2.06862	0.0486617	1	0.646396
APTX	0.0995238	0.0935655	1.06368	0.297254	1	0.69944
AQP3	0.270104	0.134031	2.01523	0.0543281	1	0.646396
AQP4_AS1	0.207373	0.207793	0.997978	0.327488	1	0.715758
AQP6	-0.0286012	0.213788	-0.133783	0.894605	1	0.966579
AQR	0.0892872	0.113111	0.789378	0.437031	1	0.766078
ARAF	0.0394102	0.123743	0.318483	0.752663	1	0.916033
ARAP2	-0.192333	0.244435	-0.786847	0.438485	1	0.76608
ARCN1	0.1407	0.154995	0.907767	0.372339	1	0.740186
ARF1	0.0580122	0.217714	0.266461	0.791986	1	0.930969
ARF4	0.0078882	0.128355	0.0614561	0.951466	1	0.986497
ARF6	-0.0456222	0.405157	-0.112604	0.91121	1	0.970952
ARFGAP2	0.265787	0.136229	1.95103	0.0619082	1	0.646396
ARFGAP3	-0.120432	0.172969	-0.696262	0.492443	1	0.795618
ARFGEF1	-0.13867	0.188714	-0.734814	0.469029	1	0.782438
ARFGEF2	0.0905441	0.109777	0.824798	0.41699	1	0.75766
ARFIP2	0.0219485	0.39993	0.0548809	0.956653	1	0.988036
ARGFX	0.132485	0.404743	0.32733	0.746039	1	0.913247
ARGLU1	1.5	0.569248	2.63506	0.0139909	1	0.646396
ARHGAP1	0.34166	0.482695	0.707818	0.485356	1	0.792657
ARHGAP11A	0.493014	0.24826	1.98588	0.0576859	1	0.646396
ARHGAP15	0.500118	0.547666	0.913179	0.369539	1	0.740186
ARHGAP25	0.166959	0.401338	0.416007	0.680819	1	0.882692
ARHGAP26	1.04101	0.74162	1.40369	0.172242	1	0.664143
ARHGAP30	0.297437	0.427644	0.695524	0.492897	1	0.796079
ARHGAP4	0.302595	0.131565	2.29997	0.0297296	1	0.646396
ARHGAP5	0.00384935	0.245475	0.0156812	0.987608	1	0.997028
ARHGAP9	0.0607506	0.209438	0.290064	0.774068	1	0.924564
ARHGDIB	3.6953	7.31287	0.505314	0.617595	1	0.853734
ARHGEF1	0.114962	0.0991498	1.15947	0.256801	1	0.683783
ARHGEF2	-0.0302342	0.117518	-0.257273	0.798993	1	0.932381
ARHGEF26	0.0905732	0.0846642	1.06979	0.294544	1	0.69861
ARHGEF3	0.413498	0.180881	2.28602	0.0306468	1	0.646396
ARHGEF39	0.200591	0.369076	0.543494	0.59142	1	0.839086
ARHGEF6	0.245433	0.168502	1.45656	0.15721	1	0.661867
ARID1A	0.232845	0.106875	2.17867	0.0386111	1	0.646396
ARID1B	0.327236	0.187694	1.74345	0.0930698	1	0.647032
ARID2	-0.216733	0.162674	-1.33231	0.194318	1	0.664579
ARID4A	0.631367	0.560277	1.12688	0.270085	1	0.68716
ARID4B	0.778191	0.756477	1.0287	0.313094	1	0.70846
ARID5A	0.135355	0.155881	0.868323	0.393162	1	0.746062
ARID5B	1.63047	0.816493	1.99692	0.0564022	1	0.646396
ARIH1	0.144515	0.134868	1.07153	0.293776	1	0.69861
ARIH2	0.645026	0.350794	1.83876	0.0773997	1	0.647032
ARIH2OS	0.23167	0.247948	0.934348	0.358721	1	0.735334
ARL1	0.498118	0.194785	2.55728	0.0167301	1	0.646396
ARL11	-0.29458	0.281642	-1.04594	0.305217	1	0.703828
ARL14EP	0.00127065	0.31191	0.00407378	0.996781	1	0.999549
ARL16	0.235582	0.181738	1.29627	0.206271	1	0.666405
ARL17A	-0.286716	0.332843	-0.861413	0.396886	1	0.746471
ARL2_SNX15	-0.0710476	0.153829	-0.461862	0.648022	1	0.868553
ARL2BP	0.316012	0.143158	2.20744	0.0363115	1	0.646396
ARL4C	0.925351	0.606244	1.52637	0.138993	1	0.660343
ARL5A	-0.00872033	0.151066	-0.0577252	0.954409	1	0.987601
ARL6IP1	0.205743	0.652033	0.315541	0.75487	1	0.917108
ARL6IP4	0.268772	0.13461	1.99667	0.0564303	1	0.646396
ARL6IP5	-0.665367	1.9069	-0.348926	0.729955	1	0.907227
ARL8B	-0.0209017	0.102024	-0.204872	0.839268	1	0.948153
ARMC10	0.464808	0.512248	0.907389	0.372535	1	0.740186
ARMC8	0.18361	0.220938	0.831045	0.413515	1	0.756167
ARMC9	0.524881	0.308596	1.70086	0.100901	1	0.647032
ARMCX6	-0.133001	0.150996	-0.880823	0.386484	1	0.744469
ARNTL	0.0830616	0.0905975	0.91682	0.367663	1	0.739649
ARNTL2	0.238301	0.476182	0.500441	0.620974	1	0.854671
ARPC1A	-0.00956569	0.128642	-0.0743592	0.941294	1	0.983322
ARPC1B	0.353462	0.457541	0.772526	0.446769	1	0.770986
ARPC2	-0.0808896	1.52367	-0.0530887	0.958067	1	0.988998
ARPC3	0.16723	1.09183	0.153165	0.879451	1	0.963333
ARPC4	0.418615	0.15187	2.75639	0.0105404	1	0.646396
ARPC5	0.288109	0.512471	0.562196	0.578797	1	0.833702
ARPC5L	0.2631	0.163966	1.6046	0.120662	1	0.654407
ARPP19	0.55382	0.372218	1.48789	0.148808	1	0.660343
ARRB2	0.286347	0.120643	2.37351	0.0252936	1	0.646396
ARRDC3	0.0668299	0.359704	0.185791	0.85405	1	0.954838
ARRDC3_AS1	0.142895	0.0749289	1.90708	0.0676164	1	0.647032
ARSA	2.0446	2.03822	1.00313	0.325044	1	0.715758
ARSB	0.0400415	0.15553	0.257453	0.798856	1	0.932381
ARSD	-0.0150781	0.123234	-0.122353	0.90356	1	0.967717
ARSK	-0.0331131	0.236614	-0.139946	0.889781	1	0.965429
AS3MT	0.882797	0.810786	1.08882	0.286225	1	0.695578
ASAH1	0.190061	0.108687	1.74871	0.0921405	1	0.647032
ASAP1	-0.056741	0.100064	-0.567045	0.575547	1	0.832732
ASB11	-0.0404411	0.222566	-0.181704	0.857224	1	0.955863
ASB16	0.0405078	0.172561	0.234745	0.816246	1	0.940399
ASB16_AS1	0.45625	0.366323	1.24549	0.22406	1	0.673633
ASB6	0.401287	0.395278	1.0152	0.319365	1	0.712113
ASB8	-0.117988	0.395757	-0.298132	0.767972	1	0.921743
ASCC1	0.0682316	0.166685	0.409343	0.68564	1	0.884478
ASCC3	0.273651	0.208743	1.31095	0.201337	1	0.666405
ASF1A	0.191578	0.197224	0.971373	0.340313	1	0.725933
ASH1L	0.472875	0.497463	0.950573	0.350575	1	0.732929
ASMTL_AS1	0.121348	0.178065	0.681482	0.501592	1	0.801793
ASNSD1	0.134381	0.219704	0.611647	0.546083	1	0.819058
ASTE1	0.18057	0.112877	1.5997	0.121747	1	0.654407
ASTN2	-0.0533796	0.449535	-0.118744	0.906391	1	0.96889
ASXL1	0.307853	0.158688	1.93999	0.0633011	1	0.646396
ATAD2	0.142512	0.143194	0.995237	0.328794	1	0.717189
ATAD3C	0.555821	0.499536	1.11267	0.276031	1	0.690526
ATCAY	0.453365	0.633702	0.715422	0.480724	1	0.78997
ATE1	0.0101388	0.134329	0.0754774	0.940413	1	0.983322
ATF2	-0.00224383	0.0966474	-0.0232167	0.981655	1	0.995968
ATF4	0.278228	0.356196	0.78111	0.441792	1	0.76608
ATF6	-0.214253	0.297364	-0.72051	0.477639	1	0.78731
ATF6B	-0.212167	0.283325	-0.748846	0.460672	1	0.776209
ATF7IP	0.344862	0.221147	1.55943	0.130986	1	0.658342
ATF7IP2	0.0598672	0.167953	0.356453	0.724378	1	0.902921
ATG10	0.0472477	0.172188	0.274396	0.785949	1	0.929303
ATG12	0.800898	0.943049	0.849264	0.403486	1	0.750885
ATG13	0.121022	0.144591	0.836992	0.410225	1	0.754967
ATG14	0.164907	0.332151	0.496482	0.623726	1	0.856229
ATG16L1	0.27781	0.135422	2.05145	0.0504241	1	0.646396
ATG3	-0.118533	0.334112	-0.354772	0.725622	1	0.904119
ATG5	-0.236946	0.140879	-1.68192	0.104559	1	0.647032
ATHL1	0.312477	0.167159	1.86934	0.0728793	1	0.647032
ATIC	0.109384	0.149542	0.731462	0.471038	1	0.78366
ATM	0.96336	0.828473	1.16281	0.255467	1	0.682474
ATMIN	-0.0481153	0.119117	-0.403932	0.689566	1	0.885987
ATOX1	0.181135	0.175746	1.03067	0.312191	1	0.70846
ATP11B	0.0395975	0.156065	0.253724	0.801704	1	0.93323
ATP1A1	0.182846	0.238205	0.767601	0.44964	1	0.771401
ATP1A2	0.272932	0.385814	0.707418	0.4856	1	0.792845
ATP1B2	-0.184582	0.351995	-0.524389	0.60445	1	0.84533
ATP1B3	-0.0775223	0.109964	-0.704979	0.487092	1	0.79366
ATP1B4	0.336379	0.356444	0.943708	0.354006	1	0.734538
ATP2B1	-0.574543	0.496933	-1.15618	0.258122	1	0.683783
ATP2B4	0.41983	0.348622	1.20425	0.23934	1	0.679803
ATP5A1	-0.05498	0.886971	-0.0619863	0.951048	1	0.986397
ATP5B	0.990634	0.489266	2.02474	0.0532784	1	0.646396
ATP5C1	-0.100593	0.568281	-0.177013	0.86087	1	0.955863
ATP5E	1.9135	1.83072	1.04522	0.305544	1	0.703828
ATP5EP2	0.109021	0.121136	0.89999	0.376386	1	0.74273
ATP5F1	0.669417	0.841395	0.795604	0.433466	1	0.76351
ATP5G1	0.297066	0.635756	0.467264	0.644204	1	0.866513
ATP5G2	2.1589	2.6879	0.803194	0.429145	1	0.760762
ATP5G3	0.147644	0.297614	0.49609	0.623999	1	0.856411
ATP5H	0.537509	0.847199	0.634454	0.531328	1	0.810042
ATP5I	1.2197	2.0583	0.59258	0.558582	1	0.826053
ATP5J	0.776616	1.1684	0.664683	0.512106	1	0.80569
ATP5J2	0.258905	1.1689	0.221495	0.826438	1	0.94437
ATP5J2_PTCD1	0.848259	0.370391	2.29017	0.0303709	1	0.646396
ATP5L	4.57963	3.812	1.20137	0.240437	1	0.681
ATP5O	0.950348	1.26602	0.75066	0.459598	1	0.776209
ATP5S	0.111356	0.192493	0.578492	0.56791	1	0.830314
ATP6AP2	0.561421	0.255509	2.19727	0.03711	1	0.646396
ATP6V0A2	0.558242	0.486437	1.14761	0.261578	1	0.684497
ATP6V0B	-0.0443947	0.141903	-0.312853	0.756888	1	0.918309
ATP6V0D2	0.0969685	0.127317	0.761629	0.453135	1	0.773269
ATP6V0E1	1.41471	1.36373	1.03738	0.309109	1	0.705961
ATP6V1A	0.377934	0.233426	1.61907	0.1175	1	0.649751
ATP6V1E1	0.0396134	0.29519	0.134196	0.894281	1	0.966579
ATP6V1F	0.397405	0.331772	1.19783	0.24179	1	0.681
ATP6V1G1	0.537367	1.98505	0.270706	0.788754	1	0.929765
ATP7A	-0.133116	0.368147	-0.361583	0.720586	1	0.900585
ATP8A1	-0.133195	0.150684	-0.883938	0.384831	1	0.743996
ATP8B1	0.197433	0.137363	1.43731	0.162557	1	0.663587
ATP8B2	-0.136263	0.223049	-0.61091	0.546563	1	0.819178
ATPIF1	0.662285	0.415136	1.59534	0.122721	1	0.654407
ATR	-0.0993132	0.158817	-0.625331	0.537204	1	0.812782
ATRAID	0.38775	0.359333	1.07908	0.29046	1	0.696537
ATRX	1.45433	0.770584	1.88731	0.0703301	1	0.647032
ATXN1	-0.0844465	0.247772	-0.340824	0.735975	1	0.908642
ATXN7	0.135679	0.403572	0.336194	0.739423	1	0.91024
ATXN7L3B	0.102359	0.115374	0.887192	0.383109	1	0.743568
ATXN8OS	-0.161006	1.01624	-0.158433	0.875339	1	0.960964
AUP1	0.261508	0.164976	1.58513	0.125026	1	0.654407
AURKA	0.0331555	0.0911944	0.36357	0.719119	1	0.900004
AURKAIP1	0.114454	0.157896	0.72487	0.475005	1	0.785378
AVPR1A	-0.0693417	0.157005	-0.441653	0.662392	1	0.873373
AXL	0.425312	0.337827	1.25897	0.219229	1	0.6718
AZI2	0.0513298	0.168252	0.305077	0.762736	1	0.920471
AZIN1	0.111237	0.206395	0.53895	0.594507	1	0.841454
B2M	64.0727	96.6771	0.662749	0.513324	1	0.806077
B3GALNT2	0.184561	0.162241	1.13757	0.265673	1	0.685724
B3GNT6	0.0986912	0.21872	0.451222	0.65557	1	0.870455
B4GALT1	0.275917	0.174069	1.5851	0.125033	1	0.654407
B4GALT3	0.281717	0.141121	1.99629	0.0564747	1	0.646396
BACE1_AS	-0.359748	0.267105	-1.34684	0.189654	1	0.664579
BACE2	0.699024	0.674386	1.03653	0.309498	1	0.706085
BACH2	0.174055	0.184869	0.941502	0.355114	1	0.734538
BAG1	0.214343	0.205141	1.04486	0.305707	1	0.703828
BAG5	0.182146	0.273683	0.665537	0.511569	1	0.805342
BAG6	0.0797532	0.180663	0.441447	0.662539	1	0.873379
BAIAP2_AS1	-0.0945478	0.138165	-0.68431	0.499834	1	0.80053
BANF1	-0.31659	0.408752	-0.774529	0.445605	1	0.769716
BAP1	-0.0061772	0.0486871	-0.126875	0.900015	1	0.967682
BAZ1A	-0.320606	0.398818	-0.803891	0.428749	1	0.760708
BAZ1B	0.490204	0.279639	1.75299	0.0913894	1	0.647032
BAZ2A	0.45118	0.432966	1.04207	0.306973	1	0.704755
BAZ2B	0.0877352	0.25415	0.34521	0.732714	1	0.907613
BBIP1	0.0800935	0.438404	0.182693	0.856456	1	0.955863
BBX	0.308908	0.409761	0.753874	0.457699	1	0.776209
BCAP29	0.218151	0.121601	1.79398	0.0844547	1	0.647032
BCAP31	0.774314	0.830095	0.932802	0.359504	1	0.735334
BCAS1	-0.217113	0.270802	-0.801739	0.429971	1	0.761128
BCAS2	0.150128	0.328218	0.457402	0.651181	1	0.868864
BCCIP	0.438638	0.237052	1.85038	0.0756539	1	0.647032
BCDIN3D	-0.0331965	0.270389	-0.122773	0.903231	1	0.967682
BCDIN3D_AS1	0.511427	0.241834	2.11478	0.0441913	1	0.646396
BCKDHB	0.556382	0.225792	2.46414	0.0206632	1	0.646396
BCL11B	0.361488	0.510238	0.708468	0.484958	1	0.792495
BCL2	0.0552709	0.303549	0.182083	0.85693	1	0.955863
BCL2A1	0.328603	0.131626	2.4965	0.0192091	1	0.646396
BCL2L15	0.599702	0.85502	0.70139	0.489291	1	0.794434
BCL7B	-0.000589813	0.0747233	-0.00789329	0.993762	1	0.999133
BCLAF1	1.07864	0.993873	1.08529	0.287755	1	0.695744
BDH1	0.563498	0.520201	1.08323	0.288649	1	0.695744
BDH2	-0.0563833	0.131548	-0.428615	0.671733	1	0.878064
BDNF_AS	-0.0994088	0.2002	-0.496547	0.62368	1	0.856229
BDP1	-0.196901	0.589813	-0.333836	0.741181	1	0.910688
BEND2	0.432155	0.236949	1.82383	0.0796933	1	0.647032
BEND3P3	0.051352	0.18293	0.28072	0.781147	1	0.927718
BET1L	0.256604	0.171497	1.49627	0.146626	1	0.660343
BEX2	0.00864703	0.135154	0.0639793	0.949476	1	0.985433
BEX4	0.0495727	0.0602223	0.823161	0.417903	1	0.75785
BEX5	-0.0218289	0.125634	-0.17375	0.863408	1	0.957152
BFAR	0.474564	0.259171	1.83109	0.0785714	1	0.647032
BHLHE40	0.0506679	0.23955	0.211513	0.834136	1	0.947019
BHMT2	0.672557	0.332004	2.02575	0.0531677	1	0.646396
BIN2	0.275313	0.226559	1.21519	0.235213	1	0.67611
BIN3_IT1	0.104941	0.26674	0.393419	0.697218	1	0.888565
BIRC2	0.108062	0.175575	0.615477	0.54359	1	0.817115
BIRC3	1.94084	0.996515	1.94762	0.0623348	1	0.646396
BIRC6	-0.0493557	0.409759	-0.12045	0.905052	1	0.968208
BIVM	0.547469	0.225729	2.42534	0.0225408	1	0.646396
BLCAP	0.150135	0.114191	1.31478	0.200064	1	0.666405
BLMH	0.075206	0.101524	0.74077	0.465471	1	0.779955
BLOC1S1	0.420073	0.370149	1.13487	0.266783	1	0.686094
BLOC1S2	0.52948	0.727169	0.728139	0.473036	1	0.784317
BLOC1S3	0.0315189	0.104927	0.300388	0.76627	1	0.92138
BLOC1S6	0.32946	0.36911	0.892579	0.38027	1	0.743165
BLVRA	0.0297551	0.142141	0.209336	0.835818	1	0.947019
BLZF1	0.208569	0.15265	1.36632	0.183539	1	0.664579
BMP7	0.514691	0.395819	1.30032	0.204902	1	0.666405
BMP8A	0.132172	0.175871	0.751529	0.459084	1	0.776209
BMPR2	-0.0904486	0.14085	-0.642162	0.52639	1	0.809793
BMS1	-0.0433617	0.292464	-0.148263	0.883279	1	0.963671
BMS1P1	0.157788	0.271356	0.581479	0.565926	1	0.829763
BMS1P2	-0.0191453	0.143313	-0.133591	0.894755	1	0.966579
BMS1P4	-0.0349281	0.149837	-0.233107	0.817504	1	0.940659
BMS1P5	0.321212	0.362363	0.886439	0.383507	1	0.743617
BMS1P6	-0.0720212	0.139875	-0.514896	0.610976	1	0.848593
BNIP1	0.043819	0.0977012	0.448501	0.657507	1	0.871613
BNIP2	0.274436	0.184292	1.48913	0.148483	1	0.660343
BNIP3L	0.0934941	0.301442	0.310156	0.758915	1	0.91893
BNIPL	0.0897628	0.225456	0.398139	0.693778	1	0.887347
BOD1L1	-0.158358	0.410586	-0.385688	0.702865	1	0.891398
BOLA3	-0.189047	0.101628	-1.86019	0.0742073	1	0.647032
BOLA3_AS1	0.0373622	0.110256	0.338866	0.737432	1	0.908873
BPGM	-0.204424	0.212125	-0.963698	0.344076	1	0.729154
BPNT1	0.701671	0.333508	2.10391	0.0452099	1	0.646396
BPTF	0.0469448	0.499025	0.0940729	0.925773	1	0.977355
BRCA1	0.0968722	0.632923	0.153055	0.879536	1	0.963333
BRCC3	0.199399	0.133432	1.49439	0.147111	1	0.660343
BRD2	-0.204222	0.51054	-0.400013	0.692415	1	0.887347
BRD4	0.0433162	0.113619	0.381242	0.706121	1	0.892869
BRD7	0.177228	0.160564	1.10378	0.279799	1	0.691895
BRD8	0.307536	0.200741	1.53201	0.137599	1	0.660343
BRDT	-0.0159818	0.108282	-0.147595	0.883801	1	0.963671
BRE	0.247503	0.189736	1.30446	0.203508	1	0.666405
BREA2	0.358109	0.184498	1.94099	0.0631735	1	0.646396
BRIP1	0.263536	0.575623	0.457828	0.65088	1	0.868864
BRIX1	-0.0949638	0.159739	-0.594493	0.557321	1	0.826025
BRK1	0.857793	0.68115	1.25933	0.2191	1	0.6718
BRWD1	-0.306789	0.355838	-0.862159	0.396482	1	0.746471
BRWD3	-0.066807	0.258291	-0.25865	0.797942	1	0.932381
BSDC1	0.141245	0.193577	0.729654	0.472125	1	0.784252
BSN_AS2	-0.0265087	0.125395	-0.211402	0.834222	1	0.947019
BTAF1	-0.0458602	0.164898	-0.278113	0.783125	1	0.928168
BTD	0.0720597	0.15701	0.458951	0.650083	1	0.868857
BTF3	3.07027	3.09364	0.992443	0.330128	1	0.718171
BTF3L4	0.0765739	0.149777	0.511253	0.613488	1	0.850543
BTG1	1.78018	1.49002	1.19474	0.242974	1	0.681
BTG2	0.175178	0.265105	0.660787	0.514562	1	0.806293
BTG3	0.25731	0.15927	1.61556	0.118261	1	0.649751
BTN2A1	0.0649036	0.212153	0.305929	0.762095	1	0.920456
BTN3A1	0.0828568	0.392233	0.211244	0.834344	1	0.947019
BTN3A2	0.81737	0.851499	0.959919	0.345938	1	0.730634
BTN3A3	0.243611	0.145112	1.67879	0.105174	1	0.647379
BUB3	-0.110294	0.623236	-0.17697	0.860904	1	0.955863
BUD31	0.0518155	0.124506	0.41617	0.680701	1	0.882692
BVES	0.482815	0.641946	0.752111	0.458739	1	0.776209
BZW1	0.0356574	0.508291	0.0701516	0.94461	1	0.983774
BZW2	-0.0226852	0.160022	-0.141763	0.88836	1	0.964679
C10orf111	0.107374	0.114316	0.93927	0.356237	1	0.734941
C10orf118	0.187912	0.565257	0.332436	0.742225	1	0.910688
C10orf32	0.304089	0.462225	0.657881	0.516398	1	0.806685
C10orf32_AS3MT	0.551584	0.596247	0.925093	0.363425	1	0.73801
C10orf54	0.122841	0.0954512	1.28695	0.209452	1	0.66831
C10orf76	0.328715	0.438902	0.748948	0.460611	1	0.776209
C11orf31	0.356091	0.360393	0.988064	0.332228	1	0.718689
C11orf48	0.328844	0.172355	1.90795	0.067499	1	0.647032
C11orf57	0.0361485	0.135848	0.266095	0.792265	1	0.930969
C11orf58	1.56348	1.75133	0.892738	0.380186	1	0.743165
C11orf70	0.338579	0.169413	1.99855	0.0562146	1	0.646396
C11orf73	0.370341	0.390462	0.948468	0.351624	1	0.733111
C11orf83	0.350792	0.197195	1.77891	0.0869501	1	0.647032
C11orf92	-0.0468236	0.101282	-0.462307	0.647707	1	0.868553
C12orf29	0.0175741	0.112517	0.15619	0.877089	1	0.962197
C12orf5	0.789355	0.690017	1.14396	0.263062	1	0.684671
C12orf57	0.340356	0.240204	1.41695	0.168371	1	0.664143
C12orf65	0.522412	0.809466	0.645378	0.524337	1	0.809556
C12orf75	0.0738301	0.175347	0.421051	0.677178	1	0.880769
C14orf1	-0.115426	0.200563	-0.575507	0.569896	1	0.83102
C14orf105	0.78311	0.426809	1.8348	0.0780023	1	0.647032
C14orf119	-0.125348	0.139985	-0.895435	0.37877	1	0.743165
C14orf132	0.181581	0.173299	1.04779	0.304378	1	0.703267
C14orf166	0.178891	0.371306	0.481788	0.633987	1	0.861835
C14orf178	0.416178	0.259635	1.60293	0.12103	1	0.654407
C14orf182	0.0616995	0.10112	0.61016	0.547052	1	0.819311
C14orf2	1.57054	1.1568	1.35766	0.18624	1	0.664579
C14orf23	0.692565	0.344097	2.0127	0.0546103	1	0.646396
C14orf64	-0.115305	0.110644	-1.04213	0.306947	1	0.704755
C15orf38_AP3S2	0.399161	0.197463	2.02144	0.0536401	1	0.646396
C15orf40	0.219959	0.531735	0.413663	0.682514	1	0.883743
C15orf57	-0.0197252	0.095748	-0.206012	0.838386	1	0.947988
C16orf54	-0.0304409	0.147762	-0.206013	0.838385	1	0.947988
C16orf87	0.15231	0.218354	0.697536	0.491659	1	0.795544
C17orf103	-0.0959974	0.3504	-0.273965	0.786276	1	0.929511
C17orf75	1.39351	0.670966	2.07686	0.0478347	1	0.646396
C17orf76_AS1	1.17967	0.747642	1.57785	0.12669	1	0.654592
C17orf77	0.15186	0.161264	0.941686	0.355022	1	0.734538
C17orf85	1.21279	0.501017	2.42065	0.0227781	1	0.646396
C18orf61	0.238075	0.26635	0.893841	0.379606	1	0.743165
C19orf12	0.66307	0.68252	0.971502	0.34025	1	0.725933
C19orf35	0.482254	0.289733	1.66448	0.108024	1	0.647379
C19orf40	0.134374	0.106113	1.26633	0.216624	1	0.670967
C19orf43	0.0828576	0.147686	0.561039	0.579575	1	0.833837
C19orf48	0.121299	0.0683786	1.77393	0.0877885	1	0.647032
C19orf53	0.282951	0.750459	0.377037	0.709206	1	0.893633
C19orf54	0.159027	0.201672	0.788545	0.43751	1	0.766078
C19orf66	0.113189	0.104508	1.08307	0.28872	1	0.695744
C19orf70	-0.102389	0.123446	-0.829425	0.414415	1	0.756167
C1D	0.44694	0.229453	1.94785	0.0623056	1	0.646396
C1GALT1	0.216551	0.356859	0.606825	0.54923	1	0.82157
C1QBP	0.0305709	0.115177	0.265427	0.792774	1	0.930969
C1QTNF6	0.205567	0.429654	0.478448	0.63633	1	0.862842
C1RL	0.252355	0.22719	1.11077	0.276836	1	0.691171
C1orf106	-1.01915	1.69848	-0.600039	0.553675	1	0.823403
C1orf123	-0.125211	0.170788	-0.733138	0.470033	1	0.783048
C1orf131	-0.0644105	0.261891	-0.245944	0.807657	1	0.936273
C1orf140	0.248514	0.124204	2.00086	0.0559502	1	0.646396
C1orf162	0.366148	0.557236	0.657078	0.516906	1	0.806806
C1orf174	0.241093	0.29123	0.827843	0.415294	1	0.756974
C1orf210	0.614693	0.329491	1.86558	0.0734218	1	0.647032
C1orf220	0.303107	0.178023	1.70263	0.100565	1	0.647032
C1orf229	0.171792	0.124451	1.3804	0.179217	1	0.664579
C1orf27	-0.01104	0.113892	-0.0969336	0.923523	1	0.976322
C1orf43	0.170707	0.131267	1.30046	0.204854	1	0.666405
C1orf52	-0.142024	0.128384	-1.10624	0.278754	1	0.691895
C1orf63	0.153703	0.216899	0.708636	0.484856	1	0.792495
C1orf86	0.337428	0.352151	0.958191	0.346792	1	0.730634
C20orf166_AS1	0.00513723	0.194593	0.0263999	0.97914	1	0.995354
C20orf196	0.299748	0.136655	2.19347	0.0374121	1	0.646396
C21orf62	2.17496	1.83019	1.18838	0.245426	1	0.681124
C22orf29	0.213987	0.141176	1.51574	0.141649	1	0.660343
C22orf39	-0.0519122	0.106685	-0.486592	0.630624	1	0.860167
C2CD2	0.512723	0.429519	1.19371	0.243368	1	0.681124
C2orf15	0.203398	0.150901	1.34789	0.189321	1	0.664579
C2orf68	0.200573	0.17253	1.16254	0.255576	1	0.682474
C2orf74	-0.23374	0.230283	-1.01501	0.319454	1	0.712113
C2orf83	0.0841574	0.343603	0.244927	0.808436	1	0.936413
C3orf17	0.20471	0.13831	1.48008	0.150867	1	0.660343
C3orf33	0.497067	0.393432	1.26341	0.217652	1	0.671471
C3orf37	0.0763422	0.0940813	0.811449	0.424475	1	0.759785
C3orf38	0.100649	0.0952945	1.05618	0.3006	1	0.700739
C3orf62	0.0940049	0.177566	0.529409	0.601013	1	0.844825
C3orf70	0.25391	0.159946	1.58748	0.124493	1	0.654407
C3orf72	0.159633	0.175218	0.911053	0.370637	1	0.740186
C3orf83	-0.00216971	0.129098	-0.0168067	0.986719	1	0.996735
C4orf19	0.869449	0.578964	1.50173	0.145215	1	0.660343
C4orf26	0.996517	0.428066	2.32795	0.0279641	1	0.646396
C4orf3	0.165733	0.916533	0.180827	0.857906	1	0.955863
C4orf40	-0.0280663	0.135452	-0.207205	0.837464	1	0.947921
C5AR2	0.164659	0.113046	1.45656	0.15721	1	0.661867
C5orf24	0.268781	0.494069	0.544015	0.591066	1	0.838778
C5orf28	0.236982	0.245664	0.964658	0.343603	1	0.729154
C5orf55	0.416895	0.352192	1.18372	0.247236	1	0.681124
C5orf63	-0.0698118	0.110224	-0.633363	0.532029	1	0.810429
C5orf64	0.346792	0.223933	1.54864	0.133556	1	0.658798
C6orf106	0.0555294	0.235324	0.23597	0.815305	1	0.940289
C6orf123	0.86893	0.412032	2.10889	0.0447409	1	0.646396
C6orf132	0.163804	0.0893381	1.83353	0.0781962	1	0.647032
C6orf170	-0.0889315	0.109607	-0.81137	0.424519	1	0.759785
C6orf25	0.655813	0.766834	0.855221	0.400241	1	0.750029
C6orf48	0.74455	0.299167	2.48875	0.0195485	1	0.646396
C6orf62	0.998012	0.557677	1.78959	0.0851759	1	0.647032
C6orf89	0.252064	0.347307	0.725766	0.474465	1	0.784894
C7orf55	0.63989	0.850834	0.752074	0.458761	1	0.776209
C7orf65	0.223186	0.122291	1.82505	0.0795047	1	0.647032
C7orf73	0.0921085	0.285049	0.323132	0.74918	1	0.914902
C8orf31	-0.101468	0.138708	-0.731521	0.471003	1	0.78366
C8orf33	0.0497318	0.134653	0.369333	0.714871	1	0.897731
C8orf37	0.222866	0.158633	1.40492	0.171881	1	0.664143
C8orf44	0.978861	0.417588	2.34408	0.0269906	1	0.646396
C8orf44_SGK3	0.144293	0.235594	0.612462	0.545552	1	0.819058
C8orf59	0.508148	0.495336	1.02587	0.314405	1	0.709184
C8orf86	0.0781134	0.138069	0.565756	0.57641	1	0.83326
C9orf123	-0.146534	0.0935709	-1.56602	0.129435	1	0.658203
C9orf139	0.48875	0.351638	1.38992	0.176339	1	0.664447
C9orf142	0.0591409	0.187603	0.315245	0.755092	1	0.917196
C9orf16	0.119875	0.141889	0.844852	0.405901	1	0.751582
C9orf3	0.189472	0.164087	1.15471	0.258714	1	0.683783
C9orf64	0.0221079	0.0995211	0.222143	0.825938	1	0.944215
C9orf66	0.350572	0.168664	2.07852	0.0476702	1	0.646396
C9orf72	0.0103191	0.131413	0.0785243	0.938012	1	0.982458
C9orf78	1.75043	1.63748	1.06898	0.294903	1	0.69861
C9orf85	0.231212	0.259763	0.890087	0.381582	1	0.743188
C9orf91	0.175283	0.156855	1.11748	0.274007	1	0.68992
CA12	0.127687	0.0900368	1.41816	0.168018	1	0.664143
CA13	0.0610194	0.0983751	0.620272	0.540478	1	0.815303
CA5B	0.675251	1.19279	0.566113	0.576171	1	0.83326
CA6	-0.12634	0.127901	-0.987789	0.33236	1	0.718689
CAB39	0.597436	0.268379	2.22609	0.034887	1	0.646396
CABIN1	0.0292883	0.187887	0.155883	0.87733	1	0.962288
CABP4	0.690729	0.607712	1.13661	0.266071	1	0.685724
CACNB2	-0.135929	0.187182	-0.72619	0.47421	1	0.784813
CACNG8	1.03008	0.674844	1.5264	0.138985	1	0.660343
CACUL1	1.23543	0.484856	2.54804	0.0170868	1	0.646396
CACYBP	0.445145	0.327056	1.36107	0.185174	1	0.664579
CAGE1	0.2503	0.104234	2.40132	0.0237807	1	0.646396
CALCOCO1	0.141075	0.140905	1.0012	0.325956	1	0.715758
CALCOCO2	0.34025	0.32441	1.04883	0.30391	1	0.702713
CALM1	2.11215	2.33838	0.903254	0.374684	1	0.740964
CALM2	-0.0605711	2.06704	-0.0293033	0.976846	1	0.993516
CALM3	-0.127144	0.198207	-0.64147	0.526832	1	0.809793
CALN1	0.38278	0.147023	2.60353	0.0150464	1	0.646396
CALR	0.0587951	0.363836	0.161598	0.872872	1	0.959799
CALU	-0.118239	0.11034	-1.07159	0.293751	1	0.69861
CAMK1D	0.38314	0.266627	1.43699	0.162647	1	0.663587
CAMK2D	-0.238193	0.0732739	-3.25072	0.00317619	1	0.646396
CAMK2G	0.111417	0.112196	0.993051	0.329838	1	0.71804
CAMK4	0.122357	0.0782323	1.56403	0.129903	1	0.658342
CAMKK2	-0.128072	0.116738	-1.09709	0.282659	1	0.692435
CAMLG	-0.0311216	0.636946	-0.0488607	0.961404	1	0.990112
CAMTA1	0.162473	0.186862	0.869482	0.39254	1	0.746062
CAND1	0.0140181	0.114343	0.122596	0.90337	1	0.967682
CANX	-0.0745896	0.218265	-0.341739	0.735294	1	0.908609
CAP1	0.377294	0.972744	0.387865	0.701273	1	0.891272
CAPN10_AS1	0.118337	0.0794766	1.48895	0.148531	1	0.660343
CAPN2	0.325564	0.36736	0.886228	0.383619	1	0.743617
CAPN7	-0.0643938	0.185383	-0.347355	0.731121	1	0.907231
CAPNS1	-0.0198691	0.213245	-0.0931749	0.926479	1	0.977431
CAPRIN1	-0.0181895	0.0764245	-0.238006	0.813742	1	0.939369
CAPRIN2	0.00795618	0.189538	0.0419768	0.966838	1	0.992047
CAPZA1	0.356864	0.488552	0.730452	0.471645	1	0.784032
CAPZA2	0.0576005	0.193363	0.297889	0.768156	1	0.921743
CAPZB	0.398399	0.424581	0.938333	0.356709	1	0.734941
CARD16	-0.13378	0.789409	-0.169469	0.86674	1	0.957688
CARD6	0.521373	0.193261	2.69776	0.0120937	1	0.646396
CARD8	0.219199	0.731272	0.29975	0.766751	1	0.92138
CARF	0.0703685	0.231586	0.303855	0.763657	1	0.920484
CARHSP1	0.00261108	0.0820411	0.0318265	0.974854	1	0.993312
CARS	-0.0200457	0.148164	-0.135294	0.893422	1	0.966579
CASC3	0.206073	0.168467	1.22322	0.232216	1	0.675629
CASC4	-0.0346342	0.218325	-0.158636	0.875182	1	0.960962
CASK	0.309878	1.28074	0.241952	0.810716	1	0.938174
CASP1	0.298327	0.476122	0.626575	0.536401	1	0.812782
CASP10	0.0181133	0.15382	0.117757	0.907166	1	0.969043
CASP2	-0.0214887	0.375901	-0.0571657	0.95485	1	0.987601
CASP4	1.05163	0.624701	1.68341	0.104267	1	0.647032
CASP6	0.31346	0.231082	1.35649	0.186606	1	0.664579
CASP8	0.499789	0.620345	0.805662	0.427745	1	0.760256
CASP8AP2	-0.0417914	0.181135	-0.230719	0.819339	1	0.941228
CASS4	-0.0253622	0.127627	-0.198721	0.844027	1	0.949685
CAST	0.47521	0.479901	0.990225	0.331191	1	0.71842
CAT	0.123494	0.146286	0.844195	0.406261	1	0.751582
CATSPER2	0.160365	0.256402	0.625442	0.537133	1	0.812782
CATSPER2P1	0.391832	0.267622	1.46412	0.155147	1	0.661422
CAV2	0.148202	0.249234	0.594629	0.557231	1	0.826025
CBFA2T2	1.0163	0.689276	1.47444	0.15237	1	0.660343
CBFB	0.130863	0.0738074	1.77304	0.0879395	1	0.647032
CBL	0.413403	0.200077	2.06622	0.0489039	1	0.646396
CBLB	0.138176	0.207292	0.666574	0.510916	1	0.805267
CBLL1	0.304627	0.158843	1.91779	0.0661853	1	0.647032
CBWD1	0.154721	0.144731	1.06902	0.294885	1	0.69861
CBX3	0.628458	0.328322	1.91415	0.066668	1	0.647032
CBX5	1.2793	0.849913	1.50521	0.144324	1	0.660343
CBX6	0.136987	0.171942	0.796705	0.432837	1	0.763287
CC2D1B	0.359723	0.493477	0.728956	0.472545	1	0.784252
CC2D2A	0.946498	0.529918	1.78612	0.0857483	1	0.647032
CCAR1	0.484323	0.336293	1.44018	0.161749	1	0.663587
CCBE1	0.40173	0.39328	1.02149	0.316435	1	0.711398
CCBP2	0.18206	0.324735	0.560641	0.579842	1	0.833837
CCDC104	0.119699	0.226468	0.528546	0.601603	1	0.845136
CCDC109B	0.170008	0.190802	0.891016	0.381092	1	0.743171
CCDC113	-0.147667	0.301476	-0.489813	0.628374	1	0.859342
CCDC115	0.0790561	0.172258	0.458939	0.650091	1	0.868857
CCDC117	0.307948	0.335955	0.916637	0.367758	1	0.739649
CCDC12	0.232834	0.247306	0.941482	0.355124	1	0.734538
CCDC120	0.254151	0.160992	1.57866	0.126505	1	0.654592
CCDC122	0.334707	0.352293	0.950082	0.350819	1	0.732929
CCDC124	0.156522	0.120309	1.301	0.204671	1	0.666405
CCDC125	0.130164	0.217545	0.598331	0.554796	1	0.824073
CCDC137	0.203597	0.182596	1.11501	0.275045	1	0.690029
CCDC14	0.00747491	0.144979	0.0515587	0.959274	1	0.989187
CCDC142	0.248748	0.599735	0.414764	0.681717	1	0.883297
CCDC144B	-0.344275	0.277293	-1.24156	0.225484	1	0.673633
CCDC163P	0.273644	0.173098	1.58086	0.126	1	0.654407
CCDC167	-0.259277	0.343298	-0.755253	0.456885	1	0.776209
CCDC172	1.09582	0.836181	1.3105	0.201485	1	0.666405
CCDC174	0.289432	0.53852	0.537457	0.595522	1	0.841988
CCDC18	-0.0555797	0.163967	-0.338969	0.737355	1	0.908873
CCDC23	0.0717567	0.0907189	0.790978	0.436113	1	0.765599
CCDC25	-0.0951659	0.415175	-0.229219	0.820492	1	0.942168
CCDC28A	0.0448289	0.162863	0.275256	0.785295	1	0.929067
CCDC30	0.22161	0.362879	0.6107	0.5467	1	0.819183
CCDC50	0.0257595	0.125623	0.205055	0.839126	1	0.948153
CCDC53	-0.0489122	0.327519	-0.149342	0.882436	1	0.963671
CCDC58	0.111266	0.156518	0.710881	0.483487	1	0.791211
CCDC59	0.59586	0.479942	1.24153	0.225495	1	0.673633
CCDC65	-0.00484151	0.16468	-0.0293995	0.97677	1	0.993516
CCDC66	0.0421479	0.309819	0.13604	0.892837	1	0.966579
CCDC69	-0.16382	0.239594	-0.683739	0.500189	1	0.80053
CCDC74B_AS1	0.268678	0.308245	0.871636	0.391385	1	0.746062
CCDC82	0.198272	0.28474	0.696326	0.492403	1	0.795618
CCDC84	-0.0219305	0.122945	-0.178377	0.85981	1	0.955863
CCDC88C	0.351414	0.299123	1.17481	0.250717	1	0.682474
CCDC90B	0.189113	0.289086	0.654176	0.518743	1	0.807726
CCDC91	-0.0732705	0.230437	-0.317963	0.753053	1	0.916169
CCDC93	-0.0649631	0.212438	-0.305797	0.762194	1	0.920456
CCL22	0.281824	0.203284	1.38636	0.177413	1	0.664579
CCL4	-0.430776	0.866399	-0.497203	0.623225	1	0.856229
CCL5	-3.02679	6.37493	-0.474796	0.638896	1	0.863729
CCNB1IP1	-0.0803115	0.11622	-0.691031	0.49567	1	0.798247
CCNC	-0.0596322	0.139297	-0.428093	0.672109	1	0.878075
CCND2	-0.106945	0.123896	-0.863183	0.39593	1	0.746471
CCND3	0.215375	0.628358	0.342758	0.734536	1	0.908478
CCNDBP1	0.222623	0.396608	0.561316	0.579389	1	0.833837
CCNG1	0.319014	0.158852	2.00825	0.0551111	1	0.646396
CCNH	0.287478	0.291819	0.985125	0.333642	1	0.720446
CCNI	0.725793	0.415499	1.7468	0.0924777	1	0.647032
CCNK	0.159447	0.154263	1.0336	0.310841	1	0.707124
CCNL1	0.717883	0.525863	1.36515	0.183902	1	0.664579
CCNL2	0.214327	0.199304	1.07538	0.292084	1	0.697435
CCNT1	0.198403	0.288697	0.687236	0.498019	1	0.798678
CCNT2	0.311112	0.211618	1.47016	0.153518	1	0.660343
CCNY	-0.0129456	0.124131	-0.10429	0.91774	1	0.973283
CCP110	0.14047	0.257811	0.544857	0.590495	1	0.838549
CCR6	0.433854	0.410223	1.0576	0.299963	1	0.700739
CCR7	-0.25289	1.19768	-0.21115	0.834417	1	0.947019
CCRN4L	0.401193	0.209587	1.91421	0.0666607	1	0.647032
CCSER2	0.249665	0.477328	0.523047	0.605371	1	0.84533
CCT2	0.248449	0.278046	0.893551	0.379759	1	0.743165
CCT3	0.675838	0.590054	1.14538	0.262485	1	0.684671
CCT4	0.217291	0.171287	1.26858	0.215833	1	0.669191
CCT5	-0.0654994	0.362379	-0.180748	0.857967	1	0.955863
CCT6A	-0.0524422	0.210989	-0.248555	0.805658	1	0.935136
CCT7	-0.0885405	0.134838	-0.656645	0.51718	1	0.806806
CCT8	0.977638	0.356567	2.7418	0.0109084	1	0.646396
CD109	0.138859	0.0971579	1.42921	0.164848	1	0.664143
CD160	0.0884018	0.173707	0.508914	0.615105	1	0.852029
CD164	0.439143	0.459515	0.955668	0.348042	1	0.730705
CD2	0.698908	1.91475	0.365012	0.718055	1	0.899437
CD209	0.0227933	0.23084	0.0987407	0.922102	1	0.975324
CD24	-0.0248647	0.188032	-0.132237	0.895815	1	0.967014
CD244	-0.146406	0.164688	-0.888991	0.382159	1	0.74337
CD247	0.119685	0.299243	0.399959	0.692454	1	0.887347
CD28	0.336621	0.246488	1.36567	0.183742	1	0.664579
CD2AP	0.112947	0.1665	0.67836	0.503537	1	0.802725
CD2BP2	0.0575849	0.110386	0.521668	0.606318	1	0.845791
CD300LG	-0.0290055	0.245067	-0.118357	0.906694	1	0.96891
CD36	0.189375	0.220158	0.860174	0.397556	1	0.746972
CD37	0.49595	0.221539	2.23865	0.0339569	1	0.646396
CD3D	3.8069	5.68809	0.669275	0.50922	1	0.804143
CD3E	0.178197	0.152844	1.16587	0.254249	1	0.682474
CD3EAP	0.201282	0.211886	0.949951	0.350884	1	0.732929
CD3G	0.0219153	1.01501	0.0215913	0.982939	1	0.996149
CD4	0.351871	0.363077	0.969137	0.341407	1	0.726984
CD40LG	0.222191	0.201625	1.102	0.280557	1	0.691895
CD44	0.950739	0.595339	1.59697	0.122357	1	0.654407
CD46	-0.179282	0.387843	-0.462253	0.647745	1	0.868553
CD47	0.0708355	0.323407	0.219029	0.828338	1	0.944763
CD48	0.693579	0.692558	1.00147	0.325827	1	0.715758
CD5	0.248139	0.247228	1.00369	0.324781	1	0.715758
CD52	18.3365	26.4414	0.693478	0.494159	1	0.79735
CD53	0.164721	1.52725	0.107855	0.914939	1	0.972351
CD55	-0.114055	0.134316	-0.849156	0.403546	1	0.750885
CD58	0.0645894	0.156166	0.413595	0.682562	1	0.883743
CD59	0.0296659	0.199695	0.148557	0.88305	1	0.963671
CD6	0.844907	0.346957	2.43519	0.0220498	1	0.646396
CD63	-0.059447	0.209677	-0.283517	0.779026	1	0.927191
CD68	0.308218	0.282158	1.09236	0.284694	1	0.693789
CD69	1.8697	1.57959	1.18366	0.247257	1	0.681124
CD74	0.759303	1.3601	0.55827	0.581436	1	0.834909
CD82	0.925866	0.540453	1.71313	0.0985902	1	0.647032
CD84	1.67282	0.988481	1.69231	0.102538	1	0.647032
CD8A	-1.08551	0.914884	-1.1865	0.246153	1	0.681124
CD8B	-0.826574	1.11333	-0.742437	0.464478	1	0.779292
CD96	0.375783	0.743678	0.505303	0.617603	1	0.853734
CD97	0.14939	0.121616	1.22838	0.230309	1	0.674232
CD99	0.545484	0.440049	1.2396	0.226197	1	0.674232
CDAN1	0.194958	0.0810951	2.40406	0.0236358	1	0.646396
CDC123	0.0485812	0.191413	0.253803	0.801644	1	0.93323
CDC14A	0.255176	0.175937	1.45038	0.15891	1	0.661867
CDC16	-0.104967	0.0708358	-1.48183	0.150404	1	0.660343
CDC25B	0.339691	0.184855	1.83761	0.0775752	1	0.647032
CDC26	0.539932	0.344191	1.5687	0.12881	1	0.657873
CDC27	-0.146864	0.143396	-1.02419	0.315183	1	0.709611
CDC37	0.272982	0.141729	1.92608	0.0650947	1	0.647032
CDC37L1	0.0468547	0.183193	0.255767	0.800144	1	0.932792
CDC40	0.705396	0.559504	1.26075	0.218595	1	0.6718
CDC42	0.575293	0.734824	0.782898	0.44076	1	0.76608
CDC42EP3	-0.0848065	0.111526	-0.760417	0.453847	1	0.773934
CDC42SE1	0.275454	0.361526	0.761919	0.452965	1	0.773269
CDC42SE2	0.965254	0.429144	2.24926	0.0331888	1	0.646396
CDC5L	0.155611	0.364229	0.427235	0.672725	1	0.878256
CDC6	0.0949674	0.220909	0.429894	0.670815	1	0.877879
CDC73	0.20603	0.140453	1.4669	0.154396	1	0.6606
CDCP1	0.0810154	0.127043	0.637699	0.529246	1	0.809952
CDH23	0.066302	0.258585	0.256403	0.799658	1	0.93258
CDHR3	0.277605	0.211208	1.31436	0.200202	1	0.666405
CDK11A	0.31016	0.413292	0.75046	0.459716	1	0.776209
CDK11B	0.0816091	0.301499	0.270677	0.788776	1	0.929765
CDK12	0.354259	0.15741	2.25055	0.0330963	1	0.646396
CDK13	0.0082104	0.0909854	0.0902386	0.928789	1	0.978508
CDK17	0.135211	0.131345	1.02944	0.312756	1	0.70846
CDK4	0.179669	0.149235	1.20394	0.239461	1	0.679803
CDK5RAP1	0.0209195	0.089539	0.233636	0.817098	1	0.940413
CDK5RAP2	-0.249022	0.220585	-1.12891	0.269243	1	0.686698
CDK5RAP3	0.374312	0.248963	1.50349	0.144765	1	0.660343
CDK6	0.303923	0.132993	2.28526	0.0306977	1	0.646396
CDK7	0.142436	0.133066	1.07041	0.294271	1	0.69861
CDKAL1	0.268374	0.471568	0.569109	0.574166	1	0.832144
CDKN1B	0.234785	0.131539	1.78491	0.0859492	1	0.647032
CDKN2AIP	0.328394	0.143122	2.2945	0.030086	1	0.646396
CDKN2AIPNL	0.0804139	0.0943819	0.852005	0.401991	1	0.750121
CDKN2D	0.296142	0.183412	1.61463	0.118464	1	0.649751
CDON	0.14569	0.100294	1.45263	0.15829	1	0.661867
CDR2	0.190701	0.183741	1.03788	0.308881	1	0.705824
CDS2	0.232153	0.149928	1.54843	0.133605	1	0.658798
CDT1	0.206471	0.162635	1.26954	0.215497	1	0.669162
CDV3	-0.307374	0.283131	-1.08563	0.287607	1	0.695744
CEACAM22P	1.03855	0.637445	1.62924	0.115321	1	0.649751
CEACAM5	-0.0999045	0.163487	-0.611085	0.546449	1	0.819178
CEACAM8	0.0625223	0.146186	0.427689	0.672399	1	0.878081
CEBPZ	0.205637	0.588746	0.34928	0.729692	1	0.907165
CECR1	0.504558	0.320586	1.57386	0.12761	1	0.655565
CELF1	0.46729	0.474176	0.985478	0.333472	1	0.720332
CELF2	0.89586	0.661586	1.35411	0.187354	1	0.664579
CENPBD1	0.215345	0.233863	0.920819	0.36561	1	0.739649
CENPC	0.126793	0.372692	0.340209	0.736432	1	0.908642
CENPK	0.13168	0.161441	0.815651	0.42211	1	0.759031
CENPN	-0.0401889	0.263889	-0.152295	0.88013	1	0.963638
CEP104	0.550665	0.935333	0.588737	0.561118	1	0.826746
CEP120	0.104952	0.123486	0.849908	0.403135	1	0.750864
CEP135	0.434867	0.313859	1.38555	0.177657	1	0.664579
CEP164	-0.263471	0.158391	-1.66343	0.108237	1	0.647379
CEP19	0.238823	0.274032	0.871515	0.39145	1	0.746062
CEP192	0.0294736	0.102361	0.287937	0.775678	1	0.925896
CEP250	-0.0534479	0.259009	-0.206356	0.83812	1	0.947988
CEP290	0.25485	0.243526	1.0465	0.304962	1	0.703828
CEP350	0.0412028	0.285094	0.144524	0.886201	1	0.963866
CEP41	0.364309	0.273311	1.33295	0.194112	1	0.664579
CEP44	0.0278603	0.119227	0.233674	0.817068	1	0.940413
CEP57	0.331284	0.312556	1.05992	0.298929	1	0.700429
CEP63	-0.154337	0.19755	-0.781254	0.441709	1	0.76608
CEP68	0.603656	0.540525	1.1168	0.274296	1	0.68992
CEP85L	0.771801	0.408222	1.89064	0.0698667	1	0.647032
CEP95	0.0579209	0.25096	0.230797	0.819279	1	0.941228
CEPT1	-0.015869	0.0961689	-0.165011	0.870211	1	0.958821
CERK	0.714772	0.301816	2.36824	0.0255902	1	0.646396
CETN2	0.0826743	0.201007	0.411301	0.684222	1	0.8838
CFDP1	0.392958	0.424013	0.926759	0.362575	1	0.73742
CFL1	1.07264	0.439124	2.44269	0.0216828	1	0.646396
CFLAR	0.81705	1.12295	0.727594	0.473364	1	0.784403
CGGBP1	0.393381	0.266411	1.4766	0.151794	1	0.660343
CGNL1	-0.0802826	0.704878	-0.113896	0.910195	1	0.970591
CGRRF1	-0.136869	0.21066	-0.649713	0.521577	1	0.808424
CHCHD1	0.079407	0.114749	0.692007	0.495067	1	0.797695
CHCHD2	0.3055	0.422015	0.72391	0.475585	1	0.785688
CHCHD7	0.57897	0.32344	1.79004	0.0851015	1	0.647032
CHD1	1.30288	1.09602	1.18873	0.24529	1	0.681124
CHD1L	0.249285	0.163922	1.52075	0.140392	1	0.660343
CHD2	-0.16945	1.3766	-0.123093	0.90298	1	0.967682
CHD3	0.150076	0.237716	0.631325	0.533339	1	0.810438
CHD4	0.480576	0.285196	1.68507	0.103942	1	0.647032
CHD6	0.247173	0.206514	1.19689	0.242151	1	0.681
CHD7	-0.00205168	0.162959	-0.0125901	0.990051	1	0.997637
CHD8	0.123044	0.283545	0.43395	0.667904	1	0.876611
CHD9	-0.128429	0.219063	-0.586266	0.562753	1	0.827222
CHEK1	0.202906	0.198128	1.02411	0.315216	1	0.709611
CHI3L2	0.0593968	0.127278	0.466672	0.644622	1	0.866688
CHM	0.304518	0.332306	0.916378	0.367891	1	0.739649
CHMP1B	0.845107	1.09754	0.77	0.44824	1	0.770986
CHMP2A	0.218716	0.163251	1.33975	0.191919	1	0.664579
CHMP2B	0.291941	0.168363	1.73399	0.0947631	1	0.647032
CHMP4A	0.504814	0.319098	1.582	0.125739	1	0.654407
CHMP4B	0.0414181	0.0966625	0.428481	0.67183	1	0.878064
CHMP5	0.00283734	0.239776	0.0118333	0.990649	1	0.997637
CHORDC1	0.0642697	0.172804	0.371923	0.712965	1	0.896904
CHP1	1.14097	0.99121	1.15109	0.260172	1	0.683904
CHRAC1	0.1478	0.139743	1.05766	0.299941	1	0.700739
CHRNA5	-0.0965628	0.162838	-0.592998	0.558306	1	0.826053
CHRNA7	0.1011	0.113174	0.893309	0.379886	1	0.743165
CHRNB1	0.243619	0.486763	0.500488	0.620942	1	0.854671
CHST11	-0.0475459	0.107975	-0.440343	0.663328	1	0.874044
CHST5	0.00264623	0.189877	0.0139365	0.988987	1	0.997453
CHST6	0.639203	0.466492	1.37023	0.18233	1	0.664579
CHURC1	1.47449	1.0427	1.41411	0.169194	1	0.664143
CIAO1	0.447595	0.550577	0.812956	0.423625	1	0.759785
CIAPIN1	-0.0970422	0.107453	-0.903113	0.374758	1	0.740964
CIB1	0.606838	0.294148	2.06304	0.0492284	1	0.646396
CIITA	0.0229993	0.183953	0.125028	0.901463	1	0.967682
CIR1	-0.760655	0.550416	-1.38196	0.178742	1	0.664579
CIRBP	0.704263	0.41509	1.69665	0.101704	1	0.647032
CIRH1A	0.012119	0.0663581	0.18263	0.856505	1	0.955863
CKAP5	-0.371979	0.160301	-2.3205	0.0284248	1	0.646396
CKLF	0.655936	0.629424	1.04212	0.30695	1	0.704755
CKS1B	0.0264695	0.159848	0.165591	0.86976	1	0.958821
CKS2	0.0706787	0.0835524	0.84592	0.405316	1	0.751582
CLCC1	2.22391	1.30343	1.70621	0.0998886	1	0.647032
CLCN3	0.409309	0.158425	2.58361	0.0157515	1	0.646396
CLCN5	0.000336936	0.271004	0.00124329	0.999017	1	0.999878
CLDN16	-0.0212204	0.284403	-0.0746138	0.941093	1	0.983322
CLDN19	-0.171408	0.182738	-0.937998	0.356878	1	0.734946
CLDND1	0.0672268	0.526442	0.1277	0.899369	1	0.967682
CLEC2B	0.210414	1.0875	0.193484	0.848083	1	0.951633
CLEC2D	0.684249	0.613957	1.11449	0.275265	1	0.6903
CLEC4GP1	0.160339	0.147807	1.08478	0.287975	1	0.695744
CLEC7A	0.463006	0.311004	1.48874	0.148585	1	0.660343
CLIC1	0.604318	1.58864	0.380399	0.706739	1	0.893466
CLINT1	0.0494128	0.350559	0.140954	0.888993	1	0.96508
CLIP1	0.204813	0.313439	0.65344	0.51921	1	0.807726
CLK1	0.52827	0.450684	1.17215	0.251765	1	0.682474
CLK4	0.00974841	0.169794	0.0574133	0.954655	1	0.987601
CLN8	0.0651719	0.309052	0.210877	0.834627	1	0.947019
CLNS1A	0.280582	0.151748	1.849	0.0758601	1	0.647032
CLOCK	0.0439203	0.082875	0.529958	0.600638	1	0.844825
CLP1	0.050598	0.132324	0.382379	0.705288	1	0.892367
CLPX	-0.00931382	0.113117	-0.0823379	0.935009	1	0.981182
CLSPN	0.336238	0.314832	1.06799	0.29534	1	0.69861
CLSTN1	0.0324947	0.220569	0.147322	0.884014	1	0.963671
CLTC	0.261316	0.200737	1.30179	0.204406	1	0.666405
CLUAP1	0.648151	0.224891	2.88207	0.007821	1	0.646396
CLUHP3	0.469308	0.208989	2.24561	0.0334511	1	0.646396
CMBL	0.491162	0.446193	1.10078	0.281078	1	0.691895
CMC1	-0.236387	1.42456	-0.165937	0.86949	1	0.958821
CMC2	0.243862	0.145521	1.67578	0.105768	1	0.647379
CMPK1	0.642066	0.435231	1.47523	0.152159	1	0.660343
CMSS1	-0.179175	0.174377	-1.02751	0.313645	1	0.709184
CMTM3	0.345157	0.131107	2.63264	0.0140693	1	0.646396
CMTM6	0.231545	0.203861	1.1358	0.266404	1	0.685724
CMTM7	0.208916	0.1563	1.33664	0.192921	1	0.664579
CNBP	2.49322	2.33008	1.07001	0.294447	1	0.69861
CNDP2	-0.0722192	0.0962013	-0.750709	0.459568	1	0.776209
CNEP1R1	-0.0533557	0.178756	-0.298484	0.767706	1	0.921743
CNGB1	0.694103	0.352809	1.96736	0.0598961	1	0.646396
CNIH	-0.0386902	0.247586	-0.15627	0.877028	1	0.962197
CNIH4	0.0691767	0.268909	0.257249	0.799012	1	0.932381
CNN2	0.371704	0.40461	0.918672	0.366712	1	0.739649
CNNM1	0.302013	0.136783	2.20798	0.0362695	1	0.646396
CNNM3	1.66205	0.700802	2.37164	0.0253986	1	0.646396
CNOT1	0.0248535	0.185509	0.133974	0.894455	1	0.966579
CNOT10	0.135409	0.514742	0.263061	0.794577	1	0.931966
CNOT2	-0.021794	0.39471	-0.0552153	0.956389	1	0.987931
CNOT4	0.13834	0.174843	0.791219	0.435975	1	0.765599
CNOT6L	0.55863	0.49395	1.13094	0.268403	1	0.686094
CNOT7	-0.0296003	0.188393	-0.15712	0.876364	1	0.961744
CNOT8	0.480362	0.157089	3.0579	0.00511136	1	0.646396
CNPPD1	0.24526	0.0935163	2.62264	0.014398	1	0.646396
CNPY2	0.542971	0.33553	1.61825	0.117678	1	0.649751
CNPY3	0.252667	0.12339	2.04772	0.0508143	1	0.646396
CNST	0.10922	0.123003	0.887949	0.382709	1	0.743567
CNTLN	0.437169	0.300305	1.45575	0.157431	1	0.661867
CNTN4	0.046237	0.359575	0.128588	0.898673	1	0.967682
CNTNAP2	0.0123257	0.0951719	0.12951	0.897951	1	0.967682
CNTRL	0.644413	0.541762	1.18948	0.245002	1	0.681124
COA1	-0.229785	0.513755	-0.447266	0.658387	1	0.871704
COA3	0.302481	0.161237	1.876	0.0719252	1	0.647032
COA5	-0.152123	0.0971558	-1.56576	0.129496	1	0.658203
COG3	0.194965	0.0849116	2.29609	0.0299821	1	0.646396
COG7	0.361789	0.160564	2.25324	0.0329043	1	0.646396
COIL	-0.362211	0.349453	-1.03651	0.309509	1	0.706085
COL4A3BP	0.254618	0.107294	2.37308	0.0253176	1	0.646396
COL6A4P2	0.305619	0.184762	1.65412	0.110128	1	0.648926
COLGALT1	0.36781	0.326804	1.12548	0.27067	1	0.68716
COMMD1	-0.137216	0.0916291	-1.49752	0.146302	1	0.660343
COMMD10	-0.0449407	0.0767888	-0.585251	0.563424	1	0.827677
COMMD2	-0.0167049	0.387786	-0.0430776	0.965969	1	0.992012
COMMD3	-0.112941	0.322973	-0.34969	0.729388	1	0.906977
COMMD6	4.76156	3.39239	1.4036	0.17227	1	0.664143
COMMD7	0.0275275	0.152959	0.179966	0.858574	1	0.955863
COMMD8	-0.243869	0.119438	-2.0418	0.0514387	1	0.646396
COMMD9	0.794208	0.450398	1.76335	0.0895927	1	0.647032
COMT	0.278225	0.16734	1.66263	0.108396	1	0.647379
COPA	-0.0879963	0.338684	-0.259818	0.797051	1	0.932381
COPB1	-0.149835	0.167362	-0.895273	0.378855	1	0.743165
COPB2	0.124962	0.109638	1.13977	0.264774	1	0.685702
COPE	-0.00287076	0.0689429	-0.0416396	0.967104	1	0.99208
COPG1	0.0972531	0.197869	0.491503	0.627195	1	0.858536
COPS2	0.125693	0.210155	0.598096	0.554951	1	0.824103
COPS3	0.309617	0.161054	1.92244	0.0655717	1	0.647032
COPS4	0.178226	0.164881	1.08094	0.289649	1	0.696309
COPS5	0.0539393	0.214759	0.251162	0.803664	1	0.934057
COPS6	0.0798882	0.256945	0.310916	0.758344	1	0.91893
COPS8	0.127912	0.0911917	1.40267	0.172544	1	0.664143
COPZ1	0.412941	0.331834	1.24442	0.224447	1	0.673633
COQ10B	0.0987454	0.308582	0.319997	0.751528	1	0.915724
CORO1A	0.785891	0.334392	2.35021	0.026629	1	0.646396
CORO2A	0.946462	0.490823	1.92831	0.0648034	1	0.647032
COTL1	0.482428	0.268015	1.8	0.0834757	1	0.647032
COX14	1.50941	0.734343	2.05546	0.0500075	1	0.646396
COX15	-0.0877679	0.196871	-0.445814	0.659422	1	0.872211
COX16	0.192685	0.146051	1.3193	0.198569	1	0.666405
COX17	0.496653	0.496259	1.00079	0.326151	1	0.715758
COX18	0.407191	0.529804	0.76857	0.449074	1	0.771158
COX19	0.324098	0.269233	1.20378	0.23952	1	0.679803
COX20	0.149295	0.157209	0.949655	0.351032	1	0.732989
COX4I1	4.00248	2.76722	1.44639	0.160017	1	0.661867
COX5A	0.233004	0.119691	1.94671	0.0624494	1	0.646396
COX5B	0.519266	0.267818	1.93887	0.0634431	1	0.646396
COX6A1	2.60443	0.956808	2.722	0.0114272	1	0.646396
COX6B1	1.33767	1.94045	0.689362	0.496702	1	0.798443
COX6B2	-0.0235274	0.54368	-0.0432743	0.965813	1	0.992012
COX6C	2.66445	2.18825	1.21762	0.234304	1	0.67611
COX7A2	2.8045	2.22969	1.2578	0.219643	1	0.6718
COX7A2L	-0.0879672	0.34239	-0.256921	0.799262	1	0.932426
COX7B	0.884045	0.749177	1.18002	0.248676	1	0.681124
COX7C	2.24728	2.31841	0.969321	0.341316	1	0.726984
COX8A	0.136158	0.338883	0.401785	0.691126	1	0.887249
CPA4	0.217593	0.255589	0.851339	0.402354	1	0.750121
CPB2_AS1	1.01421	1.08192	0.937418	0.35717	1	0.735056
CPM	0.839614	0.962094	0.872694	0.390819	1	0.746062
CPNE1	0.412715	0.329806	1.25139	0.221936	1	0.673633
CPNE3	-0.00137723	0.19445	-0.00708269	0.994403	1	0.999231
CPPED1	0.708795	0.422304	1.6784	0.105251	1	0.647379
CPSF2	0.623737	0.461537	1.35143	0.188199	1	0.664579
CPSF3	-0.0216379	0.119528	-0.181029	0.857749	1	0.955863
CPSF6	0.117839	0.109718	1.07402	0.292682	1	0.69832
CPSF7	0.149987	0.136972	1.09502	0.283548	1	0.692955
CPT1A	1.08511	1.00779	1.07672	0.291494	1	0.697435
CPT2	0.153441	0.204817	0.749161	0.460485	1	0.776209
CR1	0.193602	0.364422	0.531257	0.59975	1	0.84473
CRAMP1L	0.0939846	0.15475	0.607331	0.5489	1	0.821276
CRBN	0.244539	0.546879	0.447153	0.658467	1	0.871704
CRCP	1.52923	0.84749	1.80442	0.0827627	1	0.647032
CREB1	0.677746	0.965693	0.701824	0.489025	1	0.79424
CREBBP	-0.11365	0.333906	-0.340364	0.736317	1	0.908642
CREBRF	-0.0321675	0.473776	-0.067896	0.946388	1	0.984057
CREBZF	-0.0144139	0.154891	-0.0930587	0.92657	1	0.977431
CREM	0.495161	0.268816	1.84201	0.0769086	1	0.647032
CRHR1_IT1	0.685308	0.177576	3.85923	0.000674174	1	0.646396
CRIP1	0.786722	0.589117	1.33543	0.193311	1	0.664579
CRIPT	-0.102346	0.145527	-0.70328	0.488131	1	0.794127
CRISPLD2	-0.0459964	0.153044	-0.300543	0.766153	1	0.92138
CRK	0.368961	0.57299	0.643922	0.525266	1	0.809793
CRKL	-0.174201	0.177576	-0.980994	0.335636	1	0.722466
CRLF3	0.588538	0.284611	2.06787	0.0487375	1	0.646396
CRNKL1	0.00844275	0.120175	0.0702537	0.944529	1	0.983774
CROCCP3	0.539931	0.281386	1.91883	0.0660473	1	0.647032
CRTAM	0.160304	0.152602	1.05047	0.303169	1	0.702057
CRTAP	0.641004	0.309631	2.07022	0.0485002	1	0.646396
CRTC2	0.0252352	0.158383	0.15933	0.87464	1	0.960699
CRTC3	-0.0432902	0.172696	-0.250673	0.804037	1	0.934223
CRX	0.935355	0.699917	1.33638	0.193004	1	0.664579
CRYM_AS1	0.576547	0.250058	2.30565	0.0293631	1	0.646396
CRYZL1	0.0931604	0.104403	0.892318	0.380407	1	0.743165
CS	0.119869	0.125135	0.957915	0.346929	1	0.730634
CSAD	0.12492	0.640478	0.195042	0.846876	1	0.951381
CSDE1	0.0351331	0.790672	0.0444345	0.964898	1	0.992012
CSE1L	0.177838	0.0888557	2.00143	0.0558846	1	0.646396
CSF2RA	0.581529	0.646416	0.89962	0.376579	1	0.742873
CSGALNACT1	0.115662	0.103674	1.11564	0.274784	1	0.68992
CSGALNACT2	0.192572	0.153284	1.25631	0.220176	1	0.6718
CSNK1A1	0.147887	0.294574	0.502037	0.619867	1	0.854561
CSNK1D	0.242618	0.196163	1.23682	0.227209	1	0.674232
CSNK1E	0.165761	0.262604	0.631219	0.533408	1	0.810438
CSNK1G1	0.30851	0.290488	1.06204	0.297982	1	0.700178
CSNK2A1	-0.0789436	0.126234	-0.625373	0.537177	1	0.812782
CSNK2B	0.770736	0.309899	2.48705	0.0196234	1	0.646396
CSPP1	-0.288207	0.28307	-1.01815	0.31799	1	0.71168
CST7	0.139613	0.856726	0.162961	0.871809	1	0.959431
CSTB	0.289688	0.24635	1.17592	0.250283	1	0.681973
CSTF1	-0.0365049	0.0654865	-0.557442	0.581993	1	0.834909
CSTF3	0.288137	0.171366	1.68141	0.104659	1	0.647032
CSTF3_AS1	0.544634	0.431369	1.26257	0.217951	1	0.671471
CTAGE5	-0.0847397	0.199101	-0.425611	0.673894	1	0.87906
CTBP1_AS2	0.125192	0.513939	0.243593	0.809457	1	0.937419
CTC1	0.309305	0.221642	1.39552	0.174666	1	0.664143
CTCF	-0.228642	0.129218	-1.76943	0.0885519	1	0.647032
CTCFL	0.144576	0.114479	1.2629	0.217834	1	0.671471
CTDNEP1	0.0208581	0.110446	0.188853	0.851675	1	0.953745
CTDSP1	0.0970002	0.106213	0.91326	0.369497	1	0.740186
CTDSP2	-0.116235	0.203963	-0.569882	0.57365	1	0.832144
CTDSPL2	0.355801	0.285084	1.24806	0.223133	1	0.673633
CTNNB1	-0.0325291	0.194483	-0.167259	0.86846	1	0.958821
CTNNBL1	-0.170949	0.208245	-0.820903	0.419165	1	0.758048
CTNS	0.295067	0.166094	1.7765	0.0873542	1	0.647032
CTR9	0.310691	0.212569	1.4616	0.155832	1	0.661867
CTSB	0.948417	0.917811	1.03335	0.310958	1	0.707124
CTSC	0.219623	0.371171	0.591704	0.559159	1	0.826058
CTSS	0.795054	0.639744	1.24277	0.225044	1	0.673633
CTSW	-0.466718	1.00535	-0.464233	0.646345	1	0.868252
CUBN	0.178127	0.0865396	2.05833	0.0497111	1	0.646396
CUL1	0.0882504	0.0722408	1.22161	0.232815	1	0.675866
CUL2	0.121714	0.110155	1.10493	0.279309	1	0.691895
CUL3	0.0605746	0.129754	0.466841	0.644502	1	0.866688
CUL4A	0.196034	0.112467	1.74304	0.0931441	1	0.647032
CUL5	0.132784	0.167694	0.791826	0.435627	1	0.765414
CUTA	0.161316	0.41697	0.386877	0.701996	1	0.891324
CUTC	-0.11229	0.156182	-0.718969	0.478573	1	0.787867
CWC15	-0.416574	0.58021	-0.717971	0.479177	1	0.78844
CWC22	0.094857	0.190637	0.497578	0.622964	1	0.856139
CWC25	0.334228	0.711139	0.46999	0.642281	1	0.8649
CWC27	0.10981	0.307433	0.357184	0.723837	1	0.902921
CWF19L1	0.206978	0.225658	0.917221	0.367457	1	0.739649
CWF19L2	0.215401	0.365902	0.588684	0.561153	1	0.826746
CXADR	0.673626	0.771536	0.873098	0.390603	1	0.746062
CXCL16	0.391839	0.335845	1.16673	0.253911	1	0.682474
CXCR2	-0.00945328	0.118052	-0.0800771	0.936789	1	0.982061
CXCR4	3.12005	1.93306	1.61404	0.118591	1	0.649751
CXorf23	0.0864222	0.260647	0.331568	0.742874	1	0.911189
CXorf36	0.453768	0.394113	1.15136	0.260061	1	0.683904
CXorf38	0.356055	0.516499	0.689362	0.496702	1	0.798443
CXorf56	0.184002	0.501832	0.366661	0.716839	1	0.898976
CXorf65	0.264178	0.111664	2.36582	0.0257273	1	0.646396
CYB561	-0.218489	0.381823	-0.572224	0.572085	1	0.83135
CYB561D1	0.000280417	0.547712	0.000511979	0.999595	1	0.999878
CYB5B	-0.063289	0.245001	-0.258322	0.798193	1	0.932381
CYB5D2	0.163252	0.358095	0.455891	0.652253	1	0.869152
CYB5R3	0.482451	0.437453	1.10287	0.28019	1	0.691895
CYCS	2.00178	1.07493	1.86223	0.0739085	1	0.647032
CYFIP2	0.54428	0.376274	1.4465	0.159986	1	0.661867
CYLD	0.658379	0.606146	1.08617	0.287371	1	0.695744
CYP1A2	0.0439058	0.186861	0.234965	0.816077	1	0.940399
CYP20A1	2.79225	1.68159	1.66048	0.108832	1	0.647379
CYP27C1	0.51125	0.32711	1.56293	0.13016	1	0.658342
CYP2B7P1	0.0516433	0.233204	0.221451	0.826471	1	0.94437
CYP2W1	0.398332	0.283507	1.40502	0.171853	1	0.664143
CYP4V2	0.675788	0.641614	1.05326	0.301911	1	0.700995
CYP51A1	0.768744	0.79023	0.972811	0.339612	1	0.725931
CYSTM1	0.2999	0.11396	2.63161	0.0141027	1	0.646396
CYTH1	0.486084	0.259494	1.8732	0.0723246	1	0.647032
CYTH2	0.5674	0.492373	1.15238	0.259652	1	0.683904
CYTIP	0.901582	0.647563	1.39227	0.175636	1	0.664143
DAD1	1.18674	0.840601	1.41177	0.169874	1	0.664143
DAG1	0.287023	0.697792	0.41133	0.684202	1	0.8838
DANCR	0.354969	0.145385	2.44158	0.0217364	1	0.646396
DAND5	0.0263545	0.220311	0.119624	0.905701	1	0.968522
DAP3	0.589584	0.413075	1.4273	0.165393	1	0.664143
DAPP1	-0.0190568	0.16672	-0.114305	0.909875	1	0.970561
DARS	-0.0351158	0.173785	-0.202064	0.841439	1	0.948556
DAXX	0.23421	0.245768	0.952973	0.34938	1	0.731642
DAZAP1	0.0358254	0.0745657	0.480454	0.634923	1	0.862152
DAZAP2	0.869746	1.34282	0.6477	0.522858	1	0.809131
DBF4	-0.0204849	0.198162	-0.103374	0.918459	1	0.973653
DBI	0.17504	1.4269	0.122671	0.903311	1	0.967682
DBIL5P2	0.0890229	0.215462	0.413172	0.682869	1	0.8838
DBNDD1	-0.045928	0.111403	-0.412268	0.683523	1	0.8838
DBNL	0.104351	0.0966402	1.07979	0.290151	1	0.696348
DBR1	0.0238681	0.144401	0.165291	0.869994	1	0.958821
DBT	0.488192	0.533083	0.915791	0.368193	1	0.739649
DCAF10	1.04029	0.742022	1.40197	0.172752	1	0.664143
DCAF11	0.232134	0.136649	1.69876	0.101301	1	0.647032
DCAF13	-0.00801562	0.110914	-0.0722687	0.942941	1	0.983774
DCAF16	0.706085	0.563888	1.25217	0.221655	1	0.673633
DCAF5	0.448396	0.40479	1.10772	0.278124	1	0.691895
DCAF7	-0.205235	0.355332	-0.577587	0.568512	1	0.830314
DCAF8	0.186474	0.137433	1.35684	0.186498	1	0.664579
DCDC2	0.130757	0.104337	1.25322	0.221278	1	0.673633
DCDC5	0.00761523	0.105717	0.0720338	0.943126	1	0.983774
DCK	0.0139482	0.0825458	0.168975	0.867124	1	0.957941
DCLRE1C	0.243928	0.143899	1.69514	0.101995	1	0.647032
DCP1A	0.435453	0.466401	0.933644	0.359078	1	0.735334
DCP2	0.379805	0.435027	0.873059	0.390623	1	0.746062
DCTN1	0.435644	0.183899	2.36893	0.0255515	1	0.646396
DCTN2	0.00425754	0.134321	0.0316968	0.974956	1	0.993312
DCTN3	0.019415	0.165243	0.117494	0.907372	1	0.969094
DCTN5	-0.266337	0.566078	-0.470495	0.641925	1	0.864774
DCTN6	0.0436075	0.172964	0.252119	0.802932	1	0.93356
DCUN1D1	-0.116295	0.139811	-0.8318	0.413097	1	0.756167
DCUN1D2	0.323186	0.2895	1.11636	0.274479	1	0.68992
DCUN1D5	0.00320018	0.169846	0.0188417	0.985111	1	0.996573
DCX	0.211831	0.624349	0.339283	0.737122	1	0.908873
DCXR	0.186471	0.132968	1.40237	0.172632	1	0.664143
DDA1	0.0451632	0.111509	0.405018	0.688777	1	0.885715
DDB1	-0.0297635	0.138266	-0.215263	0.831242	1	0.9457
DDB2	0.179158	0.110131	1.62677	0.115846	1	0.649751
DDHD1	-0.026781	0.183789	-0.145716	0.885269	1	0.963866
DDIT3	0.431729	0.257823	1.67452	0.106018	1	0.647379
DDIT4	0.402341	0.137242	2.93162	0.00694374	1	0.646396
DDOST	-0.0231487	0.407224	-0.0568451	0.955103	1	0.987601
DDX1	-0.0531335	0.229969	-0.231047	0.819087	1	0.941228
DDX10	0.0669394	0.160333	0.417501	0.679739	1	0.882038
DDX17	0.0935029	0.623714	0.149913	0.88199	1	0.963671
DDX18	0.131817	0.636388	0.207132	0.83752	1	0.947921
DDX19A	-0.00819942	0.157013	-0.0522213	0.958752	1	0.989187
DDX21	0.743563	0.479681	1.55012	0.133201	1	0.658342
DDX23	0.00965452	0.197178	0.0489635	0.961323	1	0.990112
DDX24	2.3926	1.49334	1.60219	0.121196	1	0.654407
DDX27	0.532949	0.260614	2.04498	0.0511028	1	0.646396
DDX39A	-0.137547	0.175997	-0.78153	0.44155	1	0.76608
DDX3X	0.380056	0.345281	1.10072	0.281107	1	0.691895
DDX3Y	0.168787	0.371916	0.453831	0.653716	1	0.869279
DDX42	0.130045	0.225908	0.575656	0.569797	1	0.83102
DDX46	0.746785	1.08863	0.685985	0.498794	1	0.799503
DDX47	0.310877	0.205114	1.51563	0.141678	1	0.660343
DDX5	3.59123	2.82823	1.26978	0.215411	1	0.669162
DDX50	0.546378	0.434081	1.2587	0.219324	1	0.6718
DDX51	0.440028	0.694889	0.633234	0.532112	1	0.810429
DDX52	0.134912	0.21332	0.632439	0.532623	1	0.810438
DDX54	0.178762	0.101721	1.75738	0.0906241	1	0.647032
DDX55	0.143264	0.106751	1.34204	0.191186	1	0.664579
DDX56	-0.0363812	0.0611266	-0.595177	0.55687	1	0.825955
DDX58	0.146209	0.115916	1.26134	0.218387	1	0.6718
DDX6	0.464994	0.363802	1.27815	0.21249	1	0.668413
DDX60L	0.217585	0.112579	1.93274	0.0642305	1	0.647032
DECR1	0.0986196	0.324366	0.304038	0.763519	1	0.920484
DEDD2	0.174797	0.140724	1.24212	0.225279	1	0.673633
DEF6	-0.293712	0.16716	-1.75707	0.0906775	1	0.647032
DEGS1	0.58049	0.499932	1.16114	0.256136	1	0.682474
DEK	-0.121158	0.345916	-0.350252	0.728971	1	0.906819
DENND1B	0.0745089	0.0922161	0.807981	0.426432	1	0.759872
DENND2D	0.259035	0.325378	0.796105	0.43318	1	0.763287
DENND4A	-0.103641	0.248604	-0.41689	0.680181	1	0.882424
DENND4B	0.442299	0.171525	2.57863	0.0159323	1	0.646396
DENND4C	0.294205	0.229159	1.28385	0.210519	1	0.668413
DENND5B	0.490467	0.301872	1.62475	0.116279	1	0.649751
DENND6A	1.03411	0.649176	1.59296	0.123256	1	0.654407
DENR	0.165653	0.395284	0.419074	0.678604	1	0.881497
DERL1	0.254561	0.135899	1.87316	0.0723313	1	0.647032
DERL2	0.433411	0.231821	1.86959	0.0728424	1	0.647032
DESI1	0.737384	0.567348	1.2997	0.205108	1	0.666405
DFFA	1.74019	1.22308	1.42279	0.166686	1	0.664143
DFFB	0.957766	0.603791	1.58625	0.124771	1	0.654407
DGKA	1.23515	0.486616	2.53825	0.0174725	1	0.646396
DGKB	0.473827	0.29846	1.58757	0.124471	1	0.654407
DGKD	0.0569555	0.0966983	0.589002	0.560943	1	0.826746
DGKE	0.312315	0.429531	0.727107	0.473657	1	0.784403
DGUOK	0.736451	0.41557	1.77215	0.08809	1	0.647032
DHFR	0.141307	0.167206	0.845106	0.405761	1	0.751582
DHODH	0.359107	0.343434	1.04564	0.305354	1	0.703828
DHPS	0.241478	0.172072	1.40335	0.172343	1	0.664143
DHRS1	0.29846	0.103731	2.87724	0.00791198	1	0.646396
DHRS3	0.30401	0.336583	0.903225	0.374699	1	0.740964
DHRS4_AS1	-0.014849	0.14794	-0.100372	0.920819	1	0.974569
DHRS7	0.540916	0.325656	1.661	0.108726	1	0.647379
DHTKD1	0.846092	0.47883	1.767	0.0889665	1	0.647032
DHX15	0.0239836	0.193018	0.124256	0.902068	1	0.967682
DHX16	0.0549151	0.212831	0.258022	0.798422	1	0.932381
DHX29	0.126491	0.221494	0.57108	0.572849	1	0.831747
DHX30	0.410073	0.275302	1.48954	0.148378	1	0.660343
DHX33	0.959234	0.353658	2.71232	0.011689	1	0.646396
DHX36	-0.117944	0.271866	-0.433832	0.667989	1	0.876611
DHX38	-0.1076	0.240425	-0.447539	0.658192	1	0.871704
DHX40	0.0280379	0.0872989	0.321171	0.750648	1	0.915077
DHX8	0.342085	0.161	2.12475	0.0432756	1	0.646396
DHX9	0.207155	0.248563	0.833411	0.412204	1	0.756056
DIAPH1	0.696775	0.306549	2.27297	0.0315284	1	0.646396
DICER1	0.22299	0.168063	1.32683	0.196102	1	0.665991
DIDO1	0.34775	0.19334	1.79865	0.083695	1	0.647032
DIEXF	0.145218	0.244917	0.592929	0.558352	1	0.826053
DIMT1	0.143694	0.149046	0.964091	0.343882	1	0.729154
DIP2A	1.00475	0.587471	1.71029	0.0991206	1	0.647032
DIS3	0.0318876	0.194752	0.163735	0.871206	1	0.959223
DIS3L	0.18436	0.281799	0.654226	0.518712	1	0.807726
DISC1	0.283452	0.153584	1.84559	0.0763702	1	0.647032
DISC2	0.313421	0.162221	1.93206	0.0643181	1	0.647032
DKC1	0.157224	0.20748	0.757776	0.455399	1	0.775505
DKFZP434L187	0.169297	0.167517	1.01062	0.321511	1	0.713267
DKFZP586I1420	-0.158398	0.124301	-1.2743	0.213829	1	0.668413
DLD	0.0947971	0.0974277	0.972999	0.33952	1	0.725931
DLEU2	0.303515	0.310491	0.977532	0.337314	1	0.724046
DLG5_AS1	-0.000188184	0.0787565	-0.00238945	0.998112	1	0.999878
DLX6_AS1	0.176842	0.150221	1.17721	0.249775	1	0.681498
DMBX1	0.26172	0.404551	0.646941	0.523341	1	0.809471
DMC1	0.946354	0.951053	0.995058	0.328879	1	0.717189
DMPK	-0.0758532	0.105401	-0.719664	0.478152	1	0.787597
DMTF1	0.180526	0.211952	0.851731	0.402141	1	0.750121
DMXL1	0.203527	0.190054	1.07089	0.294062	1	0.69861
DNAH17_AS1	0.498729	0.436198	1.14335	0.26331	1	0.684941
DNAJA1	0.398464	0.388359	1.02602	0.314335	1	0.709184
DNAJA2	-0.00654079	0.132499	-0.0493647	0.961006	1	0.990034
DNAJB1	1.3958	0.520851	2.67985	0.0126096	1	0.646396
DNAJB11	0.180964	0.109514	1.65243	0.110475	1	0.648926
DNAJB14	0.308513	0.405412	0.760988	0.453511	1	0.773577
DNAJB6	0.209438	0.366216	0.571896	0.572304	1	0.831371
DNAJB9	-0.167342	0.180787	-0.925633	0.363149	1	0.737715
DNAJC10	-0.0897696	0.121058	-0.741541	0.465012	1	0.779548
DNAJC13	0.0199258	0.145807	0.136658	0.892354	1	0.966579
DNAJC14	0.0343844	0.142184	0.241831	0.810809	1	0.938174
DNAJC15	0.680827	0.334757	2.0338	0.0522945	1	0.646396
DNAJC16	0.0455949	0.160972	0.283247	0.779231	1	0.927191
DNAJC18	0.0155553	0.345365	0.0450401	0.96442	1	0.991945
DNAJC19	0.376019	0.255342	1.47261	0.152859	1	0.660343
DNAJC2	0.0114959	0.210245	0.0546784	0.956813	1	0.988036
DNAJC21	0.19395	0.314572	0.616553	0.542891	1	0.816819
DNAJC22	0.174232	0.244699	0.712024	0.482791	1	0.790915
DNAJC24	0.437313	0.288638	1.51509	0.141814	1	0.660343
DNAJC27_AS1	0.248044	0.221646	1.1191	0.273331	1	0.689675
DNAJC3	0.292117	0.337762	0.86486	0.395025	1	0.746062
DNAJC7	0.322982	0.391064	0.825905	0.416373	1	0.75766
DNAJC8	-0.138595	1.08994	-0.127159	0.899793	1	0.967682
DNAJC9	0.18777	0.134528	1.39577	0.17459	1	0.664143
DNAJC9_AS1	0.118816	0.303591	0.391368	0.698714	1	0.889918
DNAL1	1.35251	0.905439	1.49376	0.147276	1	0.660343
DNASE1	0.312616	0.348064	0.898155	0.377345	1	0.743003
DNASE2	0.112377	0.22623	0.496737	0.623549	1	0.856229
DNM1L	0.6414	0.745474	0.860392	0.397438	1	0.746972
DNM1P46	0.247187	0.232318	1.064	0.29711	1	0.69944
DNMBP_AS1	0.448156	0.292136	1.53407	0.137093	1	0.660343
DNMT1	-0.0952967	0.338828	-0.281254	0.780742	1	0.927718
DNPEP	0.136521	0.166039	0.822221	0.418428	1	0.758048
DNPH1	0.518053	0.135095	3.83473	0.000718372	1	0.646396
DNTTIP2	-0.707126	0.517508	-1.3664	0.183514	1	0.664579
DOCK10	0.350865	0.226167	1.55135	0.132905	1	0.658342
DOCK11	0.23623	0.162064	1.45764	0.156914	1	0.661867
DOCK2	0.00330264	0.273899	0.0120578	0.990472	1	0.997637
DOCK8	0.435136	0.253472	1.71671	0.0979252	1	0.647032
DOCK9	0.0460864	0.109191	0.422072	0.676442	1	0.880684
DOK2	0.24756	0.248071	0.997939	0.327507	1	0.715758
DOPEY2	0.136343	0.234835	0.58059	0.566515	1	0.830033
DPEP2	0.0331611	0.131747	0.251703	0.803249	1	0.933753
DPH3	0.254356	0.185268	1.3729	0.181508	1	0.664579
DPH5	0.110084	0.131924	0.834453	0.411627	1	0.755224
DPM1	0.296567	0.249104	1.19053	0.244593	1	0.681124
DPM3	0.0332136	0.200255	0.165856	0.869553	1	0.958821
DPP4	-0.0914465	0.0627294	-1.45779	0.156871	1	0.661867
DPP8	-0.0518362	0.154567	-0.335365	0.740041	1	0.910443
DPP9	0.466097	0.441371	1.05602	0.300673	1	0.700739
DPPA4	0.192526	0.330524	0.582485	0.565257	1	0.829664
DPY19L4	0.559712	0.531148	1.05378	0.30168	1	0.700995
DPY30	0.116005	0.291626	0.397785	0.694036	1	0.887347
DPYSL5	0.351845	0.496857	0.70814	0.485159	1	0.792547
DRAM2	0.0511631	0.11251	0.454742	0.653069	1	0.869279
DRG1	0.154097	0.190492	0.808942	0.425889	1	0.759785
DSC1	0.0301408	0.103537	0.291111	0.773277	1	0.924564
DSC3	0.374068	0.450652	0.830061	0.414062	1	0.756167
DSCR3	0.378171	0.294563	1.28384	0.210522	1	0.668413
DSEL	0.0784911	0.373447	0.21018	0.835166	1	0.947019
DSG2	0.0622991	0.225865	0.275825	0.784863	1	0.92892
DSG3	0.763745	0.447284	1.70751	0.0996425	1	0.647032
DSTN	-0.191265	0.344522	-0.55516	0.583531	1	0.834909
DSTNP2	0.0372873	0.128573	0.290009	0.77411	1	0.924564
DSTYK	1.34522	0.722425	1.86209	0.0739294	1	0.647032
DTD2	0.06975	0.343785	0.202888	0.840802	1	0.948556
DTWD2	0.235937	0.297971	0.791814	0.435634	1	0.765414
DTX3L	1.0446	0.451686	2.31266	0.0289164	1	0.646396
DUSP1	1.01238	0.417883	2.42263	0.0226775	1	0.646396
DUSP11	-0.169353	0.156459	-1.08242	0.289005	1	0.695744
DUSP12	0.183042	0.0726604	2.51915	0.0182481	1	0.646396
DUSP16	0.218179	0.129224	1.68837	0.1033	1	0.647032
DUSP19	0.502131	0.225048	2.23122	0.0345047	1	0.646396
DUSP2	0.643802	0.434422	1.48197	0.150367	1	0.660343
DUSP22	0.13032	0.143463	0.908383	0.37202	1	0.740186
DUSP5	0.0669353	0.0736855	0.908392	0.372015	1	0.740186
DUT	0.17897	0.161737	1.10654	0.278625	1	0.691895
DUXA	0.581169	0.3214	1.80825	0.0821499	1	0.647032
DYDC1	-0.00293191	0.148562	-0.0197352	0.984405	1	0.996573
DYNC1H1	0.135586	0.37292	0.36358	0.719111	1	0.900004
DYNC1I2	0.392477	0.281395	1.39476	0.174892	1	0.664143
DYNC1LI2	-0.144676	0.152422	-0.949184	0.351267	1	0.733111
DYNLL1	0.320835	0.532801	0.602167	0.552279	1	0.822332
DYNLRB1	0.519619	0.714571	0.727177	0.473615	1	0.784403
DYNLT1	-0.155982	0.52395	-0.297705	0.768294	1	0.921743
DYNLT3	-0.0448626	0.168912	-0.265597	0.792644	1	0.930969
DYRK1A	0.137776	0.146217	0.94227	0.354728	1	0.734538
DYRK2	0.160843	0.176789	0.9098	0.371286	1	0.740186
DZANK1	0.455281	0.349321	1.30333	0.203886	1	0.666405
DZIP1	0.236108	0.20409	1.15688	0.257838	1	0.683783
DZIP3	-0.002822	0.0976033	-0.028913	0.977155	1	0.993665
E2F2	0.205284	0.122669	1.67347	0.106225	1	0.647379
E2F3	-0.145664	0.110754	-1.3152	0.199924	1	0.666405
EAF1	0.0268164	0.133537	0.200816	0.842405	1	0.948904
EAPP	-0.042803	0.481285	-0.0889348	0.929815	1	0.979097
EBNA1BP2	0.234721	0.111934	2.09696	0.0458723	1	0.646396
EBP	-0.117882	0.265795	-0.443508	0.661067	1	0.872646
ECE1	0.951691	0.48052	1.98054	0.0583152	1	0.646396
ECH1	0.0283382	0.159552	0.177611	0.860405	1	0.955863
ECHDC1	0.0499951	0.169568	0.294838	0.770459	1	0.922357
ECHDC2	-0.0315149	0.0952023	-0.331031	0.743274	1	0.911498
ECI2	0.422174	0.256845	1.64369	0.11228	1	0.648926
ECT2	0.200234	0.23047	0.868808	0.392902	1	0.746062
ECT2L	0.477077	0.271592	1.7566	0.0907597	1	0.647032
EDEM1	0.214364	0.108761	1.97096	0.0594611	1	0.646396
EDF1	0.837637	0.414469	2.02099	0.0536901	1	0.646396
EEA1	0.0714325	0.079199	0.901937	0.37537	1	0.740964
EED	-0.027045	0.0891189	-0.303471	0.763946	1	0.920484
EEF1A1	62.1392	34.2239	1.81567	0.0809719	1	0.647032
EEF1B2	5.27225	3.19362	1.65087	0.110794	1	0.648926
EEF1D	1.1687	1.28685	0.908188	0.372121	1	0.740186
EEF1E1	0.251334	0.384872	0.653033	0.519469	1	0.807726
EEF1G	6.02059	4.45251	1.35218	0.187964	1	0.664579
EEF2	0.673908	0.498708	1.35131	0.188239	1	0.664579
EEF2K	0.125802	0.699119	0.179944	0.858591	1	0.955863
EFCAB14	0.128371	0.223633	0.574027	0.570883	1	0.83135
EFCAB2	0.282192	0.176033	1.60307	0.121	1	0.654407
EFR3A	-0.39084	0.183587	-2.12891	0.0428986	1	0.646396
EFR3B	0.194835	0.205756	0.946922	0.352397	1	0.733692
EFTUD2	-0.117921	0.191128	-0.616977	0.542616	1	0.816819
EGFEM1P	0.147556	0.123831	1.19159	0.244188	1	0.681124
EGFLAM_AS4	0.235906	0.158006	1.49302	0.147468	1	0.660343
EGLN1	0.0548778	0.102622	0.534754	0.597364	1	0.843426
EHBP1L1	-0.11347	0.109897	-1.03252	0.311338	1	0.707366
EHD1	0.044265	0.235127	0.18826	0.852134	1	0.954086
EHHADH	0.227866	0.246545	0.92424	0.36386	1	0.738426
EHMT1	-0.0441064	0.420939	-0.104781	0.917354	1	0.973283
EID1	0.228007	0.464839	0.490507	0.627889	1	0.859254
EID2B	-0.0252708	0.152655	-0.165542	0.869798	1	0.958821
EIF1	4.22057	2.35164	1.79473	0.0843325	1	0.647032
EIF1AD	0.421899	0.323204	1.30536	0.203203	1	0.666405
EIF1AX	-0.0846121	0.37132	-0.227868	0.821531	1	0.942335
EIF1B	0.090748	0.383595	0.236572	0.814843	1	0.940286
EIF2A	0.326873	0.319903	1.02179	0.316295	1	0.711398
EIF2AK1	-0.0508505	0.136214	-0.373312	0.711942	1	0.895801
EIF2AK2	0.02493	0.223569	0.111509	0.912069	1	0.970952
EIF2B1	0.00773623	0.104263	0.0741992	0.94142	1	0.983322
EIF2B3	0.108676	0.175874	0.617922	0.542002	1	0.816328
EIF2B5	-0.0645537	0.121926	-0.529448	0.600987	1	0.844825
EIF2D	-0.0259826	0.0976097	-0.266189	0.792193	1	0.930969
EIF2S1	-0.128171	0.126803	-1.01079	0.321433	1	0.713267
EIF2S2	0.127016	0.345651	0.36747	0.716243	1	0.898581
EIF2S3	0.371493	0.398218	0.932889	0.35946	1	0.735334
EIF3A	1.33886	0.634586	2.10983	0.0446533	1	0.646396
EIF3B	-0.0224188	0.127549	-0.175766	0.86184	1	0.956233
EIF3C	-0.0875762	0.111117	-0.788147	0.437738	1	0.76608
EIF3D	0.612881	0.74718	0.820259	0.419526	1	0.758048
EIF3E	0.720124	0.980887	0.734156	0.469423	1	0.782462
EIF3F	0.79789	0.365656	2.18208	0.0383317	1	0.646396
EIF3G	0.502672	0.629915	0.798	0.432099	1	0.762915
EIF3H	0.740105	1.22489	0.604221	0.550933	1	0.822328
EIF3I	1.07944	0.625377	1.72607	0.0962018	1	0.647032
EIF3J	0.198555	0.154058	1.28884	0.208804	1	0.667977
EIF3K	2.44529	1.75824	1.39076	0.176089	1	0.664447
EIF3L	1.67322	1.11525	1.50031	0.14558	1	0.660343
EIF3M	0.128418	0.492755	0.260612	0.796445	1	0.932381
EIF4A2	0.911192	1.02793	0.886437	0.383508	1	0.743617
EIF4B	0.821008	0.842179	0.974862	0.338612	1	0.725564
EIF4E	0.0656252	0.194861	0.33678	0.738986	1	0.91024
EIF4E2	0.148522	0.175935	0.844189	0.406264	1	0.751582
EIF4E3	0.0573959	0.101738	0.564155	0.577483	1	0.833569
EIF4EBP2	0.147606	0.32543	0.453572	0.6539	1	0.869279
EIF4G1	-0.112006	0.151037	-0.741577	0.46499	1	0.779548
EIF4G2	0.467568	0.745918	0.626836	0.536233	1	0.812782
EIF4G3	-0.159354	0.170731	-0.933362	0.359221	1	0.735334
EIF4H	0.291667	0.149978	1.94473	0.0626987	1	0.646396
EIF5	0.218926	0.418535	0.523077	0.60535	1	0.84533
EIF5A2	0.530517	0.690377	0.768445	0.449147	1	0.771158
EIF5B	-0.0292742	0.309822	-0.0944871	0.925447	1	0.977355
EIF6	0.0173766	0.410387	0.0423421	0.966549	1	0.992012
ELF1	0.483976	1.05729	0.457753	0.650933	1	0.868864
ELF2	0.167002	0.207844	0.803499	0.428972	1	0.760708
ELK4	0.309663	0.674469	0.459121	0.649962	1	0.868857
ELMO1	0.329034	0.207013	1.58943	0.12405	1	0.654407
ELMO2	-0.0691593	0.171013	-0.404409	0.689219	1	0.885851
ELMOD1	0.422018	0.183409	2.30097	0.0296647	1	0.646396
ELMOD3	0.0299321	0.147079	0.20351	0.840321	1	0.948556
ELMSAN1	0.440459	0.15582	2.82672	0.00892499	1	0.646396
ELOVL1	0.150092	0.10657	1.40839	0.170861	1	0.664143
ELOVL5	0.214759	0.256693	0.836637	0.41042	1	0.754967
ELOVL7	0.130547	0.159459	0.818687	0.420406	1	0.758048
ELP2	-0.0292904	0.138628	-0.211287	0.834311	1	0.947019
ELP3	0.467559	0.236889	1.97375	0.0591253	1	0.646396
ELP5	0.0336762	0.122098	0.275814	0.784871	1	0.92892
EMB	0.350699	0.295032	1.18868	0.24531	1	0.681124
EMC1	0.809651	0.372525	2.17341	0.0390448	1	0.646396
EMC3	0.200143	0.466545	0.428989	0.671465	1	0.878064
EMC4	0.1976	0.149713	1.31986	0.198385	1	0.666405
EMC7	0.214068	0.178869	1.19678	0.24219	1	0.681
EMG1	-0.162666	0.179825	-0.904578	0.373995	1	0.740964
EML3	0.116463	0.213413	0.545716	0.589913	1	0.838111
EML4	0.870908	1.02055	0.853372	0.401247	1	0.750121
EMP2	0.420001	0.871179	0.482107	0.633764	1	0.861835
EMP3	0.332688	0.224743	1.4803	0.150809	1	0.660343
EMX2OS	0.769167	0.415835	1.84969	0.0757566	1	0.647032
ENAH	0.842122	2.20809	0.381381	0.706019	1	0.892869
ENC1	0.127028	0.110582	1.14872	0.261129	1	0.683904
ENO1	0.973597	1.39188	0.699484	0.490461	1	0.794869
ENO2	0.0381785	0.0718832	0.531119	0.599845	1	0.84473
ENOSF1	0.119061	0.155809	0.764147	0.45166	1	0.772554
ENPP1	-0.00362511	0.429648	-0.0084374	0.993332	1	0.998864
ENSA	0.474897	0.174988	2.71388	0.0116466	1	0.646396
ENTPD1	0.71415	0.543793	1.31328	0.200563	1	0.666405
ENTPD1_AS1	1.0438	0.827828	1.2609	0.218544	1	0.6718
ENTPD3_AS1	0.587738	0.256898	2.28783	0.0305265	1	0.646396
ENTPD4	1.15372	0.817731	1.41089	0.170132	1	0.664143
ENY2	0.10461	0.447468	0.233783	0.816985	1	0.940413
EOGT	0.0490045	0.110415	0.443821	0.660844	1	0.872646
EP300	0.232354	0.4087	0.568521	0.57456	1	0.832214
EP400	0.258354	0.228025	1.13301	0.267551	1	0.686094
EPB41	1.684	1.35597	1.24192	0.225353	1	0.673633
EPB41L4A	0.403362	0.198124	2.0359	0.0520682	1	0.646396
EPB41L4A_AS1	0.14881	0.148312	1.00336	0.324936	1	0.715758
EPC1	-0.363623	0.453834	-0.801225	0.430263	1	0.761291
EPGN	1.16129	0.427813	2.71449	0.0116299	1	0.646396
EPHA1_AS1	0.0979187	0.227001	0.431358	0.669763	1	0.877034
EPHA10	0.221028	0.233068	0.948341	0.351688	1	0.733111
EPHA3	-0.0793516	0.117791	-0.673665	0.506469	1	0.803896
EPHX2	0.265414	0.121313	2.18784	0.0378638	1	0.646396
EPM2AIP1	0.0643909	0.101368	0.635221	0.530836	1	0.810042
EPRS	-0.00148273	0.232007	-0.00639088	0.99495	1	0.999231
EPS15	0.167537	0.202237	0.828422	0.414972	1	0.756611
EPSTI1	0.272327	0.146701	1.85634	0.0747722	1	0.647032
EPT1	0.043432	0.106349	0.408389	0.686332	1	0.884547
ERAL1	0.0585788	0.13117	0.446588	0.65887	1	0.871725
ERAP1	-0.0723328	0.12197	-0.593038	0.55828	1	0.826053
ERAP2	0.242797	0.414768	0.585379	0.56334	1	0.827677
ERBB2IP	0.169666	0.296365	0.572491	0.571907	1	0.83135
ERBB3	0.160516	0.253757	0.632556	0.532548	1	0.810438
ERC1	0.105556	0.0770156	1.37058	0.182224	1	0.664579
ERCC1	0.17054	0.150342	1.13434	0.267001	1	0.686094
ERCC3	0.159875	0.120386	1.32803	0.195711	1	0.665633
ERCC4	0.162369	0.208888	0.777303	0.443995	1	0.768449
EREG	-0.0183153	0.11797	-0.155254	0.87782	1	0.962634
ERGIC2	-0.139706	0.178197	-0.783998	0.440126	1	0.76608
ERGIC3	0.750451	0.608271	1.23374	0.228335	1	0.674232
ERH	0.49328	1.01558	0.485712	0.63124	1	0.860167
ERI1	0.133007	0.185223	0.718092	0.479104	1	0.78844
ERICH1	-0.0611697	0.420638	-0.145421	0.8855	1	0.963866
ERLEC1	0.212336	0.321787	0.659864	0.515144	1	0.806293
ERLIN2	0.33011	0.41074	0.803697	0.428859	1	0.760708
ERP29	0.295133	0.462872	0.637612	0.529302	1	0.809952
ERP44	-0.00707824	0.138106	-0.0512521	0.959516	1	0.989187
ERVK13_1	0.186388	0.118296	1.57561	0.127208	1	0.654593
ERVV_1	0.677751	0.274273	2.47108	0.0203432	1	0.646396
ESCO1	0.147171	0.228467	0.644168	0.525109	1	0.809757
ESD	0.735851	0.321842	2.28637	0.0306233	1	0.646396
ESF1	0.300365	0.464897	0.646091	0.523883	1	0.809486
ESRG	-0.00897051	0.079159	-0.113323	0.910645	1	0.970871
ESYT1	-0.097484	0.161144	-0.604949	0.550457	1	0.822328
ESYT2	0.290701	0.372235	0.780962	0.441878	1	0.76608
ETF1	0.117902	0.122996	0.958583	0.346599	1	0.730634
ETFA	0.143717	0.169234	0.849221	0.40351	1	0.750885
ETFB	-0.0370493	0.127526	-0.290523	0.773721	1	0.924564
ETNK1	0.264767	0.123579	2.14249	0.0416881	1	0.646396
ETS1	0.364215	0.612882	0.594266	0.55747	1	0.826047
EVI2A	0.34192	0.256074	1.33524	0.193371	1	0.664579
EVI2B	0.461708	0.317347	1.4549	0.157665	1	0.661867
EVI5	0.785882	0.369838	2.12493	0.0432591	1	0.646396
EVL	0.0813329	0.261016	0.311601	0.757828	1	0.918521
EWSR1	0.155801	0.176133	0.884565	0.384499	1	0.743996
EXD1	0.375086	0.348641	1.07585	0.291876	1	0.697435
EXO5	0.141919	0.0782048	1.81471	0.0811227	1	0.647032
EXOC1	0.114718	0.161389	0.710818	0.483525	1	0.791211
EXOC2	0.0989946	0.118393	0.83615	0.41069	1	0.754967
EXOC3L2	0.0216878	0.127207	0.170493	0.865943	1	0.957152
EXOC4	-0.0133175	0.125543	-0.106079	0.916334	1	0.972741
EXOC7	0.2474	0.112307	2.2029	0.0366658	1	0.646396
EXOG	0.0227151	0.0880177	0.258074	0.798381	1	0.932381
EXOSC1	0.319301	0.216187	1.47696	0.151696	1	0.660343
EXOSC10	0.263583	0.189996	1.38731	0.177126	1	0.664579
EXOSC2	0.141023	0.308455	0.457193	0.65133	1	0.868864
EXOSC6	0.0861429	0.155139	0.555262	0.583462	1	0.834909
EXOSC7	0.35136	0.283831	1.23792	0.226808	1	0.674232
EXOSC8	-0.0359958	0.312659	-0.115128	0.909228	1	0.970173
EXOSC9	0.0400626	0.203764	0.196613	0.845659	1	0.95065
EXPH5	0.424156	0.451678	0.939069	0.356338	1	0.734941
EYA3	0.654169	0.401751	1.6283	0.115521	1	0.649751
EZH1	0.0190127	0.203711	0.0933318	0.926355	1	0.977431
EZR	1.40987	0.794073	1.7755	0.0875242	1	0.647032
F11R	0.514836	0.29566	1.74131	0.093452	1	0.647032
F2R	0.695206	0.612066	1.13584	0.266387	1	0.685724
F2RL2	0.0322057	0.227399	0.141627	0.888467	1	0.964679
F3	0.205384	0.129898	1.58112	0.125941	1	0.654407
F5	0.308782	0.236209	1.30724	0.202573	1	0.666405
FABP5	-0.0829869	0.152009	-0.545936	0.589764	1	0.838093
FADS6	0.15831	0.232937	0.679626	0.502748	1	0.802696
FAF2	-0.019904	0.184893	-0.107651	0.915099	1	0.972351
FAHD1	0.18033	0.22613	0.797462	0.432406	1	0.762992
FAIM	0.00376509	0.166929	0.022555	0.982177	1	0.995968
FAIM3	0.237948	0.26311	0.904369	0.374104	1	0.740964
FAM101B	0.261663	0.224547	1.16529	0.25448	1	0.682474
FAM102A	0.156592	0.141986	1.10287	0.280189	1	0.691895
FAM103A1	0.431438	0.377466	1.14298	0.263461	1	0.685043
FAM104A	0.0662093	0.0569762	1.16205	0.255771	1	0.682474
FAM104B	0.195516	0.177972	1.09858	0.282022	1	0.691895
FAM105A	0.264848	0.193862	1.36617	0.183588	1	0.664579
FAM105B	0.186641	0.218446	0.854403	0.400686	1	0.750121
FAM106A	0.00895877	0.157597	0.0568462	0.955102	1	0.987601
FAM107B	0.636532	0.537708	1.18379	0.247207	1	0.681124
FAM111A	0.129334	0.385082	0.33586	0.739672	1	0.91024
FAM114A1	0.996742	0.57361	1.73766	0.0941033	1	0.647032
FAM115C	0.236136	0.0964969	2.44708	0.0214705	1	0.646396
FAM117B	-0.275707	0.340485	-0.809747	0.425435	1	0.759785
FAM118A	0.169515	0.139455	1.21556	0.235076	1	0.67611
FAM120A	0.203662	0.249845	0.815154	0.422389	1	0.75931
FAM122C	0.831623	0.524183	1.58651	0.124711	1	0.654407
FAM124A	0.00272784	0.0797433	0.0342078	0.972973	1	0.993312
FAM126B	0.360481	0.52387	0.688112	0.497476	1	0.798511
FAM129A	-0.0561835	0.21731	-0.258541	0.798026	1	0.932381
FAM133B	-0.120182	0.0995754	-1.20694	0.238321	1	0.678594
FAM134A	-0.161763	0.368024	-0.439545	0.663899	1	0.874608
FAM134C	0.348776	0.426608	0.817555	0.421041	1	0.7581
FAM136A	0.622587	0.278604	2.23467	0.0342494	1	0.646396
FAM13A	0.0448258	0.172587	0.259729	0.797119	1	0.932381
FAM13B	-0.0472585	0.143784	-0.328676	0.745033	1	0.912921
FAM153C	0.998838	0.549212	1.81867	0.0804992	1	0.647032
FAM160B1	0.0487993	0.0596776	0.817716	0.42095	1	0.7581
FAM161A	0.328171	0.467189	0.702437	0.488649	1	0.794232
FAM162A	0.357493	0.230426	1.55145	0.132883	1	0.658342
FAM172A	-0.117385	0.251107	-0.467472	0.644057	1	0.866505
FAM172BP	-0.120294	0.112377	-1.07044	0.294256	1	0.69861
FAM177A1	0.272681	0.27211	1.0021	0.325532	1	0.715758
FAM181A_AS1	-0.095725	0.124847	-0.766736	0.450145	1	0.771735
FAM192A	0.0626256	0.221363	0.282909	0.779487	1	0.927198
FAM193B	-0.0864033	0.0883249	-0.978245	0.336968	1	0.72381
FAM200B	0.0111861	0.212053	0.0527515	0.958333	1	0.989107
FAM204A	-0.346713	0.352385	-0.983902	0.334231	1	0.720733
FAM208A	0.605389	0.582404	1.03947	0.308159	1	0.705627
FAM208B	-0.0395124	0.141412	-0.279413	0.782139	1	0.927718
FAM20B	0.0736848	0.189829	0.388165	0.701054	1	0.891235
FAM210A	0.194028	0.220485	0.880004	0.386919	1	0.745073
FAM210B	0.300125	0.203322	1.47611	0.151925	1	0.660343
FAM212B	0.136662	0.135541	1.00827	0.322619	1	0.714445
FAM213A	0.394893	0.341433	1.15658	0.257963	1	0.683783
FAM214A	0.249091	0.184021	1.3536	0.187514	1	0.664579
FAM217B	1.1734	0.705203	1.66392	0.108137	1	0.647379
FAM219B	0.0455106	0.067607	0.673165	0.506782	1	0.803896
FAM227A	0.565597	0.88532	0.638861	0.528502	1	0.809952
FAM229B	-0.262407	0.12321	-2.12975	0.0428232	1	0.646396
FAM24B	0.111041	0.0799264	1.38929	0.176529	1	0.664447
FAM32A	0.197581	0.136335	1.44923	0.159228	1	0.661867
FAM46C	0.398559	0.296549	1.34399	0.190563	1	0.664579
FAM49B	0.298074	0.22352	1.33354	0.19392	1	0.664579
FAM50A	0.656915	0.382991	1.71522	0.0982005	1	0.647032
FAM60A	-0.0307903	0.398149	-0.0773334	0.93895	1	0.982816
FAM63B	0.207764	0.692379	0.300073	0.766508	1	0.92138
FAM65B	1.33622	0.47214	2.83013	0.00885276	1	0.646396
FAM73A	1.04131	1.20085	0.867145	0.393796	1	0.746062
FAM74A1	0.414473	0.331313	1.251	0.222075	1	0.673633
FAM74A2	0.122735	0.0810131	1.515	0.141835	1	0.660343
FAM74A3	0.115805	0.373319	0.310205	0.758878	1	0.91893
FAM74A4	-0.00581642	0.0523689	-0.111066	0.912417	1	0.970952
FAM76A	0.384488	0.227596	1.68934	0.103113	1	0.647032
FAM76B	0.0362089	0.182594	0.198303	0.84435	1	0.949823
FAM83A	-0.0826624	0.172146	-0.480187	0.63511	1	0.862216
FAM83B	0.0688097	0.0966399	0.712022	0.482792	1	0.790915
FAM83H	0.147335	0.139364	1.0572	0.300146	1	0.700739
FAM83H_AS1	0.403096	0.415756	0.969548	0.341206	1	0.726984
FAM84B	0.588708	0.396789	1.48368	0.149915	1	0.660343
FAM91A1	0.109667	0.0915249	1.19822	0.241639	1	0.681
FAM92A1P2	0.617646	0.241393	2.55868	0.0166767	1	0.646396
FAM96A	0.274537	0.201619	1.36166	0.184987	1	0.664579
FAM96B	0.138992	0.207408	0.670137	0.508679	1	0.804143
FANCD2	-0.0142886	0.353723	-0.0403947	0.968087	1	0.99208
FANCF	0.384578	0.246327	1.56125	0.130556	1	0.658342
FARS2	0.216294	0.109697	1.97174	0.0593669	1	0.646396
FARSB	0.0211982	0.167028	0.126914	0.899985	1	0.967682
FAS	0.186937	0.144276	1.29569	0.206467	1	0.666405
FASTKD2	0.23656	0.271719	0.870606	0.391937	1	0.746062
FAT3	0.665107	0.291019	2.28545	0.0306851	1	0.646396
FAU	2.55544	1.82826	1.39775	0.174002	1	0.664143
FBL	0.0047144	0.365012	0.0129157	0.989794	1	0.997637
FBLIM1	1.1522	1.4038	0.820773	0.419238	1	0.758048
FBXL13	0.143009	0.277648	0.515074	0.610853	1	0.848593
FBXL18	0.596016	0.316557	1.88281	0.0709618	1	0.647032
FBXL19_AS1	0.369947	0.258261	1.43245	0.163929	1	0.664143
FBXL20	1.27676	0.88005	1.45078	0.1588	1	0.661867
FBXL3	0.0308213	0.116216	0.265207	0.792942	1	0.930969
FBXL5	0.0887355	0.160991	0.551184	0.586214	1	0.836228
FBXO11	0.230795	0.163601	1.41072	0.170181	1	0.664143
FBXO21	0.0491024	0.104147	0.471474	0.641235	1	0.864648
FBXO25	-0.112802	0.132866	-0.848991	0.403636	1	0.750885
FBXO27	0.556899	0.642664	0.866548	0.394116	1	0.746062
FBXO32	0.0682964	0.159458	0.428304	0.671957	1	0.878064
FBXO33	0.21356	0.0950951	2.24575	0.0334409	1	0.646396
FBXO38	0.087168	0.0748216	1.16501	0.254592	1	0.682474
FBXO44	0.317425	0.185315	1.71289	0.098635	1	0.647032
FBXO45	0.578825	0.436	1.32758	0.195856	1	0.665758
FBXO48	0.554059	0.190375	2.91035	0.00730822	1	0.646396
FBXO6	-0.00943329	0.674187	-0.0139921	0.988943	1	0.997453
FBXO7	0.207284	0.116841	1.77407	0.0877645	1	0.647032
FBXO9	0.0810303	0.129089	0.627706	0.535671	1	0.812774
FBXW2	0.540571	0.493249	1.09594	0.283153	1	0.69289
FBXW4	0.0702111	0.195187	0.359712	0.721968	1	0.900908
FBXW5	0.321639	0.20311	1.58357	0.125382	1	0.654407
FBXW7	0.500742	0.229653	2.18043	0.0384663	1	0.646396
FBXW8	0.158042	0.10449	1.5125	0.142467	1	0.660343
FCAR	1.79591	1.34769	1.33259	0.194228	1	0.664579
FCER1G	0.0790476	0.147479	0.535992	0.59652	1	0.842676
FCF1	0.567085	0.317048	1.78864	0.085332	1	0.647032
FCGR3A	-0.249541	0.757987	-0.329216	0.74463	1	0.912724
FCGRT	0.15035	0.128547	1.16961	0.252771	1	0.682474
FCRL6	0.0512884	0.204681	0.250577	0.804111	1	0.934223
FDFT1	0.311547	0.212191	1.46824	0.154034	1	0.660343
FDPS	0.0357221	0.236887	0.150798	0.881299	1	0.963671
FDPSP2	2.00658	0.932682	2.15141	0.0409096	1	0.646396
FDXACB1	0.162417	0.178896	0.907883	0.372279	1	0.740186
FECH	0.202379	0.172636	1.17229	0.251712	1	0.682474
FENDRR	0.137368	0.162059	0.847642	0.404373	1	0.751568
FERMT3	0.557656	0.313258	1.78018	0.0867378	1	0.647032
FEZ1	0.0813299	0.191161	0.425452	0.674008	1	0.87906
FFAR4	-0.0151901	0.176367	-0.0861275	0.932025	1	0.980415
FGB	0.874569	0.441409	1.98131	0.0582242	1	0.646396
FGD3	0.19943	0.123709	1.61209	0.119016	1	0.649751
FGD4	0.181361	0.141065	1.28566	0.209895	1	0.668413
FGD5_AS1	0.180451	0.262297	0.687967	0.497566	1	0.798511
FGD5P1	-0.0763469	0.118867	-0.642289	0.526309	1	0.809793
FGF5	0.288618	0.164377	1.75583	0.0908931	1	0.647032
FGFBP2	-0.39686	0.685821	-0.578663	0.567796	1	0.830314
FGFR1	0.0834326	0.10757	0.775614	0.444975	1	0.769338
FGFR1OP2	0.147055	0.219221	0.670808	0.508258	1	0.804071
FGFR2	0.379432	0.569642	0.666089	0.511222	1	0.805342
FGL2	-0.0116435	0.165172	-0.0704935	0.94434	1	0.983774
FHDC1	0.00435268	0.230184	0.0189096	0.985058	1	0.996573
FHIT	0.309915	0.218248	1.42002	0.167483	1	0.664143
FIBP	0.151962	0.138061	1.10069	0.281117	1	0.691895
FIP1L1	0.0990757	0.147985	0.669497	0.509081	1	0.804143
FIS1	0.314077	0.212541	1.47773	0.151493	1	0.660343
FKBP11	1.00588	0.551271	1.82465	0.0795654	1	0.647032
FKBP14	0.249009	1.39045	0.179085	0.859259	1	0.955863
FKBP15	-0.197777	0.174821	-1.13131	0.268252	1	0.686094
FKBP1A	-0.0496044	0.144844	-0.342467	0.734753	1	0.908478
FKBP3	0.218975	0.25829	0.847789	0.404293	1	0.751568
FKBP5	0.190145	0.773521	0.245817	0.807754	1	0.936273
FKBP9	-0.0712564	0.402587	-0.176996	0.860883	1	0.955863
FKBP9L	0.204932	0.105025	1.95126	0.0618792	1	0.646396
FKRP	0.065139	0.139174	0.46804	0.643656	1	0.866346
FKTN	0.287581	0.187762	1.53162	0.137694	1	0.660343
FLCN	0.253276	0.328655	0.770646	0.447864	1	0.770986
FLG2	0.48058	0.186502	2.5768	0.0159991	1	0.646396
FLI1	0.287793	0.215172	1.3375	0.192642	1	0.664579
FLJ10038	0.520176	0.212451	2.44846	0.0214042	1	0.646396
FLJ12825	0.247408	0.152367	1.62377	0.116489	1	0.649751
FLJ13197	0.146117	0.228239	0.640196	0.527647	1	0.809952
FLJ30403	0.613897	0.330708	1.85631	0.0747765	1	0.647032
FLJ30838	0.295213	0.250007	1.18082	0.248364	1	0.681124
FLJ31104	0.389747	0.518253	0.75204	0.458781	1	0.776209
FLJ31306	0.0824273	0.515666	0.159846	0.874237	1	0.960579
FLJ31813	0.0985835	0.162224	0.607702	0.548657	1	0.821113
FLJ37453	0.354988	0.188108	1.88715	0.070353	1	0.647032
FLJ39739	0.265049	0.123604	2.14433	0.0415265	1	0.646396
FLJ41200	0.467067	0.464785	1.00491	0.324202	1	0.715758
FLJ41941	-0.176001	0.239372	-0.735264	0.46876	1	0.782201
FLJ42102	0.833677	0.686976	1.21355	0.235831	1	0.676896
FLJ42627	0.208327	0.091322	2.28124	0.030967	1	0.646396
FLJ43663	-0.0331268	0.220678	-0.150114	0.881833	1	0.963671
FLJ43681	0.427014	0.346512	1.23232	0.228857	1	0.674232
FLJ45340	-0.293355	0.239034	-1.22725	0.230726	1	0.674709
FLJ46361	-0.0906083	0.222796	-0.406687	0.687566	1	0.885185
FLNA	0.0765067	0.0914921	0.836211	0.410656	1	0.754967
FLOT1	0.137668	0.0933324	1.47503	0.152212	1	0.660343
FLOT2	0.35782	0.121692	2.94038	0.00679868	1	0.646396
FLT1	0.139327	0.244919	0.568868	0.574327	1	0.832144
FLT3LG	-0.154823	0.156629	-0.988466	0.332035	1	0.718689
FLVCR1	0.681358	0.418539	1.62794	0.115596	1	0.649751
FMN1	0.793131	0.458975	1.72805	0.0958407	1	0.647032
FMR1	0.126459	0.155475	0.81337	0.423392	1	0.759785
FNBP1	0.0782651	0.532658	0.146933	0.884318	1	0.963671
FNBP4	0.42923	0.303966	1.4121	0.169779	1	0.664143
FNDC3A	0.0677489	0.275758	0.245682	0.807857	1	0.936273
FNIP1	-0.0481642	0.160255	-0.300547	0.76615	1	0.92138
FNTA	0.0840844	0.103674	0.811046	0.424702	1	0.759785
FOPNL	0.252257	0.235704	1.07023	0.294352	1	0.69861
FOS	0.687961	0.725095	0.948787	0.351465	1	0.733111
FOSB	0.143845	0.151857	0.947239	0.352238	1	0.733692
FOXJ3	0.3307	0.223593	1.47903	0.151148	1	0.660343
FOXK1	0.339889	0.689105	0.493233	0.625988	1	0.857436
FOXN2	-0.307105	0.202328	-1.51785	0.141118	1	0.660343
FOXN3	-0.325174	0.264606	-1.2289	0.230116	1	0.674232
FOXO1	0.363017	0.239978	1.51271	0.142414	1	0.660343
FOXO3	0.458463	0.212076	2.16179	0.0400207	1	0.646396
FOXO3B	0.491971	0.206245	2.38538	0.0246376	1	0.646396
FOXP1	0.320525	0.401162	0.798991	0.431534	1	0.762796
FOXP4	0.584208	0.494078	1.18242	0.24774	1	0.681124
FOXRED2	1.06095	0.719276	1.47503	0.152212	1	0.660343
FRA10AC1	-0.0456397	0.154738	-0.294948	0.770376	1	0.922357
FREM2	0.105755	0.131793	0.802435	0.429576	1	0.761128
FRG1	0.114578	0.250997	0.456492	0.651827	1	0.868961
FRG1B	0.0853784	0.273445	0.312233	0.757354	1	0.918309
FRMD6_AS1	0.293523	0.291507	1.00691	0.323255	1	0.714865
FRMD8	-0.0160753	0.218439	-0.0735921	0.941898	1	0.983387
FRRS1	0.454775	0.207736	2.18919	0.037755	1	0.646396
FRYL	0.181486	0.197822	0.917418	0.367356	1	0.739649
FSBP	0.418231	0.355622	1.17606	0.250229	1	0.681973
FTH1	3.80415	1.53281	2.48181	0.0198571	1	0.646396
FTL	11.225	11.6877	0.960411	0.345696	1	0.730634
FTLP10	0.274039	0.169523	1.61653	0.11805	1	0.649751
FTO	0.109154	0.173357	0.629647	0.53442	1	0.811277
FTSJ3	0.405767	0.226085	1.79476	0.0843284	1	0.647032
FTX	0.0658808	0.236941	0.278048	0.783175	1	0.928168
FUBP1	0.0625263	0.182534	0.342546	0.734694	1	0.908478
FUNDC2	0.234217	0.286598	0.817232	0.421222	1	0.7581
FUS	0.520161	0.857541	0.606573	0.549395	1	0.821616
FUT1	0.090987	0.317716	0.286378	0.776858	1	0.926343
FUT2	0.536807	0.346107	1.55099	0.132993	1	0.658342
FUT4	0.065951	0.0923237	0.714346	0.481378	1	0.790276
FUT6	0.372007	0.35561	1.04611	0.305139	1	0.703828
FXN	1.48966	1.22285	1.21819	0.234091	1	0.67611
FXR1	0.132978	0.264527	0.5027	0.619407	1	0.854381
FXYD5	0.939027	0.747246	1.25665	0.220053	1	0.6718
FYB	0.999137	1.6374	0.610199	0.547027	1	0.819311
FYN	0.868725	0.61181	1.41993	0.167509	1	0.664143
FYTTD1	-0.00671138	0.218179	-0.0307609	0.975695	1	0.993312
FZD10_AS1	0.307816	0.111266	2.7665	0.0102925	1	0.646396
FZD2	0.194269	0.165807	1.17166	0.251959	1	0.682474
FZD3	1.08554	0.839626	1.29288	0.207424	1	0.666957
FZD4	-0.0663561	0.163399	-0.406098	0.687994	1	0.885264
G2E3	-0.0930902	0.184297	-0.505109	0.617737	1	0.853734
G3BP1	0.116564	0.151882	0.76746	0.449722	1	0.771401
G3BP2	0.108022	0.209488	0.515647	0.610458	1	0.848258
G6PC	-0.650047	0.960334	-0.676897	0.50445	1	0.803591
GAB3	0.0478655	0.0931842	0.513666	0.611824	1	0.849058
GABARAP	1.23472	0.672806	1.83518	0.0779453	1	0.647032
GABARAPL1	0.284328	0.139907	2.03227	0.0524595	1	0.646396
GABARAPL2	0.224224	0.445151	0.503704	0.61871	1	0.853926
GABPB1_AS1	-0.150958	0.217911	-0.692751	0.494608	1	0.797373
GADD45B	0.282513	0.211598	1.33514	0.193404	1	0.664579
GAL3ST4	0.158636	0.128485	1.23466	0.227998	1	0.674232
GALM	0.140919	0.347794	0.405179	0.68866	1	0.885715
GALNT1	-0.123776	0.129342	-0.956968	0.347398	1	0.730705
GALNT10	0.0685673	0.140955	0.486448	0.630725	1	0.860167
GALNT11	0.0859714	0.107664	0.798515	0.431806	1	0.762836
GALNT15	0.113273	0.102961	1.10016	0.281346	1	0.691895
GALNT4	0.33961	0.196856	1.72517	0.0963658	1	0.647032
GALNT6	0.353538	0.242916	1.45539	0.15753	1	0.661867
GALT	0.375924	0.207849	1.80864	0.0820866	1	0.647032
GAPDH	1.8791	2.85441	0.658317	0.516122	1	0.806685
GAPVD1	0.332282	0.284672	1.16725	0.253705	1	0.682474
GARS	0.216008	0.156726	1.37825	0.179871	1	0.664579
GART	0.0046346	0.100606	0.0460668	0.963609	1	0.991551
GAS5	3.42825	2.71117	1.26449	0.217271	1	0.671471
GAS7	0.350488	0.444161	0.789102	0.43719	1	0.766078
GATA3	0.140673	0.143014	0.983632	0.334362	1	0.720733
GATAD1	0.40116	0.768392	0.522077	0.606037	1	0.845751
GATAD2A	0.126836	0.142265	0.891546	0.380813	1	0.743165
GATC	0.109393	0.13139	0.832578	0.412665	1	0.756167
GATM_AS1	0.904302	0.48065	1.88141	0.0711581	1	0.647032
GBAS	-0.0943614	0.142817	-0.660716	0.514607	1	0.806293
GBP1	0.220617	0.249411	0.884552	0.384506	1	0.743996
GBP2	0.490454	0.413076	1.18732	0.245836	1	0.681124
GBP3	0.0958172	0.10588	0.90496	0.373797	1	0.740964
GBP4	1.0557	0.484719	2.17795	0.0386698	1	0.646396
GBP5	-0.0470472	0.466422	-0.100868	0.920429	1	0.974394
GBP6	0.384947	0.290798	1.32376	0.197105	1	0.666405
GCAT	0.626246	0.378104	1.65628	0.109686	1	0.648088
GCC2	0.499882	0.752972	0.663879	0.512612	1	0.80569
GCHFR	0.0393514	0.10395	0.378563	0.708086	1	0.893633
GCLM	0.0472636	0.372672	0.126824	0.900056	1	0.967682
GCN1L1	0.200691	0.0737029	2.72297	0.0114013	1	0.646396
GDAP2	0.0939951	0.292683	0.321149	0.750665	1	0.915077
GDE1	0.0630232	0.136697	0.461044	0.648601	1	0.868553
GDI2	-0.11187	0.397767	-0.281244	0.780749	1	0.927718
GDPD1	0.433466	0.515918	0.840184	0.408465	1	0.754305
GEMIN8	2.47736	0.936197	2.6462	0.0136347	1	0.646396
GFOD2	0.517883	0.793388	0.65275	0.519648	1	0.807726
GFPT1	0.647381	0.502812	1.28752	0.209256	1	0.66831
GFRAL	0.130914	0.516936	0.253251	0.802066	1	0.93323
GGA1	0.171323	0.13927	1.23015	0.229657	1	0.674232
GGA2	0.897541	0.454787	1.97354	0.0591506	1	0.646396
GGA3	0.174415	0.102965	1.69393	0.102226	1	0.647032
GGCT	0.126748	0.162154	0.781654	0.441478	1	0.76608
GGCX	0.316873	0.287381	1.10262	0.280293	1	0.691895
GGNBP2	-0.0385915	0.411585	-0.0937631	0.926016	1	0.977431
GGPS1	1.24565	0.693625	1.79585	0.0841495	1	0.647032
GGT6	-0.0424472	0.463646	-0.0915508	0.927757	1	0.977839
GGT8P	-0.122694	0.579888	-0.211582	0.834083	1	0.947019
GHITM	0.274753	0.517818	0.530597	0.600201	1	0.844738
GHR	0.546366	0.477377	1.14452	0.262837	1	0.684671
GID8	0.154655	0.102736	1.50537	0.144282	1	0.660343
GIGYF2	0.349291	0.233876	1.49349	0.147347	1	0.660343
GIMAP1	0.745245	0.34366	2.16855	0.0394503	1	0.646396
GIMAP2	0.234163	0.3066	0.763739	0.451898	1	0.772554
GIMAP4	0.175509	0.815251	0.215282	0.831228	1	0.9457
GIMAP6	0.0978183	0.117613	0.831694	0.413155	1	0.756167
GIMAP7	0.792725	1.08811	0.728531	0.4728	1	0.784252
GINS4	0.368062	0.299555	1.2287	0.230192	1	0.674232
GIT2	0.258001	0.149018	1.73134	0.0952426	1	0.647032
GJC1	0.649772	0.548439	1.18477	0.246826	1	0.681124
GK	0.802987	0.329771	2.43498	0.0220601	1	0.646396
GK5	1.16998	1.76956	0.661169	0.514321	1	0.806293
GLB1L	0.214097	0.259984	0.8235	0.417714	1	0.75785
GLB1L3	0.0612818	0.150355	0.407581	0.686918	1	0.884992
GLCCI1	0.0361087	0.163532	0.220806	0.826969	1	0.944514
GLG1	1.04595	1.169	0.894733	0.379139	1	0.743165
GLIPR1	0.213968	0.385748	0.554683	0.583852	1	0.83491
GLIPR1L2	0.136022	0.158848	0.856302	0.399654	1	0.749779
GLIPR2	-0.0377723	0.131014	-0.288307	0.775398	1	0.925781
GLO1	-0.0150293	0.0996295	-0.150852	0.881257	1	0.963671
GLOD4	0.372017	0.242783	1.53231	0.137526	1	0.660343
GLRX	0.153193	0.553567	0.276738	0.784169	1	0.92892
GLRX3	0.301764	0.159205	1.89545	0.0692024	1	0.647032
GLS	0.345874	1.74628	0.198063	0.844536	1	0.949823
GLTP	0.60233	0.671931	0.896416	0.378256	1	0.743165
GLTSCR2	0.674486	0.289377	2.33082	0.0277886	1	0.646396
GLUD1	0.0142399	0.119279	0.119383	0.905889	1	0.968522
GLUD1P7	1.08725	0.422353	2.57428	0.016092	1	0.646396
GLUL	0.220077	0.249523	0.881992	0.385863	1	0.744207
GLYR1	0.14241	0.15048	0.946367	0.352674	1	0.733921
GM2A	0.512723	0.521675	0.98284	0.334744	1	0.721304
GMEB1	0.171781	0.267856	0.64132	0.526929	1	0.809793
GMFG	3.52756	2.82481	1.24878	0.222874	1	0.673633
GMPR2	-0.248406	0.239366	-1.03777	0.308935	1	0.705824
GMPS	-0.251282	0.123955	-2.02721	0.0530082	1	0.646396
GNA13	0.0959739	0.0969348	0.990087	0.331257	1	0.71842
GNAI2	0.270549	0.13388	2.02083	0.0537076	1	0.646396
GNAI3	0.666856	0.349394	1.90861	0.0674102	1	0.647032
GNAL	0.733313	0.900691	0.814167	0.422944	1	0.759785
GNAS	1.12705	0.842717	1.3374	0.192674	1	0.664579
GNB1	-0.0949674	0.293517	-0.32355	0.748867	1	0.914803
GNB2L1	12.6038	7.43522	1.69515	0.101993	1	0.647032
GNB4	1.27285	0.943686	1.3488	0.189032	1	0.664579
GNB5	0.433587	0.3549	1.22172	0.232777	1	0.675866
GNE	1.59848	1.28749	1.24155	0.225487	1	0.673633
GNG2	-0.00358435	0.260931	-0.0137368	0.989145	1	0.997453
GNG4	2.20406	1.11598	1.97499	0.0589764	1	0.646396
GNG5	-0.152645	0.21829	-0.699275	0.490589	1	0.794869
GNG7	0.195008	0.102806	1.89686	0.0690082	1	0.647032
GNL1	-0.00371968	0.303998	-0.0122359	0.990331	1	0.997637
GNL2	-0.0233526	0.23785	-0.0981821	0.922541	1	0.975621
GNL3	-0.270325	0.400038	-0.675749	0.505167	1	0.803633
GNL3L	1.08407	0.735371	1.47418	0.15244	1	0.660343
GNLY	-6.69951	8.62177	-0.777045	0.444145	1	0.768491
GNPAT	0.202791	0.209719	0.966967	0.34247	1	0.72849
GNPNAT1	0.37698	0.282753	1.33325	0.194015	1	0.664579
GNPTAB	-0.0871318	0.289467	-0.301007	0.765803	1	0.92138
GNRHR2	0.218457	0.247477	0.882738	0.385467	1	0.743996
GNS	0.0877597	0.364275	0.240916	0.81151	1	0.938203
GOLGA1	-0.0249588	0.079038	-0.315783	0.754688	1	0.917069
GOLGA2	0.374715	0.341181	1.09829	0.282146	1	0.691895
GOLGA3	0.581395	0.514079	1.13094	0.268403	1	0.686094
GOLGA4	0.236759	0.578451	0.409298	0.685673	1	0.884478
GOLGA6L1	0.135167	0.175901	0.768427	0.449157	1	0.771158
GOLGA6L6	0.23814	0.19586	1.21587	0.234959	1	0.67611
GOLGA7	0.0845446	0.285699	0.295921	0.769641	1	0.921886
GOLGA8A	0.167907	0.171121	0.981217	0.335529	1	0.722466
GOLGA8B	0.373655	0.171468	2.17915	0.0385712	1	0.646396
GOLGA8I	0.0023149	0.146769	0.0157724	0.987536	1	0.997028
GOLGB1	0.693677	0.505029	1.37354	0.181314	1	0.664579
GOLPH3	0.142739	0.0968536	1.47376	0.152552	1	0.660343
GOLT1B	-0.204492	0.151366	-1.35098	0.188343	1	0.664579
GON4L	-0.00100969	0.515617	-0.00195821	0.998453	1	0.999878
GOPC	0.254262	0.122855	2.06961	0.048561	1	0.646396
GORASP2	0.212319	0.119667	1.77424	0.0877355	1	0.647032
GOSR1	0.114653	0.417315	0.27474	0.785688	1	0.929303
GP2	0.418179	0.220644	1.89527	0.0692265	1	0.647032
GP5	0.434748	0.225255	1.93003	0.064581	1	0.647032
GP6	0.300872	0.118942	2.52957	0.0178211	1	0.646396
GPANK1	0.683921	0.321214	2.12918	0.0428747	1	0.646396
GPATCH11	0.127721	0.237788	0.537122	0.59575	1	0.842116
GPATCH4	-0.684759	0.373449	-1.83361	0.0781846	1	0.647032
GPATCH8	0.263035	0.354479	0.742031	0.46472	1	0.779485
GPBP1	-0.0158143	0.506759	-0.0312068	0.975343	1	0.993312
GPBP1L1	0.333644	0.206257	1.61761	0.117816	1	0.649751
GPCPD1	0.220905	0.257326	0.858461	0.398483	1	0.7481
GPI	1.74536	1.38876	1.25678	0.220008	1	0.6718
GPLD1	0.000593308	0.350142	0.00169448	0.998661	1	0.999878
GPN1	-0.104839	0.221866	-0.472532	0.64049	1	0.86438
GPR1	0.184859	0.22915	0.806716	0.427148	1	0.759872
GPR12	0.199939	0.133688	1.49557	0.146807	1	0.660343
GPR155	0.360105	0.574993	0.626278	0.536593	1	0.812782
GPR161	0.258791	0.305953	0.845852	0.405353	1	0.751582
GPR171	0.419032	0.145604	2.8779	0.00789952	1	0.646396
GPR183	0.824366	0.47822	1.72382	0.0966132	1	0.647032
[truncated: 4,140 more rows]

## Sheet: c1.crohns
Gene	Effect.size	SE	t.value	p.value	Bonferroni.qval	FDR.qval
A2M	-0.603636	0.335203	-1.80081	0.0833449	1	0.664403
A2M_AS1	-0.254441	0.17705	-1.43711	0.162613	1	0.699567
A2ML1	-0.541423	0.308358	-1.75583	0.0908942	1	0.66701
AAAS	-0.146475	0.0912533	-1.60515	0.120541	1	0.682887
AAK1	-1.48257	0.830307	-1.78556	0.0858412	1	0.664403
AARD	-0.0791595	0.131869	-0.600287	0.553512	1	0.875831
AARS2	-0.369034	0.226243	-1.63114	0.114916	1	0.678945
AASDH	0.179242	0.151562	1.18263	0.247656	1	0.741909
AASDHPPT	-0.160696	0.155936	-1.03053	0.312254	1	0.775018
AASS	-0.17783	0.332181	-0.53534	0.596964	1	0.893737
AATF	0.461479	0.181089	2.54835	0.0170747	1	0.608911
ABCA13	-0.0572132	0.185399	-0.308594	0.760089	1	0.940542
ABCA5	-1.44841	0.55661	-2.60219	0.0150929	1	0.608911
ABCB5	-0.403527	0.484809	-0.832342	0.412796	1	0.823848
ABCB7	0.26231	0.154495	1.69786	0.101474	1	0.678945
ABCC1	-0.0756448	0.0657228	-1.15097	0.260221	1	0.749804
ABCC13	-0.181944	0.136922	-1.32881	0.195455	1	0.717041
ABCC9	-0.119425	0.0964785	-1.23784	0.226837	1	0.731619
ABCD3	-0.161372	0.195927	-0.823634	0.417639	1	0.825196
ABCE1	-0.031786	0.196337	-0.161895	0.87264	1	0.963792
ABCF1	-0.066186	0.305339	-0.216762	0.830085	1	0.953395
ABCF2	-0.337835	0.196678	-1.7177	0.0977405	1	0.678894
ABHD11	-0.0393075	0.270159	-0.145497	0.88544	1	0.96952
ABHD13	-0.00151735	0.100117	-0.0151557	0.988024	1	0.995086
ABHD15	-0.410149	0.276187	-1.48504	0.149559	1	0.690672
ABHD17B	-0.286074	0.109985	-2.60103	0.0151335	1	0.608911
ABHD2	-0.265542	0.238376	-1.11396	0.275487	1	0.757883
ABI1	0.266221	0.267425	0.995495	0.328671	1	0.783524
ABI2	-0.251507	0.27667	-0.90905	0.371674	1	0.805322
ABL2	-1.76306	0.74014	-2.38206	0.0248191	1	0.610962
ABLIM1	0.426951	0.574698	0.742914	0.464194	1	0.836862
ABRACL	-0.169111	0.591478	-0.285912	0.777211	1	0.943555
ABT1	-0.207112	0.103576	-1.99961	0.0560925	1	0.640333
ACAA2	-0.134047	0.281693	-0.475864	0.638146	1	0.906425
ACACA	-0.265009	0.194435	-1.36297	0.184581	1	0.70999
ACACB	-0.465303	0.258017	-1.80338	0.0829299	1	0.664403
ACADM	-0.087802	0.205613	-0.427026	0.672876	1	0.918346
ACADSB	0.127146	0.148445	0.856523	0.399535	1	0.817308
ACADVL	0.0153809	0.240062	0.0640706	0.949404	1	0.98624
ACAP1	-0.544636	0.338951	-1.60683	0.12017	1	0.682887
ACAP2	0.177332	0.287385	0.617054	0.542566	1	0.871466
ACBD3	0.234021	0.108152	2.16382	0.0398482	1	0.625127
ACBD4	-0.00740279	0.0875398	-0.0845648	0.933255	1	0.982989
ACBD5	-1.03107	0.673309	-1.53134	0.137764	1	0.686918
ACBD6	0.144831	0.149112	0.971289	0.340354	1	0.793092
ACBD7	-0.50368	0.373646	-1.34801	0.189282	1	0.713076
ACIN1	-0.0612432	0.504234	-0.121458	0.904262	1	0.974456
ACLY	0.0959691	0.0788789	1.21666	0.234662	1	0.735176
ACN9	-0.175177	0.170447	-1.02775	0.313535	1	0.775953
ACOT13	0.150769	0.19013	0.792975	0.434969	1	0.829173
ACOX1	-0.752716	0.517186	-1.45541	0.157526	1	0.695262
ACP1	-0.432415	0.494684	-0.874125	0.390053	1	0.813915
ACSL5	-0.537562	0.162363	-3.31086	0.00273329	1	0.54675
ACSL6	-0.889063	0.61641	-1.44232	0.16115	1	0.69571
ACTB	-3.91854	3.36254	-1.16535	0.254457	1	0.74778
ACTG1	-1.73822	1.60876	-1.08048	0.28985	1	0.762052
ACTR10	-0.18333	0.192329	-0.953208	0.349263	1	0.795342
ACTR1A	-0.112805	0.160746	-0.70176	0.489063	1	0.84541
ACTR2	-0.77316	0.443394	-1.74373	0.0930205	1	0.671031
ACTR3	0.290205	0.508594	0.570603	0.573168	1	0.884631
ACTR6	-0.0560543	0.184462	-0.303879	0.763638	1	0.940542
ACVR2A	0.322694	0.21269	1.5172	0.141281	1	0.687851
ACYP1	0.0739263	0.222174	0.33274	0.741998	1	0.938528
ADAM17	-0.306883	0.145163	-2.11406	0.0442588	1	0.629372
ADAMTS17	-0.191748	0.270585	-0.708643	0.484852	1	0.844784
ADAMTS4	-0.911761	0.483024	-1.88761	0.0702883	1	0.64949
ADAMTSL2	-0.101121	0.181268	-0.557855	0.581715	1	0.888315
ADAR	0.075006	0.490752	0.152839	0.879705	1	0.967138
ADAT1	-0.387994	0.45011	-0.861997	0.39657	1	0.817055
ADAT2	-0.230868	0.126077	-1.83117	0.0785588	1	0.656153
ADCY1	-0.0309364	0.114004	-0.271362	0.788256	1	0.944936
ADCY6	0.132404	0.218301	0.60652	0.549429	1	0.874812
ADCY7	0.166499	0.15843	1.05093	0.302963	1	0.771418
ADD1	0.0533274	0.128789	0.41407	0.682219	1	0.921281
ADD3	0.129013	0.742996	0.173639	0.863494	1	0.96121
ADH5	0.0756383	0.206751	0.365842	0.717442	1	0.932538
ADIPOQ	-0.731389	0.676102	-1.08177	0.289285	1	0.762052
ADIPOQ_AS1	-0.232919	0.178492	-1.30492	0.203351	1	0.719349
ADIPOR1	0.0561934	0.175138	0.320852	0.750888	1	0.939856
ADIPOR2	-0.0402827	0.100673	-0.400135	0.692326	1	0.925004
ADM2	0.109639	0.201361	0.54449	0.590744	1	0.891597
ADNP2	-0.27641	0.111327	-2.48287	0.0198097	1	0.608911
ADORA2A_AS1	-0.323668	0.195105	-1.65894	0.109144	1	0.678945
ADPGK	-0.288065	0.152898	-1.88403	0.0707903	1	0.64949
ADPRM	0.249188	0.226737	1.09902	0.281832	1	0.758914
ADRA1A	-0.852496	0.353324	-2.41279	0.0231808	1	0.610962
ADRBK1	-0.169529	0.298917	-0.567146	0.57548	1	0.885399
ADRBK2	0.0305066	0.351273	0.0868458	0.931459	1	0.982961
ADRM1	0.144918	0.143757	1.00808	0.322706	1	0.780073
ADSL	0.108745	0.208502	0.521554	0.606396	1	0.895948
ADSS	0.127559	0.165214	0.772084	0.447026	1	0.832673
ADTRP	0.0780819	0.138691	0.562992	0.578264	1	0.887288
AEBP2	0.104019	0.23916	0.434935	0.667198	1	0.917579
AEN	-0.344672	0.270662	-1.27344	0.214128	1	0.726783
AES	-0.0293079	0.251362	-0.116597	0.908076	1	0.975715
AFF1	-0.238648	0.253463	-0.94155	0.35509	1	0.798261
AFF3	-0.261781	0.176939	-1.4795	0.151022	1	0.691681
AFF4	0.143209	0.216715	0.660816	0.514543	1	0.860183
AFMID	-0.449802	0.280404	-1.60412	0.120767	1	0.682887
AFTPH	-0.356302	0.213461	-1.66916	0.107084	1	0.678945
AGA	0.0374154	0.231782	0.161425	0.873007	1	0.963792
AGGF1	-0.0196059	0.0859781	-0.228033	0.821404	1	0.952827
AGK	-0.0183221	0.130212	-0.14071	0.889183	1	0.970177
AGMAT	-0.559745	0.570722	-0.980765	0.335747	1	0.788505
AGMO	-0.0830453	0.155853	-0.532842	0.598668	1	0.893737
AGO4	-0.201321	0.146761	-1.37176	0.181861	1	0.708877
AGPAT4_IT1	-0.00526908	0.11761	-0.0448015	0.964608	1	0.989052
AGPAT6	-0.0845648	0.18156	-0.465768	0.64526	1	0.908067
AGTPBP1	0.0606281	0.0993091	0.610499	0.546831	1	0.873536
AHCTF1	-0.0624765	0.0949382	-0.658075	0.516275	1	0.860571
AHCYL2	0.0371151	0.0858902	0.432122	0.669215	1	0.917712
AHI1	0.190325	0.295763	0.643503	0.525534	1	0.863875
AHNAK	0.0472045	0.956657	0.0493432	0.961023	1	0.988393
AHR	-0.0109798	0.349333	-0.0314306	0.975166	1	0.991133
AHSA2	0.0990356	0.089494	1.10662	0.278594	1	0.758074
AICDA	-0.227072	0.16675	-1.36175	0.184962	1	0.710563
AIDA	-0.219864	0.14352	-1.53195	0.137614	1	0.686918
AIF1	-0.234043	0.440135	-0.531753	0.599411	1	0.893737
AIFM1	0.0527201	0.195474	0.269705	0.789517	1	0.944936
AIM1	0.190435	0.27038	0.704325	0.487492	1	0.844784
AIMP1	0.146736	0.460607	0.318572	0.752596	1	0.939856
AIP	0.00986941	0.0928737	0.106267	0.916186	1	0.978395
AIPL1	0.233147	0.494821	0.471174	0.641446	1	0.907127
AK1	-0.103843	0.185317	-0.560354	0.580035	1	0.888238
AK2	0.0205712	0.14263	0.144228	0.886433	1	0.96952
AK3	-0.93457	0.478063	-1.95491	0.0614246	1	0.647431
AKAP11	-0.0583084	0.176827	-0.329747	0.744233	1	0.938759
AKAP12	-0.22335	0.167383	-1.33436	0.193655	1	0.716449
AKAP13	0.331057	0.683574	0.484303	0.632226	1	0.904308
AKAP17A	0.029073	0.227192	0.127966	0.89916	1	0.972509
AKAP5	-0.0140183	0.378303	-0.0370558	0.970724	1	0.989583
AKAP8	-0.205269	0.213608	-0.960958	0.345426	1	0.793258
AKAP9	0.422701	1.04637	0.403969	0.689539	1	0.924254
AKIP1	-0.723907	0.650066	-1.11359	0.275645	1	0.757883
AKIRIN1	0.450765	0.209828	2.14826	0.041183	1	0.628912
AKNA	-0.343179	0.380448	-0.90204	0.375317	1	0.806205
AKR1A1	-0.069477	0.0963507	-0.721084	0.477292	1	0.843949
AKR1B1	-0.154112	0.250537	-0.615128	0.543817	1	0.871897
AKR1D1	0.0604153	0.181411	0.33303	0.741782	1	0.938528
AKR7A2	-0.0955113	0.161175	-0.592593	0.558573	1	0.878338
AKTIP	-0.06355	0.184248	-0.344915	0.732933	1	0.936791
ALAS1	0.108732	0.128283	0.847598	0.404397	1	0.818258
ALDH1B1	-0.395534	0.345703	-1.14414	0.262989	1	0.749804
ALDH1L2	-0.345686	0.356555	-0.969517	0.34122	1	0.793258
ALDH3A2	0.0222497	0.223908	0.0993697	0.921607	1	0.98002
ALDH3B1	-0.580949	0.309619	-1.87633	0.0718777	1	0.64949
ALDH5A1	-0.362097	0.227655	-1.59055	0.123798	1	0.683321
ALDH6A1	-2.7602	1.85346	-1.48922	0.148462	1	0.690672
ALDH8A1	-0.260692	0.113958	-2.28761	0.030541	1	0.625127
ALDOA	-0.161368	0.228533	-0.706105	0.486403	1	0.844784
ALG1	-0.0686493	0.377644	-0.181783	0.857163	1	0.959175
ALG10B	-0.0836559	0.130457	-0.641254	0.52697	1	0.863883
ALG13	0.157377	0.151644	1.03781	0.308917	1	0.774275
ALG1L9P	-0.219452	0.185009	-1.18617	0.246283	1	0.741832
ALG5	0.229978	0.131899	1.74359	0.0930449	1	0.671031
ALG9	-0.101081	0.224875	-0.449497	0.656798	1	0.912159
ALKBH4	-0.233762	0.114052	-2.04962	0.0506152	1	0.640333
ALKBH5	-0.18435	0.148106	-1.24472	0.224338	1	0.731391
ALOX5AP	-0.0749301	0.908377	-0.0824878	0.934891	1	0.983092
ALPP	-0.180219	0.241608	-0.745917	0.462409	1	0.836474
AMBRA1	-0.216102	0.368002	-0.587231	0.562114	1	0.879905
AMD1	0.329247	0.309547	1.06364	0.297271	1	0.767751
AMFR	0.0642754	0.121244	0.530134	0.600517	1	0.894562
AMZ2	-0.163711	0.12844	-1.27461	0.21372	1	0.726783
ANAPC10	-0.140319	0.136215	-1.03013	0.312437	1	0.775018
ANAPC11	0.175381	0.169988	1.03172	0.311703	1	0.775018
ANAPC13	-0.243541	0.122444	-1.989	0.0573206	1	0.640333
ANAPC15	-0.190284	0.260663	-0.73	0.471917	1	0.84169
ANAPC16	-2.63909	1.73328	-1.5226	0.13993	1	0.687851
ANAPC4	-0.0349504	0.111183	-0.31435	0.755764	1	0.940542
ANAPC5	0.237488	0.282014	0.842114	0.407404	1	0.819528
ANGEL2	-0.305287	0.327801	-0.931318	0.360257	1	0.799268
ANGPT2	-0.381672	0.181192	-2.10646	0.0449695	1	0.629372
ANK3	-0.0422578	0.168472	-0.25083	0.803917	1	0.948168
ANKH	0.204141	0.203383	1.00373	0.324761	1	0.7809
ANKHD1	-0.154648	0.130613	-1.18402	0.247116	1	0.741832
ANKIB1	0.2871	0.169663	1.69218	0.102564	1	0.678945
ANKK1	-0.0506004	0.0939985	-0.538311	0.594941	1	0.892994
ANKLE1	-0.227796	0.143209	-1.59065	0.123776	1	0.683321
ANKLE2	-0.175709	0.116232	-1.5117	0.142669	1	0.688019
ANKRA2	-0.220742	0.120219	-1.83617	0.0777937	1	0.656153
ANKRD10	0.0830742	0.135964	0.611001	0.546504	1	0.87324
ANKRD11	1.27294	1.41176	0.901675	0.375507	1	0.806205
ANKRD12	-0.566374	2.02546	-0.279627	0.781976	1	0.944936
ANKRD13A	-0.131556	0.141524	-0.929567	0.361146	1	0.799268
ANKRD16	-0.118848	0.24331	-0.488463	0.629317	1	0.904308
ANKRD17	-0.150319	0.288172	-0.521628	0.606345	1	0.895948
ANKRD20A9P	-0.974547	1.28375	-0.759142	0.454596	1	0.834127
ANKRD26	0.0706775	0.13547	0.52172	0.606281	1	0.895948
ANKRD30BP2	-0.387738	0.228297	-1.69839	0.101372	1	0.678945
ANKRD32	0.320017	0.221489	1.44485	0.160445	1	0.695262
ANKRD36	-0.759187	0.554139	-1.37003	0.182393	1	0.708877
ANKRD36B	-0.940867	0.754198	-1.24751	0.223332	1	0.729274
ANKRD39	-0.475715	0.178674	-2.66248	0.0131292	1	0.608911
ANKRD40	-0.18534	0.487077	-0.380514	0.706655	1	0.930039
ANKRD44	0.227001	0.477512	0.475382	0.638484	1	0.906425
ANKRD49	-0.107502	0.565044	-0.190254	0.850588	1	0.956445
ANKRD62	-0.535699	0.371744	-1.44104	0.161509	1	0.69589
ANKS4B	-0.331808	0.26898	-1.23358	0.228396	1	0.731797
ANO6	-0.105922	0.100063	-1.05855	0.299541	1	0.769406
ANP32A	0.0718292	0.322718	0.222575	0.825605	1	0.952827
ANP32A_IT1	-0.549405	0.415711	-1.3216	0.197812	1	0.717488
ANP32B	-0.399314	0.347649	-1.14861	0.261174	1	0.749804
ANP32E	0.106989	0.749559	0.142736	0.887599	1	0.970014
ANXA1	-1.74391	2.82176	-0.618024	0.541936	1	0.871183
ANXA11	-0.0224166	0.280332	-0.0799645	0.936878	1	0.983294
ANXA2	-2.07566	1.19504	-1.73689	0.0942414	1	0.672881
ANXA2R	-0.0524259	0.147722	-0.354895	0.725531	1	0.935458
ANXA5	-0.912385	0.596082	-1.53064	0.137937	1	0.686918
ANXA6	-0.640195	0.31319	-2.04411	0.0511945	1	0.640333
ANXA7	0.178298	0.294052	0.60635	0.54954	1	0.874812
AOAH	-0.669372	0.478638	-1.39849	0.17378	1	0.707541
AP1G1	-0.443059	0.211006	-2.09975	0.0456055	1	0.629372
AP1G2	0.179673	0.231431	0.776355	0.444545	1	0.832673
AP1S3	-0.971799	0.596968	-1.62789	0.115607	1	0.678945
AP2M1	-0.037078	0.183065	-0.20254	0.841071	1	0.954038
AP3B1	0.425162	0.246935	1.72176	0.0969924	1	0.678894
AP3D1	0.0578925	0.090285	0.641219	0.526993	1	0.863883
AP3M1	-0.166713	0.348826	-0.477925	0.636697	1	0.905207
AP3M2	0.388669	0.272933	1.42404	0.166326	1	0.702481
AP3S1	-0.235628	0.139769	-1.68584	0.103792	1	0.678945
AP3S2	-0.731015	0.447167	-1.63477	0.114149	1	0.678945
AP4B1	0.00584975	0.0582005	0.10051	0.92071	1	0.98002
AP4B1_AS1	0.0764004	0.417349	0.183061	0.85617	1	0.959089
AP4E1	-0.493134	0.46644	-1.05723	0.300132	1	0.770279
AP4S1	-1.1438	0.703797	-1.62519	0.116185	1	0.678945
AP5B1	-0.0676586	0.166241	-0.40699	0.687347	1	0.923711
AP5M1	0.0584671	0.128436	0.455223	0.652728	1	0.910372
AP5S1	-0.212842	0.324701	-0.6555	0.517905	1	0.860819
APAF1	-0.0877574	0.346934	-0.252951	0.802295	1	0.947718
APBB1IP	-0.239624	0.383918	-0.624155	0.537964	1	0.870772
APBB2	-0.254993	0.21525	-1.18464	0.246876	1	0.741832
APC	0.061499	0.226167	0.271918	0.787833	1	0.944936
APEH	0.0475078	0.160666	0.295694	0.769813	1	0.94211
APEX1	-0.263908	0.457984	-0.576239	0.569409	1	0.882505
APH1A	-0.257421	0.167534	-1.53653	0.136489	1	0.686918
API5	-0.150775	0.144386	-1.04425	0.305981	1	0.772728
APLP2	-0.215736	0.151033	-1.42841	0.165079	1	0.701776
APMAP	-0.0844129	0.350138	-0.241085	0.81138	1	0.950953
APOA1BP	0.122774	0.133343	0.920734	0.365654	1	0.802646
APOBEC3A	-0.764035	0.495598	-1.54164	0.135245	1	0.686918
APOBEC3C	-0.128533	0.40862	-0.314554	0.755611	1	0.940542
APOBEC3D	-1.18177	0.632454	-1.86855	0.0729934	1	0.64949
APOBEC3F	-0.0304861	0.254956	-0.119574	0.90574	1	0.975573
APOBEC3G	-1.85864	0.646059	-2.87689	0.00791854	1	0.578162
APOC1P1	-0.228263	0.356081	-0.641041	0.527107	1	0.863883
APOL1	-1.54679	1.03613	-1.49285	0.147512	1	0.690672
APOL2	-0.755087	0.505743	-1.49303	0.147467	1	0.690672
APOL3	0.171824	0.27702	0.620258	0.540487	1	0.871183
APOL6	-0.276009	0.398763	-0.692164	0.49497	1	0.849605
APOLD1	-0.513679	0.33028	-1.55528	0.131968	1	0.686918
APOOL	0.273487	0.18027	1.5171	0.141308	1	0.687851
APOPT1	-0.176409	0.527392	-0.334493	0.740691	1	0.938528
APPBP2	-0.288833	0.125306	-2.30502	0.0294037	1	0.623287
APPL1	-0.609913	0.681017	-0.895591	0.378688	1	0.808052
APRT	-0.771792	0.518633	-1.48813	0.148746	1	0.690672
APTX	0.00912337	0.102229	0.0892444	0.929572	1	0.982228
AQP3	-0.376738	0.135312	-2.78423	0.00987064	1	0.598852
AQP4_AS1	0.082222	0.225925	0.363934	0.71885	1	0.933052
AQP6	-0.274933	0.22233	-1.2366	0.227292	1	0.731619
AQR	-0.0532762	0.121993	-0.436715	0.665923	1	0.917579
ARAF	0.0609465	0.132091	0.461399	0.648349	1	0.908408
ARAP2	0.0879268	0.264013	0.33304	0.741775	1	0.938528
ARCN1	-0.263006	0.160318	-1.64053	0.112938	1	0.678945
ARF1	-0.388318	0.220429	-1.76165	0.0898855	1	0.66701
ARF4	-0.0657944	0.136708	-0.481277	0.634346	1	0.904774
ARF6	0.0116109	0.433509	0.0267835	0.978837	1	0.992218
ARFGAP2	-0.139415	0.153618	-0.907546	0.372453	1	0.805892
ARFGAP3	-0.185838	0.183157	-1.01464	0.319629	1	0.780025
ARFGEF1	-0.294075	0.195635	-1.50318	0.144843	1	0.690365
ARFGEF2	0.147569	0.115385	1.27893	0.212219	1	0.726219
ARFIP2	-0.269998	0.424554	-0.635958	0.530363	1	0.865876
ARGFX	-1.0039	0.386615	-2.59663	0.0152873	1	0.608911
ARGLU1	-0.731863	0.670254	-1.09192	0.284884	1	0.760132
ARHGAP1	-0.391283	0.515627	-0.758848	0.454768	1	0.834127
ARHGAP11A	-0.128994	0.283877	-0.4544	0.653312	1	0.910394
ARHGAP15	-0.256257	0.593052	-0.432098	0.669232	1	0.917712
ARHGAP25	-0.62485	0.412952	-1.51313	0.142309	1	0.687899
ARHGAP26	-1.64553	0.756923	-2.17397	0.0389989	1	0.625127
ARHGAP30	-1.15274	0.402567	-2.86347	0.00817665	1	0.578162
ARHGAP4	0.227908	0.147783	1.54218	0.135115	1	0.686918
ARHGAP5	0.245388	0.258147	0.950575	0.350574	1	0.795853
ARHGAP9	-0.103347	0.223488	-0.462429	0.64762	1	0.908325
ARHGDIB	-6.17468	7.76731	-0.794957	0.433836	1	0.829154
ARHGEF1	-0.00692956	0.108763	-0.0637125	0.949686	1	0.98624
ARHGEF2	-0.0235916	0.125788	-0.187551	0.852684	1	0.957671
ARHGEF26	-0.160649	0.0870116	-1.84629	0.0762646	1	0.650492
ARHGEF3	0.0191332	0.212017	0.0902436	0.928785	1	0.982228
ARHGEF39	-0.484064	0.385533	-1.25557	0.220439	1	0.729274
ARHGEF6	-0.145684	0.185272	-0.786326	0.438785	1	0.829852
ARID1A	-0.249796	0.114268	-2.18606	0.0380082	1	0.625127
ARID1B	-0.424318	0.195197	-2.17379	0.0390133	1	0.625127
ARID2	-0.0302748	0.179762	-0.168416	0.867559	1	0.962492
ARID4A	1.01871	0.580385	1.75523	0.0909986	1	0.66701
ARID4B	-0.257232	0.82399	-0.312178	0.757395	1	0.940542
ARID5A	0.212403	0.163942	1.29559	0.2065	1	0.719349
ARID5B	0.00705382	0.93802	0.0075199	0.994057	1	0.997796
ARIH1	0.281307	0.136712	2.05766	0.0497799	1	0.640333
ARIH2	-0.842882	0.363048	-2.32168	0.0283512	1	0.620253
ARIH2OS	-0.0684801	0.26932	-0.25427	0.801287	1	0.947326
ARL1	-0.254648	0.227692	-1.11839	0.273627	1	0.757883
ARL11	-0.195589	0.305154	-0.640952	0.527163	1	0.863883
ARL14EP	0.376129	0.325404	1.15588	0.25824	1	0.749102
ARL16	-0.254235	0.1943	-1.30847	0.202164	1	0.719054
ARL17A	-0.0780722	0.360774	-0.216402	0.830363	1	0.953422
ARL2_SNX15	0.116338	0.163646	0.710912	0.483468	1	0.844784
ARL2BP	0.243947	0.15987	1.52591	0.139106	1	0.687851
ARL4C	0.127277	0.676492	0.188143	0.852225	1	0.95733
ARL5A	0.114299	0.160049	0.71415	0.481497	1	0.844784
ARL6IP1	-0.0340734	0.698804	-0.0487597	0.961483	1	0.98862
ARL6IP4	0.0422667	0.154421	0.273711	0.786469	1	0.944936
ARL6IP5	-0.83759	2.03803	-0.410979	0.684456	1	0.921665
ARL8B	-0.00428106	0.109223	-0.0391957	0.969034	1	0.989583
ARMC10	-1.03001	0.518626	-1.98604	0.0576671	1	0.640333
ARMC8	0.216863	0.235656	0.92025	0.365902	1	0.802646
ARMC9	0.00523363	0.347995	0.0150394	0.988116	1	0.995086
ARMCX6	0.248891	0.156481	1.59055	0.123799	1	0.683321
ARNTL	0.0328201	0.0982587	0.334017	0.741046	1	0.938528
ARNTL2	-0.750089	0.49024	-1.53005	0.138082	1	0.686918
ARPC1A	-0.142756	0.134749	-1.05942	0.299151	1	0.769406
ARPC1B	-0.60296	0.480701	-1.25434	0.22088	1	0.729274
ARPC2	0.216679	1.62945	0.132977	0.895236	1	0.971513
ARPC3	-1.22309	1.14361	-1.06951	0.294671	1	0.764448
ARPC4	-0.511566	0.155051	-3.29934	0.00281324	1	0.54675
ARPC5	-0.305356	0.548269	-0.556947	0.582327	1	0.888315
ARPC5L	0.0951869	0.182929	0.520348	0.607224	1	0.896332
ARPP19	-0.23651	0.412177	-0.573805	0.57103	1	0.883392
ARRB2	-0.170824	0.138354	-1.23469	0.22799	1	0.731619
ARRDC3	0.144244	0.384003	0.375632	0.710238	1	0.930331
ARRDC3_AS1	-0.00614755	0.0855681	-0.071844	0.943276	1	0.984468
ARSA	-3.29657	2.12602	-1.55058	0.133091	1	0.686918
ARSB	-0.0459126	0.166344	-0.27601	0.784722	1	0.944936
ARSD	0.0288183	0.131744	0.218744	0.828557	1	0.952827
ARSK	-0.16984	0.251009	-0.676629	0.504617	1	0.856566
AS3MT	-1.17531	0.856401	-1.37239	0.181668	1	0.708877
ASAH1	-0.0173093	0.122866	-0.14088	0.889051	1	0.970177
ASAP1	-0.0519744	0.107219	-0.484751	0.631912	1	0.904308
ASB11	0.0181143	0.238211	0.0760434	0.939967	1	0.984062
ASB16	-0.121566	0.183245	-0.663403	0.512912	1	0.859767
ASB16_AS1	-0.634861	0.383693	-1.65461	0.110028	1	0.678945
ASB6	-0.956997	0.388147	-2.46555	0.0205979	1	0.608911
ASB8	-0.391263	0.417077	-0.938106	0.356823	1	0.798261
ASCC1	0.406334	0.160152	2.53717	0.0175152	1	0.608911
ASCC3	-0.622847	0.195545	-3.18519	0.00373735	1	0.54675
ASF1A	0.247053	0.209235	1.18074	0.248394	1	0.742762
ASH1L	0.396974	0.535693	0.741047	0.465306	1	0.837332
ASMTL_AS1	-0.165881	0.189402	-0.875817	0.38915	1	0.813839
ASNSD1	-0.181453	0.234019	-0.775379	0.445112	1	0.832673
ASTE1	-0.00357551	0.126549	-0.0282538	0.977675	1	0.991953
ASTN2	0.143937	0.480184	0.299754	0.766748	1	0.941268
ASXL1	-0.068396	0.181129	-0.377609	0.708786	1	0.930039
ATAD2	-0.124862	0.154137	-0.810067	0.425254	1	0.825766
ATAD3C	-1.33895	0.479787	-2.79071	0.00972055	1	0.598852
ATCAY	-0.385292	0.680349	-0.566315	0.576036	1	0.885399
ATE1	-0.344458	0.126845	-2.71559	0.0116001	1	0.603143
ATF2	0.083469	0.102084	0.817651	0.420987	1	0.825708
ATF4	-0.402358	0.377317	-1.06637	0.296061	1	0.766561
ATF6	-0.236188	0.317903	-0.742955	0.464169	1	0.836862
ATF6B	-0.0514964	0.306167	-0.168197	0.86773	1	0.962492
ATF7IP	-0.484809	0.228383	-2.12279	0.043455	1	0.629372
ATF7IP2	-0.00826365	0.180096	-0.0458847	0.963753	1	0.989052
ATG10	-0.221398	0.179279	-1.23494	0.227899	1	0.731619
ATG12	-0.225338	1.02175	-0.220541	0.827172	1	0.952827
ATG13	-0.0673781	0.156186	-0.431397	0.669736	1	0.917747
ATG14	0.052722	0.356843	0.147746	0.883683	1	0.969257
ATG16L1	0.145566	0.153518	0.948205	0.351756	1	0.797426
ATG3	0.104766	0.357685	0.292902	0.771922	1	0.942863
ATG5	0.181889	0.154628	1.1763	0.250133	1	0.744697
ATHL1	0.119708	0.189001	0.633371	0.532024	1	0.866568
ATIC	0.13784	0.159331	0.865121	0.394885	1	0.816027
ATM	-1.36124	0.868912	-1.5666	0.1293	1	0.686918
ATMIN	-0.00550898	0.127819	-0.0431	0.965951	1	0.98916
ATOX1	-0.0608302	0.191432	-0.317764	0.753202	1	0.939856
ATP11B	0.034142	0.16702	0.204418	0.839619	1	0.954004
ATP1A1	-0.673186	0.221297	-3.042	0.00531365	1	0.578162
ATP1A2	-0.400303	0.409209	-0.978237	0.336972	1	0.78957
ATP1B2	-0.0914861	0.378101	-0.241962	0.810708	1	0.950953
ATP1B3	0.0379021	0.118518	0.319799	0.751676	1	0.939856
ATP1B4	0.496302	0.375362	1.3222	0.197617	1	0.717488
ATP2B1	0.206853	0.543568	0.380548	0.70663	1	0.930039
ATP2B4	-0.576359	0.366142	-1.57414	0.127546	1	0.686918
ATP5A1	0.39015	0.945802	0.412507	0.68335	1	0.921525
ATP5B	-1.28153	0.503941	-2.54301	0.0172837	1	0.608911
ATP5C1	-0.123904	0.60779	-0.203859	0.840051	1	0.954038
ATP5E	-1.04706	1.98853	-0.526549	0.602971	1	0.895216
ATP5EP2	-0.0768712	0.13072	-0.588061	0.561565	1	0.879905
ATP5F1	-0.931719	0.892444	-1.04401	0.306092	1	0.772728
ATP5G1	-1.04041	0.651746	-1.59634	0.122498	1	0.683321
ATP5G2	-3.20149	2.84226	-1.12639	0.27029	1	0.756256
ATP5G3	-0.0879748	0.319406	-0.275433	0.785161	1	0.944936
ATP5H	-0.218684	0.912257	-0.239718	0.812429	1	0.951265
ATP5I	-2.95899	2.13934	-1.38313	0.178387	1	0.708877
ATP5J	0.242549	1.25955	0.192568	0.848794	1	0.955892
ATP5J2	-1.58828	1.21221	-1.31023	0.201575	1	0.718622
ATP5J2_PTCD1	-0.241645	0.431755	-0.559681	0.580487	1	0.888238
ATP5L	-4.70508	4.0866	-1.15134	0.260069	1	0.749804
ATP5O	-0.380336	1.36686	-0.278254	0.783018	1	0.944936
ATP5S	-0.296374	0.198919	-1.48992	0.148278	1	0.690672
ATP6AP2	-0.507498	0.280489	-1.80933	0.0819764	1	0.664403
ATP6V0A2	-0.0624295	0.533234	-0.117077	0.907699	1	0.975715
ATP6V0B	0.084534	0.151177	0.559172	0.58083	1	0.888315
ATP6V0D2	-0.101829	0.136251	-0.747362	0.461551	1	0.836474
ATP6V0E1	-1.00209	1.47568	-0.679072	0.503093	1	0.855537
ATP6V1A	0.120911	0.260914	0.463413	0.646925	1	0.908067
ATP6V1E1	0.233082	0.312559	0.74572	0.462526	1	0.836474
ATP6V1F	-0.374555	0.357091	-1.04891	0.303874	1	0.772264
ATP6V1G1	1.12626	2.11497	0.532518	0.59889	1	0.893737
ATP7A	-0.259875	0.391504	-0.663785	0.512671	1	0.859681
ATP8A1	0.089851	0.162644	0.552441	0.585364	1	0.889474
ATP8B1	-0.230232	0.145838	-1.57868	0.126501	1	0.686032
ATP8B2	-0.0479338	0.240125	-0.19962	0.843331	1	0.954863
ATPIF1	-0.466309	0.456238	-1.02208	0.316162	1	0.77729
ATR	-0.0229533	0.171106	-0.134147	0.894319	1	0.970987
ATRAID	-0.395784	0.38516	-1.02758	0.313612	1	0.775953
ATRX	-0.895875	0.861234	-1.04022	0.307814	1	0.774252
ATXN1	0.201738	0.262678	0.768002	0.449405	1	0.832673
ATXN7	-0.252061	0.429818	-0.586436	0.56264	1	0.880012
ATXN7L3B	-0.270282	0.113507	-2.38119	0.0248673	1	0.610962
ATXN8OS	0.779058	1.07684	0.723463	0.475854	1	0.843949
AUP1	-0.0880704	0.184002	-0.478638	0.636197	1	0.90494
AURKA	0.0538516	0.0972294	0.553861	0.584407	1	0.889358
AURKAIP1	-0.385614	0.152928	-2.52154	0.0181492	1	0.608911
AVPR1A	-0.105361	0.167311	-0.629733	0.534364	1	0.868424
AXL	-0.538203	0.356958	-1.50775	0.143675	1	0.68977
AZI2	-0.234003	0.174368	-1.34201	0.191197	1	0.716359
AZIN1	0.0445165	0.221846	0.200664	0.842523	1	0.954641
B2M	-109.507	102.053	-1.07304	0.293113	1	0.764151
B3GALNT2	-0.428446	0.156717	-2.73389	0.011113	1	0.598852
B3GNT6	-0.235838	0.230287	-1.0241	0.315221	1	0.776962
B4GALT1	-0.441061	0.174762	-2.52377	0.0180574	1	0.608911
B4GALT3	0.0813713	0.161331	0.504375	0.618246	1	0.899396
BACE1_AS	-0.238031	0.29182	-0.815679	0.422094	1	0.825708
BACE2	-1.0162	0.708678	-1.43394	0.163508	1	0.700503
BACH2	-0.52078	0.173238	-3.00616	0.00579811	1	0.578162
BAG1	0.0957033	0.223219	0.428742	0.671642	1	0.917926
BAG5	0.105484	0.294526	0.358147	0.723125	1	0.933992
BAG6	-0.257815	0.187279	-1.37664	0.180364	1	0.708877
BAIAP2_AS1	0.0698524	0.148494	0.470404	0.641988	1	0.907253
BANF1	0.0865986	0.441945	0.195949	0.846174	1	0.955892
BAP1	0.018619	0.0519702	0.358263	0.723039	1	0.933992
BAZ1A	0.0334377	0.431849	0.0774292	0.938875	1	0.983963
BAZ1B	-0.686367	0.286254	-2.39776	0.0239695	1	0.610962
BAZ2A	-0.713142	0.451568	-1.57926	0.126368	1	0.685917
BAZ2B	0.013174	0.272483	0.048348	0.961808	1	0.988697
BBIP1	-0.870254	0.43714	-1.99079	0.0571115	1	0.640333
BBX	-0.107581	0.442597	-0.243068	0.80986	1	0.950953
BCAP29	-0.0135635	0.137872	-0.0983778	0.922387	1	0.98002
BCAP31	-0.337458	0.900287	-0.374833	0.710825	1	0.930636
BCAS1	-0.0115136	0.293237	-0.039264	0.96898	1	0.989583
BCAS2	0.311719	0.347174	0.897875	0.377492	1	0.807183
BCCIP	-0.427895	0.256379	-1.66899	0.107119	1	0.678945
BCDIN3D	-0.258446	0.284854	-0.907293	0.372585	1	0.805892
BCDIN3D_AS1	0.136412	0.278785	0.48931	0.628725	1	0.904308
BCKDHB	-0.40994	0.255932	-1.60175	0.121292	1	0.683321
BCL11B	0.0161668	0.551053	0.029338	0.976819	1	0.991953
BCL2	-0.255739	0.321029	-0.796625	0.432883	1	0.828819
BCL2A1	0.0219837	0.156715	0.140278	0.889522	1	0.970177
BCL2L15	-1.04441	0.900248	-1.16014	0.256535	1	0.749098
BCL7B	-0.102017	0.0773897	-1.31822	0.198924	1	0.717588
BCLAF1	0.257564	1.08582	0.237207	0.814355	1	0.951347
BDH1	-0.840733	0.544477	-1.54411	0.134647	1	0.686918
BDH2	-0.233149	0.13361	-1.745	0.0927953	1	0.671031
BDNF_AS	-0.246939	0.209653	-1.17784	0.249528	1	0.744054
BDP1	0.158851	0.631525	0.251536	0.803377	1	0.948168
BEND2	-0.191377	0.266569	-0.717927	0.479204	1	0.844784
BEND3P3	-0.219689	0.191188	-1.14907	0.260988	1	0.749804
BET1L	0.416207	0.172891	2.40734	0.0234642	1	0.610962
BEX2	-0.0349923	0.144427	-0.242284	0.810461	1	0.950953
BEX4	0.176252	0.0553492	3.18436	0.00374507	1	0.54675
BEX5	-0.21479	0.127705	-1.68192	0.104558	1	0.678945
BFAR	-0.301875	0.288567	-1.04612	0.305136	1	0.772264
BHLHE40	-0.395204	0.244484	-1.61648	0.118061	1	0.678945
BHMT2	-0.492436	0.369753	-1.3318	0.194485	1	0.717041
BIN2	-0.178078	0.246685	-0.721883	0.476809	1	0.843949
BIN3_IT1	-0.36151	0.277268	-1.30383	0.203719	1	0.719349
BIRC2	-0.0222906	0.189131	-0.117858	0.907086	1	0.975694
BIRC3	0.798744	1.13032	0.706654	0.486067	1	0.844784
BIRC6	-0.718623	0.415188	-1.73084	0.0953339	1	0.675034
BIVM	-0.145828	0.265859	-0.548517	0.588016	1	0.890437
BLCAP	0.0787833	0.125199	0.629264	0.534667	1	0.868424
BLMH	-0.0758645	0.10873	-0.697731	0.491539	1	0.847152
BLOC1S1	-0.412034	0.39752	-1.03651	0.309508	1	0.774275
BLOC1S2	-1.05208	0.758194	-1.38761	0.177035	1	0.708877
BLOC1S3	0.00503649	0.112434	0.044795	0.964613	1	0.989052
BLOC1S6	-0.0140954	0.400843	-0.0351643	0.972217	1	0.990284
BLVRA	0.103233	0.150828	0.68444	0.499753	1	0.854116
BLZF1	-0.200208	0.164432	-1.21757	0.234323	1	0.735176
BMP7	-0.613181	0.420099	-1.45961	0.156375	1	0.694658
BMP8A	0.239622	0.18427	1.30039	0.204878	1	0.719349
BMPR2	-0.0490866	0.151557	-0.323882	0.748618	1	0.939856
BMS1	-0.455404	0.299978	-1.51812	0.14105	1	0.687851
BMS1P1	-0.140162	0.290864	-0.48188	0.633923	1	0.904774
BMS1P2	0.029821	0.153247	0.194594	0.847224	1	0.955892
BMS1P4	0.137843	0.15816	0.871541	0.391436	1	0.814033
BMS1P5	-0.594109	0.375797	-1.58093	0.125984	1	0.685624
BMS1P6	0.125262	0.14837	0.844254	0.406229	1	0.818726
BNIP1	-0.0547993	0.104366	-0.525069	0.603984	1	0.895216
BNIP2	-0.0441762	0.205196	-0.215288	0.831223	1	0.953792
BNIP3L	-0.131896	0.322021	-0.409589	0.685462	1	0.922819
BNIPL	-0.289865	0.235138	-1.23274	0.228702	1	0.732054
BOD1L1	0.2019	0.438688	0.460236	0.649173	1	0.908428
BOLA3	-0.0351825	0.115518	-0.304564	0.763123	1	0.940542
BOLA3_AS1	-0.106744	0.116337	-0.917545	0.367291	1	0.803277
BPGM	-0.411327	0.216387	-1.90089	0.0684565	1	0.64949
BPNT1	-0.247994	0.382864	-0.647734	0.522836	1	0.863174
BPTF	-0.46162	0.526184	-0.877299	0.388359	1	0.813839
BRCA1	-0.926188	0.652555	-1.41932	0.167683	1	0.705072
BRCC3	0.0577908	0.148307	0.389669	0.699955	1	0.926743
BRD2	0.264193	0.545363	0.484435	0.632133	1	0.904308
BRD4	-0.167231	0.117385	-1.42463	0.166156	1	0.702481
BRD7	-0.476382	0.148848	-3.20046	0.00359866	1	0.54675
BRD8	0.419114	0.208613	2.00905	0.0550205	1	0.640333
BRDT	-0.00492187	0.115877	-0.0424749	0.966445	1	0.98916
BRE	0.033535	0.209401	0.160148	0.874002	1	0.964151
BREA2	-0.135347	0.209504	-0.646032	0.523921	1	0.863631
BRIP1	-0.940976	0.590056	-1.59472	0.122859	1	0.683321
BRIX1	0.28554	0.162667	1.75537	0.090974	1	0.66701
BRK1	-0.0983421	0.750295	-0.131071	0.896728	1	0.971901
BRWD1	0.163538	0.38472	0.425082	0.674275	1	0.918636
BRWD3	-0.465436	0.261166	-1.78215	0.0864093	1	0.664403
BSDC1	-0.263413	0.202706	-1.29948	0.205185	1	0.719349
BSN_AS2	-0.00911634	0.134243	-0.0679095	0.946377	1	0.985382
BTAF1	0.358644	0.162053	2.21313	0.0358717	1	0.625127
BTD	0.186066	0.164642	1.13012	0.268742	1	0.755134
BTF3	-3.51463	3.30026	-1.06495	0.296687	1	0.767536
BTF3L4	0.429711	0.137211	3.13175	0.00426448	1	0.557014
BTG1	-1.41335	1.61345	-0.875978	0.389063	1	0.813839
BTG2	0.274911	0.280835	0.978906	0.336648	1	0.789111
BTG3	-0.0466366	0.178489	-0.261285	0.795931	1	0.946364
BTN2A1	0.182317	0.224526	0.81201	0.424158	1	0.825708
BTN3A1	-0.182389	0.418418	-0.435901	0.666506	1	0.917579
BTN3A2	-1.32493	0.88971	-1.48916	0.148475	1	0.690672
BTN3A3	-0.0794288	0.162683	-0.488242	0.629471	1	0.904308
BUB3	-0.432886	0.661673	-0.654229	0.51871	1	0.860819
BUD31	0.0153238	0.133597	0.114702	0.909563	1	0.975849
BVES	-1.04797	0.663017	-1.5806	0.126059	1	0.685624
BZW1	-0.309388	0.540392	-0.572525	0.571885	1	0.883883
BZW2	0.0558415	0.170897	0.326756	0.746469	1	0.939051
C10orf111	-0.0449968	0.124032	-0.362784	0.719699	1	0.933052
C10orf118	0.41009	0.600597	0.682804	0.50077	1	0.855139
C10orf32	-0.182298	0.497272	-0.366596	0.716887	1	0.932538
C10orf32_AS3MT	-0.692292	0.63386	-1.09218	0.28477	1	0.760132
C10orf54	-0.0877903	0.103892	-0.845013	0.405813	1	0.818439
C10orf76	-0.427576	0.467078	-0.915429	0.368379	1	0.803804
C11orf31	0.164961	0.39136	0.421506	0.67685	1	0.919822
C11orf48	-0.436318	0.177288	-2.46107	0.0208064	1	0.608911
C11orf57	0.110143	0.143907	0.765375	0.45094	1	0.832673
C11orf58	-0.719304	1.89672	-0.379237	0.707592	1	0.930039
C11orf70	-0.0501909	0.1944	-0.258183	0.798298	1	0.946967
C11orf73	-0.853196	0.390517	-2.18478	0.0381115	1	0.625127
C11orf83	-0.253455	0.217815	-1.16362	0.255144	1	0.749098
C11orf92	-0.10894	0.106671	-1.02127	0.316538	1	0.77729
C12orf29	-0.0612849	0.119818	-0.511482	0.613331	1	0.897536
C12orf5	-1.60454	0.687927	-2.33243	0.0276908	1	0.620253
C12orf57	0.196371	0.263895	0.744123	0.463475	1	0.836598
C12orf65	-0.518349	0.866881	-0.597947	0.555048	1	0.876377
C12orf75	-0.00604377	0.188209	-0.032112	0.974628	1	0.991133
C14orf1	0.125405	0.214506	0.58462	0.563842	1	0.880658
C14orf105	-0.637112	0.468868	-1.35883	0.185873	1	0.710949
C14orf119	0.0952865	0.150886	0.631514	0.533218	1	0.86778
C14orf132	0.1962	0.185305	1.0588	0.299431	1	0.769406
C14orf166	-0.793061	0.367403	-2.15856	0.0402952	1	0.625127
C14orf178	-0.622079	0.264347	-2.35327	0.02645	1	0.615151
C14orf182	0.0352984	0.108723	0.324663	0.748034	1	0.939856
C14orf2	-1.63603	1.23973	-1.31966	0.198452	1	0.717488
C14orf23	-0.433477	0.386491	-1.12157	0.272297	1	0.756256
C14orf64	0.0430433	0.120511	0.357173	0.723845	1	0.934726
C15orf38_AP3S2	-0.395485	0.21358	-1.8517	0.0754586	1	0.64949
C15orf40	-0.537691	0.560857	-0.958696	0.346543	1	0.793298
C15orf57	-0.117025	0.0999062	-1.17135	0.252082	1	0.74508
C16orf54	0.420155	0.135041	3.11131	0.00448428	1	0.573521
C16orf87	-0.57261	0.207293	-2.76233	0.0103941	1	0.598852
C17orf103	-0.504678	0.362091	-1.39379	0.175182	1	0.708877
C17orf75	-0.823566	0.757992	-1.08651	0.287224	1	0.76061
C17orf76_AS1	-0.564104	0.829852	-0.679765	0.502661	1	0.855276
C17orf77	0.0775377	0.174766	0.443665	0.660955	1	0.914698
C17orf85	-0.909207	0.565852	-1.60679	0.120178	1	0.682887
C18orf61	-0.188579	0.286894	-0.657314	0.516756	1	0.860571
C19orf12	-0.783637	0.727186	-1.07763	0.291096	1	0.763624
C19orf35	-0.620549	0.302467	-2.05163	0.0504052	1	0.640333
C19orf40	-0.101643	0.115249	-0.881941	0.38589	1	0.811572
C19orf43	-0.212692	0.153367	-1.38682	0.177273	1	0.708877
C19orf48	-0.0619508	0.0764881	-0.809941	0.425325	1	0.825766
C19orf53	-0.353246	0.801995	-0.440459	0.663245	1	0.915597
C19orf54	-0.220702	0.213966	-1.03149	0.311814	1	0.775018
C19orf66	0.027902	0.114158	0.244416	0.808828	1	0.950678
C19orf70	0.0162235	0.133752	0.121295	0.90439	1	0.974456
C1D	0.058555	0.262502	0.223065	0.825228	1	0.952827
C1GALT1	-0.315574	0.379423	-0.83172	0.413141	1	0.824001
C1QBP	0.0190563	0.123318	0.15453	0.878386	1	0.966596
C1QTNF6	0.334911	0.456937	0.732947	0.470148	1	0.839999
C1RL	-0.33018	0.240156	-1.37486	0.180908	1	0.708877
C1orf106	-2.39866	1.76794	-1.35675	0.186524	1	0.711664
C1orf123	0.112084	0.183262	0.611605	0.54611	1	0.873065
C1orf131	-0.497522	0.26296	-1.892	0.0696781	1	0.64949
C1orf140	0.0779152	0.141908	0.549056	0.587652	1	0.890437
C1orf162	-0.29944	0.598147	-0.500613	0.620855	1	0.900254
C1orf174	-0.529522	0.298044	-1.77666	0.0873284	1	0.664403
C1orf210	-0.208809	0.373077	-0.559695	0.580478	1	0.888238
C1orf220	-0.0618237	0.200406	-0.308491	0.760167	1	0.940542
C1orf229	-0.332284	0.121556	-2.7336	0.0111206	1	0.598852
C1orf27	-0.0621636	0.121245	-0.512711	0.612482	1	0.897536
C1orf43	-0.195005	0.139778	-1.39511	0.174787	1	0.708877
C1orf52	-0.107794	0.138933	-0.775874	0.444824	1	0.832673
C1orf63	0.104924	0.233349	0.449644	0.656693	1	0.912159
C1orf86	-0.354838	0.376931	-0.941387	0.355172	1	0.798261
C20orf166_AS1	0.0294687	0.208085	0.141618	0.888473	1	0.970177
C20orf196	0.128641	0.157124	0.818722	0.420386	1	0.825708
C21orf62	-2.98876	1.92293	-1.55427	0.13221	1	0.686918
C22orf29	-0.228711	0.151032	-1.51432	0.142008	1	0.687851
C22orf39	-0.0685706	0.113852	-0.602279	0.552205	1	0.875388
C2CD2	-1.07443	0.422236	-2.54462	0.0172205	1	0.608911
C2orf15	-0.170296	0.163594	-1.04096	0.307476	1	0.774252
C2orf68	0.0743661	0.188735	0.394024	0.696777	1	0.925004
C2orf74	0.210348	0.247764	0.848985	0.403639	1	0.817923
C2orf83	-0.386283	0.360105	-1.0727	0.293263	1	0.764151
C3orf17	-0.0562257	0.153667	-0.365894	0.717405	1	0.932538
C3orf33	-0.475149	0.423462	-1.12206	0.272093	1	0.756256
C3orf37	-0.0585167	0.10126	-0.577885	0.568313	1	0.882051
C3orf38	0.0598029	0.103441	0.578137	0.568146	1	0.882051
C3orf62	-0.0320667	0.190865	-0.168007	0.867878	1	0.962492
C3orf70	-0.144719	0.176938	-0.817906	0.420844	1	0.825708
C3orf72	-0.0659087	0.189966	-0.34695	0.731422	1	0.936433
C3orf83	-0.266175	0.127855	-2.08185	0.0473408	1	0.640333
C4orf19	-0.852119	0.623636	-1.36637	0.183524	1	0.708877
C4orf26	-0.447131	0.495686	-0.902046	0.375314	1	0.806205
C4orf3	-0.202751	0.980255	-0.206835	0.83775	1	0.954004
C4orf40	0.128084	0.142825	0.896792	0.378059	1	0.80727
C5AR2	-0.220028	0.118132	-1.86256	0.0738618	1	0.64949
C5orf24	-0.793516	0.50823	-1.56133	0.130536	1	0.686918
C5orf28	-0.155003	0.265723	-0.583327	0.5647	1	0.88084
C5orf55	-0.451649	0.376491	-1.19963	0.241103	1	0.741079
C5orf63	-0.0416038	0.118536	-0.350981	0.728431	1	0.935458
C5orf64	-0.285339	0.244019	-1.16933	0.25288	1	0.745631
C6orf106	0.294728	0.245285	1.20157	0.24036	1	0.740747
C6orf123	-0.00256666	0.476974	-0.00538113	0.995748	1	0.99867
C6orf132	-0.0754819	0.100474	-0.751257	0.459244	1	0.836474
C6orf170	-0.0829441	0.117605	-0.705275	0.48691	1	0.844784
C6orf25	-0.653906	0.82182	-0.79568	0.433423	1	0.829154
C6orf48	-0.14481	0.354979	-0.40794	0.686658	1	0.923213
C6orf62	-0.949897	0.604172	-1.57223	0.127989	1	0.686918
C6orf89	-0.363143	0.368451	-0.985595	0.333416	1	0.785372
C7orf55	-0.698635	0.909752	-0.76794	0.449442	1	0.832673
C7orf65	-0.0593665	0.138457	-0.428773	0.67162	1	0.917926
C7orf73	0.168275	0.303751	0.553992	0.584318	1	0.889358
C8orf31	-0.113241	0.148246	-0.763872	0.45182	1	0.8327
C8orf33	0.0101898	0.144406	0.0705637	0.944285	1	0.984468
C8orf37	-0.195479	0.171792	-1.13788	0.265547	1	0.752281
C8orf44	-1.52268	0.39057	-3.89861	0.000608672	1	0.54675
C8orf44_SGK3	-0.49258	0.234734	-2.09846	0.045728	1	0.629372
C8orf59	-0.379082	0.535357	-0.708091	0.485189	1	0.844784
C8orf86	-0.146168	0.145812	-1.00244	0.325369	1	0.781043
C9orf123	-0.0945674	0.103055	-0.917643	0.36724	1	0.803277
C9orf139	-0.746534	0.36135	-2.06596	0.0489308	1	0.640333
C9orf142	-0.314338	0.191385	-1.64244	0.11254	1	0.678945
C9orf16	-0.269016	0.144524	-1.86139	0.0740312	1	0.64949
C9orf3	-0.0805818	0.179278	-0.449479	0.656811	1	0.912159
C9orf64	0.0477005	0.106151	0.449366	0.656891	1	0.912159
C9orf66	-0.246169	0.188764	-1.30411	0.203624	1	0.719349
C9orf72	0.0894009	0.139496	0.640886	0.527206	1	0.863883
C9orf78	-0.86544	1.78168	-0.485745	0.631217	1	0.904308
C9orf85	-0.0806797	0.281635	-0.286469	0.776789	1	0.943555
C9orf91	-0.332344	0.15893	-2.09114	0.0464328	1	0.634857
CA12	-0.072133	0.0989652	-0.728872	0.472595	1	0.84241
CA13	0.150425	0.101823	1.47731	0.151603	1	0.69351
CA5B	-1.21257	1.26159	-0.961151	0.34533	1	0.793258
CA6	0.116319	0.137484	0.846056	0.405241	1	0.818427
CAB39	-0.233952	0.309882	-0.754972	0.457051	1	0.836012
CABIN1	-0.262483	0.194382	-1.35035	0.188542	1	0.712133
CABP4	-0.619294	0.654877	-0.945664	0.353026	1	0.798261
CACNB2	-0.179818	0.199157	-0.902899	0.374869	1	0.806205
CACNG8	-1.02487	0.726255	-1.41118	0.170047	1	0.705484
CACUL1	-0.485692	0.571943	-0.849197	0.403523	1	0.817923
CACYBP	-0.415374	0.35283	-1.17726	0.249756	1	0.744054
CAGE1	0.00753746	0.12324	0.0611608	0.951699	1	0.986629
CALCOCO1	-0.30419	0.141552	-2.14897	0.0411215	1	0.628912
CALCOCO2	-0.557927	0.336978	-1.65568	0.109809	1	0.678945
CALM1	-0.611529	2.53756	-0.240991	0.811452	1	0.950953
CALM2	-0.250978	2.21067	-0.11353	0.910483	1	0.976324
CALM3	0.315786	0.204529	1.54397	0.134682	1	0.686918
CALN1	-0.269834	0.168475	-1.60162	0.121321	1	0.683321
CALR	-1.06495	0.328656	-3.24032	0.00325949	1	0.54675
CALU	0.122858	0.118182	1.03957	0.308112	1	0.774252
CAMK1D	-0.362118	0.287693	-1.25869	0.219326	1	0.729274
CAMK2D	-0.0540736	0.0923504	-0.585527	0.563242	1	0.880658
CAMK2G	-0.000589014	0.122275	-0.00481713	0.996193	1	0.998796
CAMK4	-0.0380494	0.0872174	-0.436259	0.66625	1	0.917579
CAMKK2	0.0259126	0.127635	0.203021	0.840699	1	0.954038
CAMLG	-0.132758	0.680896	-0.194976	0.846927	1	0.955892
CAMTA1	-0.386877	0.188048	-2.05734	0.0498134	1	0.640333
CAND1	0.0230159	0.122269	0.188239	0.85215	1	0.95733
CANX	-0.171986	0.231565	-0.742712	0.464314	1	0.836862
CAP1	-1.47391	1.00275	-1.46987	0.153596	1	0.694658
CAPN10_AS1	0.0719092	0.0874393	0.82239	0.418334	1	0.825691
CAPN2	-0.680479	0.37588	-1.81036	0.0818128	1	0.664403
CAPN7	0.150997	0.196552	0.768229	0.449273	1	0.832673
CAPNS1	0.117049	0.226995	0.515645	0.61046	1	0.896879
CAPRIN1	0.0502277	0.0812479	0.618203	0.541819	1	0.871183
CAPRIN2	-0.401107	0.18688	-2.14633	0.0413512	1	0.629372
CAPZA1	-0.143716	0.527202	-0.272602	0.787313	1	0.944936
CAPZA2	0.297257	0.198829	1.49504	0.146944	1	0.690672
CAPZB	-0.344816	0.456837	-0.75479	0.457158	1	0.836012
CARD16	-0.901544	0.826217	-1.09117	0.285207	1	0.760263
CARD6	-0.325114	0.225032	-1.44475	0.160474	1	0.695262
CARD8	-1.24036	0.744904	-1.66513	0.107893	1	0.678945
CARF	-0.49069	0.228758	-2.14502	0.0414658	1	0.629372
CARHSP1	-0.0897117	0.0859822	-1.04338	0.306379	1	0.773062
CARS	-0.114004	0.156968	-0.726292	0.474148	1	0.843464
CASC3	-0.145026	0.183132	-0.791918	0.435574	1	0.829173
CASC4	0.166795	0.231362	0.720929	0.477386	1	0.843949
CASK	0.292461	1.3704	0.213413	0.832669	1	0.953818
CASP1	-0.0699458	0.512972	-0.136354	0.892592	1	0.970812
CASP10	-0.267782	0.155987	-1.7167	0.0979271	1	0.678894
CASP2	0.097354	0.401686	0.242363	0.8104	1	0.950953
CASP4	-1.99612	0.584808	-3.41329	0.00211274	1	0.54675
CASP6	0.147396	0.254155	0.579948	0.566942	1	0.882051
CASP8	-0.396469	0.667321	-0.59412	0.557567	1	0.877892
CASP8AP2	0.405629	0.176901	2.29297	0.0301865	1	0.625127
CASS4	-0.191587	0.131362	-1.45847	0.156688	1	0.694658
CAST	-0.39616	0.517153	-0.76604	0.450552	1	0.832673
CAT	-0.321408	0.145554	-2.20817	0.0362546	1	0.625127
CATSPER2	-0.584679	0.251424	-2.32547	0.0281168	1	0.620253
CATSPER2P1	-0.0195224	0.297828	-0.0655492	0.948238	1	0.98584
CAV2	0.0309316	0.268352	0.115265	0.90912	1	0.975715
CBFA2T2	-0.889698	0.747453	-1.19031	0.244681	1	0.741079
CBFB	-0.0384506	0.0832503	-0.461867	0.648018	1	0.908408
CBL	0.0117714	0.230922	0.0509758	0.959734	1	0.988274
CBLB	0.132768	0.222113	0.597751	0.555177	1	0.876377
CBLL1	0.149064	0.179172	0.831963	0.413006	1	0.823999
CBWD1	-0.242057	0.150899	-1.60411	0.12077	1	0.682887
CBX3	-0.284398	0.370979	-0.766615	0.450216	1	0.832673
CBX5	-0.600309	0.940627	-0.638201	0.528924	1	0.86527
CBX6	-0.263806	0.17883	-1.47518	0.152172	1	0.694562
CC2D1B	-0.971512	0.498057	-1.9506	0.061961	1	0.648808
CC2D2A	-0.65939	0.586557	-1.12417	0.271213	1	0.756256
CCAR1	-0.673999	0.349667	-1.92754	0.0649037	1	0.648808
CCBE1	-0.170868	0.427753	-0.399455	0.69282	1	0.925004
CCBP2	-0.500446	0.335408	-1.49205	0.147722	1	0.690672
CCDC104	0.0375084	0.243448	0.154072	0.878743	1	0.96667
CCDC109B	-0.191436	0.203771	-0.939469	0.356136	1	0.798261
CCDC113	0.035259	0.32391	0.108854	0.914154	1	0.977699
CCDC115	0.0903161	0.184165	0.490408	0.627959	1	0.904302
CCDC117	-0.0130232	0.365134	-0.0356669	0.97182	1	0.990208
CCDC12	-0.30722	0.26219	-1.17175	0.251925	1	0.74508
CCDC120	-0.0145452	0.18026	-0.0806899	0.936307	1	0.983294
CCDC122	-0.508989	0.370121	-1.3752	0.180805	1	0.708877
CCDC124	-0.22153	0.125515	-1.76497	0.089314	1	0.66701
CCDC125	-0.274427	0.228047	-1.20338	0.239671	1	0.739967
CCDC137	-0.245527	0.19406	-1.26522	0.217016	1	0.728676
CCDC14	0.0994101	0.153866	0.646082	0.523889	1	0.863631
CCDC142	-0.48547	0.636595	-0.762605	0.452563	1	0.832818
CCDC144B	0.0131187	0.305285	0.0429722	0.966052	1	0.98916
CCDC163P	-0.0289011	0.193781	-0.149143	0.882591	1	0.968643
CCDC167	0.0789548	0.370921	0.212862	0.833095	1	0.953818
CCDC172	1.09299	0.898341	1.21668	0.234656	1	0.735176
CCDC174	-0.476417	0.571679	-0.833364	0.41223	1	0.823848
CCDC18	0.00678814	0.175783	0.0386167	0.969491	1	0.989583
CCDC23	-0.00955664	0.0981878	-0.0973301	0.923211	1	0.98002
CCDC25	0.259036	0.441663	0.586501	0.562597	1	0.880012
CCDC28A	0.0452016	0.174248	0.25941	0.797362	1	0.946626
CCDC30	0.0719853	0.390703	0.184246	0.85525	1	0.959089
CCDC50	-0.385988	0.111165	-3.47221	0.00182017	1	0.54675
CCDC53	-0.687382	0.323547	-2.12452	0.0432969	1	0.629372
CCDC58	0.269971	0.160546	1.68158	0.104626	1	0.678945
CCDC59	0.209438	0.52681	0.397558	0.694201	1	0.925004
CCDC65	-0.123128	0.174503	-0.705593	0.486715	1	0.844784
CCDC66	0.47371	0.318259	1.48844	0.148665	1	0.690672
CCDC69	-0.191513	0.255853	-0.748527	0.460861	1	0.836474
CCDC74B_AS1	0.0852975	0.334105	0.255302	0.800499	1	0.947326
CCDC82	-0.47403	0.29303	-1.61769	0.1178	1	0.678945
CCDC84	-0.0482169	0.131259	-0.367343	0.716337	1	0.932538
CCDC88C	-0.357217	0.320805	-1.1135	0.275681	1	0.757883
CCDC90B	-0.395294	0.301988	-1.30897	0.201995	1	0.718869
CCDC91	0.176374	0.244551	0.721215	0.477213	1	0.843949
CCDC93	0.0578521	0.227378	0.254432	0.801164	1	0.947326
CCL22	-0.348217	0.214758	-1.62144	0.116989	1	0.678945
CCL4	-0.962105	0.911895	-1.05506	0.301103	1	0.771295
CCL5	-9.99327	6.56258	-1.52277	0.139888	1	0.687851
CCNB1IP1	0.153033	0.121818	1.25624	0.2202	1	0.729274
CCNC	0.0276293	0.149437	0.184889	0.85475	1	0.959089
CCND2	0.114319	0.132538	0.862541	0.396276	1	0.816904
CCND3	-0.600877	0.663306	-0.905882	0.373317	1	0.805988
CCNDBP1	-0.0405068	0.426754	-0.0949184	0.925107	1	0.980742
CCNG1	0.0163524	0.182606	0.0895502	0.929331	1	0.982228
CCNH	-0.0654363	0.317682	-0.20598	0.838411	1	0.954004
CCNI	0.0241344	0.469807	0.0513709	0.959423	1	0.988238
CCNK	-0.0509832	0.16808	-0.303328	0.764054	1	0.940542
CCNL1	-0.13644	0.58173	-0.234543	0.816401	1	0.952649
CCNL2	0.100503	0.216999	0.46315	0.64711	1	0.908067
CCNT1	-0.0943699	0.311071	-0.303371	0.764022	1	0.940542
CCNT2	0.0519469	0.235376	0.220698	0.827052	1	0.952827
CCNY	0.112045	0.130984	0.855407	0.40014	1	0.817923
CCP110	-0.361848	0.268127	-1.34954	0.188799	1	0.712133
CCR6	-0.422805	0.440432	-0.959977	0.34591	1	0.793298
CCR7	0.124302	1.28206	0.0969548	0.923506	1	0.98002
CCRN4L	-0.286716	0.232785	-1.23168	0.229094	1	0.732099
CCSER2	-0.904567	0.481663	-1.87801	0.0716398	1	0.64949
CCT2	-0.576604	0.279995	-2.05934	0.0496072	1	0.640333
CCT3	-1.06258	0.612447	-1.73497	0.0945879	1	0.674135
CCT4	-0.176723	0.185609	-0.952128	0.3498	1	0.795342
CCT5	0.0307686	0.387845	0.0793322	0.937376	1	0.983348
CCT6A	-0.154106	0.223939	-0.68816	0.497447	1	0.851834
CCT7	0.0773648	0.144638	0.534887	0.597274	1	0.893737
CCT8	-0.301088	0.429034	-0.701782	0.48905	1	0.84541
CD109	-0.115698	0.105527	-1.09639	0.282962	1	0.758914
CD160	0.305037	0.176902	1.72433	0.0965201	1	0.678894
CD164	-0.2668	0.497372	-0.536419	0.59623	1	0.893737
CD2	-2.34712	2.00126	-1.17282	0.251502	1	0.74508
CD209	-0.106244	0.246103	-0.431705	0.669515	1	0.917712
CD24	-0.124222	0.199732	-0.621944	0.539395	1	0.871119
CD244	-0.231856	0.172952	-1.34058	0.191653	1	0.716359
CD247	-0.128458	0.320103	-0.401302	0.691477	1	0.925004
CD28	-0.103186	0.272219	-0.379056	0.707724	1	0.930039
CD2AP	0.0995359	0.178616	0.557262	0.582115	1	0.888315
CD2BP2	-0.0936733	0.11727	-0.798783	0.431653	1	0.827582
CD300LG	-0.307445	0.255201	-1.20472	0.239164	1	0.739967
CD36	-0.394963	0.225929	-1.74817	0.0922348	1	0.670094
CD37	-0.423562	0.24513	-1.7279	0.095867	1	0.678027
CD3D	-8.52878	5.9046	-1.44443	0.160562	1	0.695262
CD3E	-0.280404	0.15845	-1.76966	0.088512	1	0.666908
CD3EAP	0.0961209	0.22979	0.418299	0.679163	1	0.920639
CD3G	-2.27191	0.99017	-2.29446	0.0300887	1	0.625127
CD4	0.339841	0.38969	0.87208	0.391147	1	0.814033
CD40LG	0.192078	0.217425	0.883421	0.385105	1	0.81131
CD44	0.383573	0.663105	0.578449	0.567938	1	0.882051
CD46	-0.290171	0.412685	-0.70313	0.488224	1	0.84484
CD47	-0.550399	0.329024	-1.67282	0.106355	1	0.678945
CD48	-0.557115	0.747058	-0.745745	0.462511	1	0.836474
CD5	-0.349229	0.260696	-1.3396	0.191968	1	0.716359
CD52	-47.7979	26.9626	-1.77275	0.0879882	1	0.664403
CD53	-3.03702	1.5217	-1.99581	0.0565299	1	0.640333
CD55	0.0628016	0.14514	0.432698	0.668802	1	0.917712
CD58	-0.120285	0.165936	-0.724887	0.474995	1	0.843949
CD59	-0.324614	0.204008	-1.59118	0.123656	1	0.683321
CD6	0.0345997	0.41125	0.0841331	0.933595	1	0.982989
CD63	-0.2566	0.218936	-1.17204	0.251811	1	0.74508
CD68	-0.204813	0.306058	-0.669197	0.509269	1	0.85817
CD69	2.45314	1.66662	1.47192	0.153044	1	0.694658
CD74	-1.62606	1.42847	-1.13832	0.265369	1	0.752281
CD82	-0.499575	0.601976	-0.829892	0.414155	1	0.824259
CD84	-1.05612	1.09471	-0.964749	0.343559	1	0.793258
CD8A	-1.03702	0.984032	-1.05384	0.30165	1	0.771295
CD8B	-1.58144	1.16287	-1.35994	0.185525	1	0.710947
CD96	-0.612656	0.790353	-0.775167	0.445234	1	0.832673
CD97	-0.122686	0.131637	-0.931997	0.359912	1	0.799268
CD99	-0.123201	0.483842	-0.254631	0.801011	1	0.947326
CDAN1	-0.137548	0.0920368	-1.49449	0.147087	1	0.690672
CDC123	0.281008	0.197468	1.42306	0.166609	1	0.702481
CDC14A	-0.0884384	0.194902	-0.453759	0.653767	1	0.910394
CDC16	0.0485063	0.0783349	0.619217	0.541162	1	0.871183
CDC25B	-0.353165	0.198456	-1.77956	0.0868415	1	0.664403
CDC26	-0.185453	0.383502	-0.483576	0.632734	1	0.904308
CDC27	0.129709	0.154378	0.840202	0.408455	1	0.820421
CDC37	0.106088	0.160727	0.660047	0.515029	1	0.860183
CDC37L1	0.0466302	0.196001	0.237908	0.813817	1	0.951265
CDC40	-0.426336	0.610848	-0.697942	0.491409	1	0.847152
CDC42	-0.538298	0.788239	-0.682911	0.500703	1	0.855139
CDC42EP3	-0.0932142	0.119229	-0.781806	0.441391	1	0.831706
CDC42SE1	-0.258134	0.387739	-0.665741	0.51144	1	0.858554
CDC42SE2	-0.165878	0.500693	-0.331297	0.743075	1	0.938528
CDC5L	-0.369469	0.38422	-0.961608	0.345105	1	0.793258
CDC6	-0.212689	0.233455	-0.911048	0.37064	1	0.804627
CDC73	0.0447121	0.156095	0.286442	0.77681	1	0.943555
CDCP1	-0.141061	0.134138	-1.05161	0.302654	1	0.771328
CDH23	-0.339455	0.268847	-1.26263	0.217928	1	0.72908
CDHR3	0.142574	0.231641	0.615496	0.543578	1	0.871741
CDK11A	-0.160601	0.445764	-0.360282	0.721546	1	0.93372
CDK11B	0.0886969	0.322509	0.275021	0.785474	1	0.944936
CDK12	-0.00949297	0.18405	-0.0515783	0.959259	1	0.988235
CDK13	0.172589	0.0912714	1.89094	0.0698246	1	0.64949
CDK17	0.114006	0.141584	0.805217	0.427997	1	0.827582
CDK4	-0.289384	0.1539	-1.88033	0.0713105	1	0.64949
CDK5RAP1	0.134223	0.0921993	1.45579	0.157421	1	0.695262
CDK5RAP2	0.425317	0.226832	1.87503	0.0720629	1	0.64949
CDK5RAP3	0.0540877	0.277457	0.194941	0.846955	1	0.955892
CDK6	0.154352	0.152934	1.00927	0.322147	1	0.780025
CDK7	-0.0095138	0.145436	-0.0654156	0.948343	1	0.98584
CDKAL1	-0.707411	0.488256	-1.44885	0.159334	1	0.695262
CDKN1B	0.033565	0.148938	0.225362	0.823459	1	0.952827
CDKN2AIP	0.199582	0.163263	1.22246	0.232501	1	0.734784
CDKN2AIPNL	0.0247713	0.102248	0.242268	0.810474	1	0.950953
CDKN2D	0.235074	0.200573	1.17201	0.251821	1	0.74508
CDON	-0.279842	0.0971234	-2.88131	0.00783531	1	0.578162
CDR2	0.226357	0.19561	1.15718	0.257718	1	0.749102
CDS2	-0.184948	0.163643	-1.13019	0.268714	1	0.755134
CDT1	-0.0862769	0.178487	-0.48338	0.632872	1	0.904308
CDV3	-0.146119	0.308334	-0.473898	0.639528	1	0.906451
CEACAM22P	-1.70886	0.632564	-2.70148	0.011989	1	0.603143
CEACAM5	-0.157575	0.173407	-0.908702	0.371854	1	0.805322
CEACAM8	-0.379426	0.138166	-2.74616	0.0107971	1	0.598852
CEBPZ	0.376017	0.626955	0.599752	0.553863	1	0.875831
CECR1	-0.43235	0.348746	-1.23973	0.226149	1	0.731619
CELF1	-0.114616	0.516139	-0.222064	0.825999	1	0.952827
CELF2	-0.307323	0.729766	-0.421125	0.677124	1	0.919864
CENPBD1	-0.230456	0.250167	-0.921205	0.365413	1	0.802646
CENPC	-0.297084	0.395297	-0.751546	0.459073	1	0.836474
CENPK	-0.157708	0.172138	-0.91617	0.367998	1	0.803804
CENPN	-0.169279	0.280458	-0.603581	0.551352	1	0.874812
CEP104	-0.520757	1.00201	-0.519711	0.607662	1	0.896332
CEP120	-0.142695	0.130963	-1.08958	0.285895	1	0.760546
CEP135	0.00914019	0.347916	0.0262713	0.979242	1	0.992218
CEP164	0.141959	0.176036	0.806423	0.427314	1	0.827534
CEP19	0.198602	0.29483	0.673616	0.5065	1	0.856756
CEP192	-0.0730159	0.108735	-0.671504	0.507822	1	0.857827
CEP250	-0.375588	0.267335	-1.40493	0.171877	1	0.707206
CEP290	-0.0539854	0.265727	-0.203161	0.840591	1	0.954038
CEP350	-0.393539	0.295174	-1.33325	0.194016	1	0.716644
CEP41	-0.262264	0.297785	-0.880716	0.38654	1	0.811707
CEP44	0.229445	0.119483	1.92032	0.0658504	1	0.648808
CEP57	-0.587555	0.321471	-1.82771	0.0790924	1	0.657599
CEP63	-0.199442	0.210183	-0.948895	0.351411	1	0.796939
CEP68	-0.54586	0.582163	-0.937641	0.357058	1	0.798261
CEP85L	-0.23749	0.463406	-0.512489	0.612635	1	0.897536
CEP95	0.116879	0.267756	0.436513	0.666068	1	0.917579
CEPT1	0.207687	0.094527	2.19712	0.0371218	1	0.625127
CERK	-0.328646	0.350103	-0.938712	0.356518	1	0.798261
CETN2	0.269901	0.209127	1.29061	0.208199	1	0.722056
CFDP1	-1.07222	0.410261	-2.61351	0.0147044	1	0.608911
CFL1	0.222999	0.519026	0.429648	0.670991	1	0.917926
CFLAR	-1.80553	1.16061	-1.55567	0.131876	1	0.686918
CGGBP1	-0.224625	0.293408	-0.765572	0.450825	1	0.832673
CGNL1	-0.585308	0.745433	-0.785191	0.439438	1	0.830212
CGRRF1	0.415357	0.212065	1.95863	0.0609645	1	0.646392
CHCHD1	-0.0185806	0.123822	-0.150059	0.881876	1	0.968313
CHCHD2	-0.0955479	0.455585	-0.209726	0.835516	1	0.954004
CHCHD7	-0.170317	0.365171	-0.466404	0.644811	1	0.908067
CHD1	1.48711	1.16803	1.27317	0.214222	1	0.726783
CHD1L	0.0814269	0.182287	0.446695	0.658794	1	0.913286
CHD2	1.19571	1.45424	0.822222	0.418427	1	0.825691
CHD3	-0.0591614	0.255971	-0.231125	0.819027	1	0.952827
CHD4	0.331914	0.314649	1.05487	0.301188	1	0.771295
CHD6	-0.244447	0.221797	-1.10212	0.280507	1	0.758141
CHD7	0.133953	0.172333	0.777296	0.443999	1	0.832673
CHD8	0.275652	0.299575	0.920144	0.365956	1	0.802646
CHD9	-0.00376318	0.235881	-0.0159537	0.987393	1	0.995086
CHEK1	0.0756573	0.215667	0.350806	0.728561	1	0.935458
CHI3L2	-0.206055	0.130614	-1.57759	0.126751	1	0.686174
CHM	-0.216982	0.358658	-0.604983	0.550435	1	0.874812
CHMP1B	-1.05622	1.16918	-0.903388	0.374614	1	0.806205
CHMP2A	-0.375228	0.164887	-2.27567	0.0313438	1	0.625127
CHMP2B	-0.14159	0.188195	-0.752356	0.458595	1	0.836474
CHMP4A	-0.908212	0.309856	-2.93108	0.00695279	1	0.578162
CHMP4B	-0.0408733	0.103457	-0.395074	0.696011	1	0.925004
CHMP5	-0.286052	0.250287	-1.1429	0.263497	1	0.749804
CHORDC1	-0.138001	0.183358	-0.752629	0.458433	1	0.836474
CHP1	-1.58796	1.04145	-1.52477	0.13939	1	0.687851
CHRAC1	-0.131753	0.150467	-0.875628	0.38925	1	0.813839
CHRNA5	-0.0651848	0.174901	-0.372695	0.712396	1	0.931564
CHRNA7	-0.085905	0.12175	-0.705585	0.486721	1	0.844784
CHRNB1	-0.368356	0.518197	-0.71084	0.483512	1	0.844784
CHST11	0.0245754	0.115834	0.212161	0.833636	1	0.953903
CHST5	-0.208217	0.198972	-1.04646	0.304978	1	0.772264
CHST6	-0.200975	0.51522	-0.390075	0.699658	1	0.926743
CHURC1	-1.8983	1.09601	-1.73201	0.0951212	1	0.674873
CIAO1	-0.0446647	0.596345	-0.0748974	0.94087	1	0.984154
CIAPIN1	-0.0979373	0.115144	-0.850563	0.402778	1	0.817923
CIB1	-0.158933	0.338004	-0.470208	0.642127	1	0.907253
CIITA	-0.0051842	0.196837	-0.0263375	0.979189	1	0.992218
CIR1	-0.185936	0.608949	-0.30534	0.762538	1	0.940542
CIRBP	-1.12862	0.412317	-2.73727	0.0110252	1	0.598852
CIRH1A	0.013153	0.0709841	0.185295	0.854436	1	0.958936
CKAP5	-0.0919132	0.187537	-0.490106	0.628169	1	0.904308
CKLF	-0.864325	0.666001	-1.29778	0.205758	1	0.719349
CKS1B	0.347305	0.156942	2.21295	0.0358855	1	0.625127
CKS2	-0.152375	0.0855303	-1.78153	0.0865118	1	0.664403
CLCC1	-1.38556	1.44498	-0.958878	0.346453	1	0.793298
CLCN3	-0.338466	0.178013	-1.90136	0.0683926	1	0.64949
CLCN5	-0.205418	0.287089	-0.715519	0.480665	1	0.844784
CLDN16	-0.509527	0.287391	-1.77294	0.0879562	1	0.664403
CLDN19	-0.0291401	0.198679	-0.146669	0.884524	1	0.969488
CLDND1	0.656439	0.548421	1.19696	0.242121	1	0.741079
CLEC2B	1.39686	1.13148	1.23454	0.228044	1	0.731619
CLEC2D	-0.975801	0.644462	-1.51413	0.142055	1	0.687851
CLEC4GP1	-0.170032	0.158176	-1.07496	0.292269	1	0.764129
CLEC7A	-0.934599	0.294149	-3.17729	0.00381111	1	0.54675
CLIC1	-1.83761	1.6656	-1.10327	0.280017	1	0.758141
CLINT1	0.180819	0.373468	0.484163	0.632324	1	0.904308
CLIP1	-0.187689	0.336028	-0.558553	0.581246	1	0.888315
CLK1	0.534205	0.483465	1.10495	0.279302	1	0.758074
CLK4	-0.213311	0.176762	-1.20677	0.238388	1	0.739869
CLN8	-0.299795	0.32562	-0.920691	0.365676	1	0.802646
CLNS1A	-0.111528	0.171282	-0.651133	0.520675	1	0.861325
CLOCK	-0.0287755	0.0889528	-0.323492	0.748911	1	0.939856
CLP1	-0.0376371	0.141757	-0.265505	0.792715	1	0.945738
CLPX	-0.0875992	0.119795	-0.731241	0.471171	1	0.840905
CLSPN	-0.112556	0.343386	-0.327784	0.7457	1	0.939051
CLSTN1	-0.154965	0.234083	-0.66201	0.51379	1	0.860183
CLTC	-0.257312	0.2158	-1.19236	0.243889	1	0.741079
CLUAP1	-0.379579	0.266127	-1.42631	0.165677	1	0.701776
CLUHP3	-0.381145	0.232565	-1.63887	0.113286	1	0.678945
CMBL	-0.580849	0.47483	-1.22328	0.232197	1	0.734784
CMC1	-0.463242	1.522	-0.304365	0.763273	1	0.940542
CMC2	0.132462	0.161788	0.818738	0.420377	1	0.825708
CMPK1	-0.132416	0.483979	-0.273598	0.786555	1	0.944936
CMSS1	0.0938412	0.189395	0.495479	0.624424	1	0.901716
CMTM3	-0.167166	0.154397	-1.0827	0.288881	1	0.762002
CMTM6	0.0132142	0.223407	0.0591485	0.953286	1	0.986734
CMTM7	-0.172593	0.169501	-1.01824	0.317945	1	0.779426
CNBP	0.00684472	2.54686	0.00268752	0.997876	1	0.999622
CNDP2	0.136056	0.100538	1.35328	0.187618	1	0.712133
CNEP1R1	-0.159142	0.188988	-0.84207	0.407428	1	0.819528
CNGB1	-0.617296	0.385989	-1.59926	0.121846	1	0.683321
CNIH	-0.410331	0.25246	-1.62533	0.116155	1	0.678945
CNIH4	-0.179876	0.285859	-0.629249	0.534676	1	0.868424
CNN2	-0.344511	0.434573	-0.792758	0.435093	1	0.829173
CNNM1	0.0148758	0.159423	0.0933102	0.926372	1	0.981123
CNNM3	-0.915392	0.807068	-1.13422	0.267052	1	0.753762
CNOT1	0.0255815	0.19845	0.128906	0.898424	1	0.97209
CNOT10	0.136406	0.55072	0.247686	0.806323	1	0.948603
CNOT2	-0.609483	0.404988	-1.50494	0.144392	1	0.690032
CNOT4	-0.1718	0.186251	-0.92241	0.364796	1	0.802646
CNOT6L	-0.234387	0.53928	-0.434629	0.667418	1	0.917579
CNOT7	0.00769532	0.20162	0.0381675	0.969846	1	0.989583
CNOT8	-0.164268	0.193278	-0.849905	0.403137	1	0.817923
CNPPD1	-0.19909	0.105501	-1.88709	0.0703615	1	0.64949
CNPY2	-0.696529	0.35092	-1.98486	0.057805	1	0.640333
CNPY3	0.0578482	0.141787	0.407994	0.686618	1	0.923213
CNST	0.217353	0.126575	1.71718	0.0978375	1	0.678894
CNTLN	0.259218	0.330191	0.785056	0.439516	1	0.830212
CNTN4	-0.0168669	0.384757	-0.0438379	0.965369	1	0.989052
CNTNAP2	-0.140121	0.0980638	-1.42887	0.164945	1	0.701776
CNTRL	-0.386786	0.590246	-0.655297	0.518033	1	0.860819
COA1	0.319819	0.548114	0.583491	0.564591	1	0.88084
COA3	0.0233726	0.183726	0.127214	0.89975	1	0.972801
COA5	0.230272	0.0988973	2.32839	0.0279371	1	0.620253
COG3	-0.139755	0.0957724	-1.45924	0.156477	1	0.694658
COG7	-0.0523931	0.187502	-0.279427	0.782128	1	0.944936
COIL	0.0244151	0.381436	0.0640084	0.949453	1	0.98624
COL4A3BP	-0.0639408	0.125975	-0.507568	0.616035	1	0.898021
COL6A4P2	-0.195243	0.204228	-0.956008	0.347873	1	0.794492
COLGALT1	-0.138564	0.356975	-0.388161	0.701057	1	0.927585
COMMD1	0.0544961	0.101598	0.53639	0.596249	1	0.893737
COMMD10	0.0557581	0.0819565	0.680337	0.502305	1	0.85517
COMMD2	-0.33808	0.40951	-0.825571	0.416559	1	0.825161
COMMD3	-0.0787712	0.345962	-0.227688	0.82167	1	0.952827
COMMD6	-2.33162	3.73606	-0.624085	0.538009	1	0.870772
COMMD7	-0.143949	0.161275	-0.89257	0.380275	1	0.809576
COMMD8	0.0845471	0.136627	0.618818	0.541421	1	0.871183
COMMD9	-0.265427	0.507137	-0.523383	0.605141	1	0.895602
COMT	-0.184629	0.184771	-0.99923	0.326893	1	0.781872
COPA	-0.322901	0.357202	-0.903974	0.374309	1	0.806205
COPB1	-0.156718	0.179154	-0.874764	0.389711	1	0.813839
COPB2	-0.143212	0.11685	-1.22561	0.231332	1	0.733655
COPE	-0.0020713	0.0737519	-0.0280847	0.977809	1	0.991953
COPG1	0.280743	0.205397	1.36684	0.18338	1	0.708877
COPS2	0.139992	0.22468	0.623073	0.538664	1	0.871081
COPS3	-0.493232	0.156667	-3.14829	0.00409418	1	0.547592
COPS4	-0.470125	0.154941	-3.03423	0.00541528	1	0.578162
COPS5	0.141018	0.228345	0.617566	0.542233	1	0.871318
COPS6	-0.372243	0.26552	-1.40194	0.172759	1	0.707541
COPS8	-0.226126	0.0909374	-2.48662	0.0196428	1	0.608911
COPZ1	-0.593015	0.34639	-1.71199	0.0988036	1	0.678945
COQ10B	-0.426894	0.319979	-1.33413	0.193729	1	0.716449
CORO1A	-0.580213	0.377084	-1.53868	0.135964	1	0.686918
CORO2A	-0.493497	0.552935	-0.892505	0.380309	1	0.809576
COTL1	-0.170715	0.302196	-0.564915	0.576974	1	0.886397
COX14	-0.458344	0.842191	-0.544228	0.590922	1	0.891597
COX15	-0.0690425	0.210969	-0.327264	0.746088	1	0.939051
COX16	-0.174078	0.157728	-1.10366	0.279851	1	0.758141
COX17	-0.701899	0.523188	-1.34158	0.191333	1	0.716359
COX18	0.0160339	0.573142	0.0279755	0.977895	1	0.991953
COX19	0.510855	0.27845	1.83464	0.0780269	1	0.656153
COX20	-0.10771	0.169755	-0.634505	0.531296	1	0.866071
COX4I1	-1.47044	3.06343	-0.479998	0.635243	1	0.904774
COX5A	-0.336249	0.120144	-2.79872	0.00953799	1	0.597487
COX5B	-0.509138	0.289787	-1.75694	0.0907002	1	0.66701
COX6A1	-0.826628	1.14886	-0.719522	0.478237	1	0.843949
COX6B1	-2.08353	2.05441	-1.01417	0.319845	1	0.780025
COX6B2	-0.203235	0.580247	-0.350256	0.728968	1	0.935458
COX6C	-2.63399	2.35056	-1.12058	0.272712	1	0.756521
COX7A2	-0.803041	2.45161	-0.327557	0.74587	1	0.939051
COX7A2L	-0.444605	0.356214	-1.24814	0.223104	1	0.729274
COX7B	-1.07559	0.795094	-1.35278	0.187773	1	0.712133
COX7C	-0.758461	2.52011	-0.300964	0.765836	1	0.94067
COX8A	-0.367441	0.356426	-1.0309	0.312081	1	0.775018
CPA4	0.144469	0.275745	0.523924	0.604769	1	0.895345
CPB2_AS1	-1.18756	1.15348	-1.02954	0.312709	1	0.775018
CPM	-0.356262	1.04181	-0.341965	0.735126	1	0.937295
CPNE1	-0.343135	0.356987	-0.961198	0.345307	1	0.793258
CPNE3	-0.0635333	0.207637	-0.305983	0.762054	1	0.940542
CPPED1	-0.248215	0.473098	-0.524658	0.604266	1	0.895216
CPSF2	-0.945158	0.475947	-1.98585	0.0576893	1	0.640333
CPSF3	-0.162545	0.123908	-1.31182	0.201048	1	0.718371
CPSF6	0.160808	0.115724	1.38959	0.17644	1	0.708877
CPSF7	-0.310077	0.136972	-2.2638	0.0321613	1	0.625127
CPT1A	-1.44062	1.065	-1.3527	0.187798	1	0.712133
CPT2	0.371231	0.209142	1.77502	0.0876045	1	0.664403
CR1	-0.363717	0.385399	-0.943742	0.353989	1	0.798261
CRAMP1L	0.313506	0.15496	2.02315	0.0534528	1	0.640333
CRBN	0.521412	0.578289	0.901647	0.375522	1	0.806205
CRCP	-1.37547	0.923072	-1.4901	0.148232	1	0.690672
CREB1	-1.43735	1.00395	-1.4317	0.164143	1	0.701721
CREBBP	0.0508897	0.357846	0.142211	0.88801	1	0.970014
CREBRF	0.210222	0.50518	0.416133	0.680728	1	0.920639
CREBZF	-0.19034	0.16146	-1.17887	0.249128	1	0.743828
CREM	0.253001	0.301697	0.838593	0.409342	1	0.820421
CRHR1_IT1	-0.431587	0.22269	-1.93806	0.0635465	1	0.648808
CRIP1	-0.59984	0.640743	-0.936164	0.357804	1	0.79846
CRIPT	-0.319295	0.144134	-2.21526	0.0357077	1	0.625127
CRISPLD2	-0.186453	0.159872	-1.16626	0.254095	1	0.747201
CRK	0.166672	0.616949	0.270155	0.789174	1	0.944936
CRKL	0.0880511	0.192671	0.457003	0.651464	1	0.910243
CRLF3	-0.168532	0.326875	-0.515587	0.610499	1	0.896879
CRNKL1	-0.0107087	0.12855	-0.0833036	0.934248	1	0.983015
CROCCP3	-0.826641	0.277767	-2.97602	0.00623772	1	0.578162
CRTAM	-0.179955	0.162893	-1.10474	0.279389	1	0.758074
CRTAP	-0.649843	0.333992	-1.94569	0.0625786	1	0.648808
CRTC2	0.00966322	0.169499	0.0570103	0.954973	1	0.987392
CRTC3	0.000720571	0.184962	0.00389579	0.996921	1	0.999363
CRX	-0.602495	0.76494	-0.787637	0.438031	1	0.829852
CRYM_AS1	0.19135	0.291163	0.657194	0.516832	1	0.860571
CRYZL1	0.089423	0.112016	0.798308	0.431923	1	0.827835
CS	0.202578	0.13028	1.55495	0.132048	1	0.686918
CSAD	0.220462	0.684277	0.322182	0.749891	1	0.939856
CSDE1	0.0984905	0.845619	0.116472	0.908174	1	0.975715
CSE1L	-0.180792	0.0957584	-1.888	0.0702337	1	0.64949
CSF2RA	0.193079	0.70115	0.275375	0.785205	1	0.944936
CSGALNACT1	0.0229252	0.113437	0.202096	0.841415	1	0.954038
CSGALNACT2	-0.301336	0.158199	-1.90479	0.0679262	1	0.64949
CSNK1A1	-0.237463	0.313196	-0.758193	0.455154	1	0.834335
CSNK1D	-0.0619672	0.215584	-0.287438	0.776055	1	0.943555
CSNK1E	0.0994413	0.282388	0.352144	0.727569	1	0.935458
CSNK1G1	-0.521244	0.300502	-1.73458	0.0946578	1	0.674135
CSNK2A1	-0.0515825	0.135672	-0.380199	0.706886	1	0.930039
CSNK2B	-0.905185	0.323311	-2.79974	0.00951498	1	0.597487
CSPP1	0.0614034	0.308552	0.199005	0.843807	1	0.954863
CST7	-0.746581	0.905171	-0.824795	0.416991	1	0.825161
CSTB	0.133086	0.269183	0.494406	0.625171	1	0.901768
CSTF1	0.0156466	0.0704036	0.222242	0.825862	1	0.952827
CSTF3	-0.389569	0.177262	-2.1977	0.0370754	1	0.625127
CSTF3_AS1	0.219252	0.473437	0.463108	0.64714	1	0.908067
CTAGE5	0.355058	0.202065	1.75715	0.0906642	1	0.66701
CTBP1_AS2	-0.143451	0.549685	-0.260969	0.796172	1	0.946364
CTC1	-0.154876	0.243933	-0.634911	0.531035	1	0.865876
CTCF	0.0242302	0.146237	0.165691	0.869682	1	0.963193
CTCFL	0.177162	0.121284	1.46072	0.156072	1	0.694658
CTDNEP1	-0.0894242	0.116921	-0.764825	0.451263	1	0.832673
CTDSP1	0.0275531	0.115301	0.238967	0.813005	1	0.951265
CTDSP2	-0.0212368	0.219505	-0.0967486	0.923668	1	0.98002
CTDSPL2	-0.382697	0.304863	-1.25531	0.220533	1	0.729274
CTNNB1	-0.228951	0.203257	-1.12641	0.27028	1	0.756256
CTNNBL1	0.21296	0.221736	0.960419	0.345692	1	0.793298
CTNS	-0.0506242	0.187889	-0.269436	0.789721	1	0.944936
CTR9	0.0789154	0.236042	0.334327	0.740814	1	0.938528
CTSB	-0.22417	1.00081	-0.223989	0.824517	1	0.952827
CTSC	-0.520054	0.386487	-1.34559	0.190052	1	0.714908
CTSS	-0.936829	0.680005	-1.37768	0.180046	1	0.708877
CTSW	-1.01842	1.06128	-0.959621	0.346086	1	0.793298
CUBN	-0.0541803	0.0992652	-0.545814	0.589847	1	0.891597
CUL1	0.0199849	0.0793685	0.251799	0.803176	1	0.948168
CUL2	-0.0231336	0.120486	-0.192002	0.849232	1	0.955892
CUL3	-0.0317414	0.139244	-0.227955	0.821464	1	0.952827
CUL4A	0.00839707	0.127134	0.0660488	0.947844	1	0.98584
CUL5	-0.123527	0.179914	-0.68659	0.498419	1	0.852725
CUTA	-0.565407	0.433367	-1.30468	0.203432	1	0.719349
CUTC	0.283946	0.159272	1.78278	0.0863037	1	0.664403
CWC15	0.198253	0.625585	0.316908	0.753844	1	0.939856
CWC22	-0.189591	0.201498	-0.940906	0.355413	1	0.798261
CWC25	-1.01687	0.737465	-1.37887	0.179683	1	0.708877
CWC27	-0.446949	0.317811	-1.40634	0.171464	1	0.707206
CWF19L1	0.0780486	0.24479	0.318839	0.752396	1	0.939856
CWF19L2	-0.754734	0.365159	-2.06686	0.0488392	1	0.640333
CXADR	-1.50423	0.783662	-1.91949	0.0659594	1	0.648808
CXCL16	-0.578019	0.350683	-1.64827	0.111331	1	0.678945
CXCR2	0.0819537	0.125273	0.654201	0.518728	1	0.860819
CXCR4	2.15976	2.12723	1.01529	0.319321	1	0.780025
CXorf23	0.0296671	0.279351	0.1062	0.916239	1	0.978395
CXorf36	-0.57763	0.4171	-1.38487	0.177861	1	0.708877
CXorf38	-0.0837802	0.5573	-0.150332	0.881663	1	0.968313
CXorf56	-0.0880339	0.537936	-0.163651	0.871271	1	0.963792
CXorf65	0.114297	0.12976	0.880831	0.386479	1	0.811707
CYB561	-0.0644911	0.410818	-0.156982	0.876472	1	0.965834
CYB561D1	-0.231045	0.584151	-0.395523	0.695684	1	0.925004
CYB5B	0.211586	0.25912	0.816554	0.421602	1	0.825708
CYB5D2	-0.15163	0.383442	-0.395444	0.695741	1	0.925004
CYB5R3	-0.870667	0.447295	-1.94652	0.0624737	1	0.648808
CYCS	-1.61993	1.18224	-1.37023	0.182332	1	0.708877
CYFIP2	-0.369723	0.412065	-0.897245	0.377821	1	0.80727
CYLD	0.784483	0.644864	1.21651	0.23472	1	0.735176
CYP1A2	-0.261175	0.193437	-1.35018	0.188595	1	0.712133
CYP20A1	-1.58686	1.86606	-0.850383	0.402875	1	0.817923
CYP27C1	-0.13369	0.365049	-0.366224	0.717161	1	0.932538
CYP2B7P1	-0.309194	0.242226	-1.27647	0.213074	1	0.726701
CYP2W1	-0.685425	0.284413	-2.40997	0.0233272	1	0.610962
CYP4V2	-0.285817	0.6986	-0.409128	0.685796	1	0.922864
CYP51A1	-1.08372	0.833925	-1.29954	0.205164	1	0.719349
CYSTM1	-0.0320042	0.137042	-0.233536	0.817174	1	0.952827
CYTH1	-0.0996026	0.295082	-0.337542	0.738418	1	0.938528
CYTH2	-1.08979	0.495895	-2.19762	0.0370818	1	0.625127
CYTIP	0.448195	0.712678	0.628889	0.534909	1	0.868424
DAD1	-0.528574	0.927272	-0.570032	0.573549	1	0.884631
DAG1	-0.938703	0.725895	-1.29317	0.207326	1	0.720792
DANCR	-0.143745	0.170113	-0.845	0.40582	1	0.818439
DAND5	-0.27323	0.229568	-1.19019	0.244726	1	0.741079
DAP3	0.187022	0.457397	0.408883	0.685974	1	0.9229
DAPP1	-0.224197	0.172887	-1.29678	0.206097	1	0.719349
DARS	-0.0678956	0.185573	-0.365871	0.717422	1	0.932538
DAXX	0.20933	0.264289	0.79205	0.435499	1	0.829173
DAZAP1	-0.0104264	0.0800926	-0.130179	0.897426	1	0.971901
DAZAP2	-0.894819	1.43733	-0.622556	0.538999	1	0.871081
DBF4	-0.185035	0.208896	-0.885777	0.383857	1	0.81035
DBI	-1.57186	1.49541	-1.05113	0.302872	1	0.771418
DBIL5P2	-0.0201978	0.231209	-0.0873576	0.931057	1	0.982961
DBNDD1	0.0372593	0.119337	0.312218	0.757365	1	0.940542
DBNL	-0.198965	0.0982036	-2.02605	0.0531352	1	0.640333
DBR1	-0.0188975	0.154507	-0.122308	0.903595	1	0.974213
DBT	-0.365719	0.574924	-0.636117	0.53026	1	0.865876
DCAF10	-0.772306	0.809169	-0.954444	0.348649	1	0.795342
DCAF11	-0.0563128	0.153681	-0.366427	0.717011	1	0.932538
DCAF13	-0.170471	0.113853	-1.49729	0.146361	1	0.690672
DCAF16	-1.2832	0.567868	-2.25968	0.0324494	1	0.625127
DCAF5	-0.118901	0.442504	-0.2687	0.790281	1	0.944936
DCAF7	-0.115138	0.381875	-0.301508	0.765426	1	0.940542
DCAF8	-0.22343	0.145685	-1.53364	0.137197	1	0.686918
DCDC2	-0.13147	0.112004	-1.17379	0.251119	1	0.74508
DCDC5	0.00542591	0.113096	0.0479763	0.962102	1	0.988697
DCK	0.21026	0.0781373	2.69091	0.0122888	1	0.603143
DCLRE1C	-0.172238	0.158661	-1.08557	0.287633	1	0.760746
DCP1A	0.0901738	0.506911	0.177889	0.860189	1	0.959779
DCP2	-0.728817	0.44998	-1.61967	0.117372	1	0.678945
DCTN1	-0.041221	0.216766	-0.190163	0.850658	1	0.956445
DCTN2	-0.155123	0.140433	-1.1046	0.279449	1	0.758074
DCTN3	0.0248079	0.176746	0.140359	0.889458	1	0.970177
DCTN5	-0.938916	0.579577	-1.62	0.117299	1	0.678945
DCTN6	0.141304	0.183167	0.77145	0.447395	1	0.832673
DCUN1D1	0.0482158	0.151242	0.318799	0.752426	1	0.939856
DCUN1D2	-0.140611	0.315821	-0.445222	0.659844	1	0.913985
DCUN1D5	0.0515771	0.181409	0.284314	0.778422	1	0.944227
DCX	-0.887262	0.646351	-1.37273	0.181563	1	0.708877
DCXR	-0.167009	0.14384	-1.16108	0.256161	1	0.749098
DDA1	-0.123028	0.117203	-1.0497	0.303515	1	0.772184
DDB1	-0.0434344	0.147794	-0.293884	0.77118	1	0.942573
DDB2	-0.137913	0.120667	-1.14292	0.263486	1	0.749804
DDHD1	-0.180383	0.193478	-0.932319	0.359749	1	0.799268
DDIT3	-0.289884	0.284672	-1.01831	0.317913	1	0.779426
DDIT4	-0.15378	0.16664	-0.922829	0.364582	1	0.802646
DDOST	0.407946	0.428239	0.952614	0.349558	1	0.795342
DDX1	0.39138	0.23399	1.67263	0.106392	1	0.678945
DDX10	-0.125979	0.170305	-0.739723	0.466095	1	0.837332
DDX17	-1.14621	0.628507	-1.8237	0.0797142	1	0.657662
DDX18	0.0858008	0.681119	0.12597	0.900724	1	0.973341
DDX19A	0.216919	0.162494	1.33493	0.193472	1	0.716359
DDX21	-0.315472	0.532737	-0.592171	0.558851	1	0.878338
DDX23	-0.356265	0.19903	-1.79	0.0851074	1	0.664403
DDX24	0.699323	1.66885	0.419046	0.678625	1	0.920273
DDX27	-0.172933	0.298451	-0.579435	0.567283	1	0.882051
DDX39A	-0.290037	0.181777	-1.59557	0.122671	1	0.683321
DDX3X	-0.190755	0.37601	-0.507313	0.616211	1	0.898021
DDX3Y	0.0456794	0.399323	0.114392	0.909806	1	0.975939
DDX42	-0.523586	0.220455	-2.37502	0.0252094	1	0.611701
DDX46	-0.233999	1.17414	-0.199294	0.843583	1	0.954863
DDX47	0.109627	0.227893	0.481044	0.634509	1	0.904774
DDX5	-0.902193	3.11283	-0.289831	0.774245	1	0.943555
DDX50	-0.725006	0.456667	-1.5876	0.124464	1	0.683321
DDX51	-0.0130051	0.749052	-0.017362	0.98628	1	0.995086
DDX52	0.388159	0.216978	1.78893	0.0852844	1	0.664403
DDX54	0.128213	0.112315	1.14155	0.264047	1	0.750185
DDX55	0.075555	0.11715	0.64494	0.524617	1	0.863692
DDX56	0.0332275	0.0655098	0.507214	0.61628	1	0.898021
DDX58	0.0345539	0.127557	0.27089	0.788614	1	0.944936
DDX6	0.0726359	0.400958	0.181156	0.85765	1	0.959175
DDX60L	-0.159304	0.124943	-1.275	0.213584	1	0.726783
DECR1	-0.273244	0.343446	-0.795595	0.433471	1	0.829154
DEDD2	-0.157951	0.151811	-1.04044	0.307713	1	0.774252
DEF6	0.106361	0.187982	0.565808	0.576375	1	0.885699
DEGS1	-1.40305	0.47447	-2.95709	0.00652997	1	0.578162
DEK	-0.366952	0.363862	-1.00849	0.322511	1	0.780073
DENND1B	-0.0350851	0.0996401	-0.352119	0.727587	1	0.935458
DENND2D	-0.574094	0.333809	-1.71983	0.0973471	1	0.678894
DENND4A	0.24324	0.262529	0.926525	0.362694	1	0.80158
DENND4B	-0.201984	0.201762	-1.0011	0.326005	1	0.781236
DENND4C	-0.337817	0.243954	-1.38476	0.177896	1	0.708877
DENND5B	-0.642539	0.314623	-2.04225	0.0513914	1	0.640333
DENND6A	-0.709515	0.714114	-0.99356	0.329594	1	0.783524
DENR	0.205846	0.422349	0.487384	0.630071	1	0.904308
DERL1	0.0138453	0.154851	0.0894106	0.929441	1	0.982228
DERL2	0.0631268	0.26384	0.239261	0.812779	1	0.951265
DESI1	0.481116	0.619168	0.777036	0.44415	1	0.832673
DFFA	-2.66274	1.25396	-2.12346	0.0433936	1	0.629372
DFFB	-0.54659	0.66788	-0.818395	0.42057	1	0.825708
DGKA	0.211453	0.579997	0.364576	0.718377	1	0.933052
DGKB	-0.721403	0.302986	-2.38098	0.0248788	1	0.610962
DGKD	-0.198858	0.0965502	-2.05964	0.0495765	1	0.640333
DGKE	-0.075027	0.463898	-0.161732	0.872767	1	0.963792
DGUOK	-1.14602	0.413498	-2.77153	0.010171	1	0.598852
DHFR	0.0628524	0.180887	0.347469	0.731036	1	0.936307
DHODH	-0.501996	0.361875	-1.38721	0.177156	1	0.708877
DHPS	0.266632	0.183615	1.45213	0.158428	1	0.695262
DHRS1	-0.0970229	0.125983	-0.770128	0.448166	1	0.832673
DHRS3	0.571716	0.348045	1.64265	0.112497	1	0.678945
DHRS4_AS1	0.0485025	0.158	0.306977	0.761306	1	0.940542
DHRS7	-0.497219	0.353168	-1.40788	0.17101	1	0.706958
DHTKD1	-0.344639	0.537874	-0.640743	0.527297	1	0.863883
DHX15	-0.105124	0.205507	-0.511536	0.613293	1	0.897536
DHX16	-0.303339	0.220065	-1.37841	0.179824	1	0.708877
DHX29	-0.334732	0.229206	-1.4604	0.156159	1	0.694658
DHX30	0.0216967	0.306779	0.0707241	0.944159	1	0.984468
DHX33	-0.313817	0.42407	-0.740012	0.465923	1	0.837332
DHX36	0.365846	0.282919	1.29311	0.207346	1	0.720792
DHX38	0.460841	0.241843	1.90553	0.0678254	1	0.64949
DHX40	0.189463	0.0858779	2.20619	0.0364084	1	0.625127
DHX8	0.364217	0.172367	2.11303	0.0443541	1	0.629372
DHX9	-0.278002	0.263851	-1.05363	0.301745	1	0.771295
DIAPH1	-0.409966	0.349913	-1.17162	0.251973	1	0.74508
DICER1	0.285458	0.177133	1.61155	0.119135	1	0.68161
DIDO1	0.240122	0.214196	1.12104	0.272521	1	0.756331
DIEXF	-0.440537	0.24921	-1.76774	0.0888402	1	0.66701
DIMT1	0.181907	0.158294	1.14917	0.260947	1	0.749804
DIP2A	-0.53472	0.654498	-0.816993	0.421356	1	0.825708
DIS3	-0.313368	0.199174	-1.57334	0.127732	1	0.686918
DIS3L	-0.259892	0.299617	-0.867415	0.39365	1	0.815049
DISC1	-0.38559	0.157512	-2.44799	0.0214264	1	0.608967
DISC2	-0.0127377	0.185556	-0.0686463	0.945796	1	0.984999
DKC1	0.354746	0.213328	1.66291	0.10834	1	0.678945
DKFZP434L187	0.100477	0.181619	0.553231	0.584831	1	0.889474
DKFZP586I1420	-0.0310989	0.136923	-0.227127	0.822101	1	0.952827
DLD	0.112488	0.103783	1.08387	0.288372	1	0.761293
DLEU2	0.286042	0.333506	0.857679	0.398907	1	0.817055
DLG5_AS1	0.0142041	0.0842023	0.168691	0.867346	1	0.962492
DLX6_AS1	-0.3524	0.149745	-2.35334	0.0264459	1	0.615151
DMBX1	-0.588591	0.420681	-1.39914	0.173588	1	0.707541
DMC1	-2.25048	0.937908	-2.39946	0.0238788	1	0.610962
DMPK	-0.0402723	0.113594	-0.354528	0.725803	1	0.935458
DMTF1	-0.291523	0.22265	-1.30933	0.201875	1	0.718869
DMXL1	0.0772367	0.20719	0.372782	0.712332	1	0.931564
DNAH17_AS1	-0.473889	0.469084	-1.01024	0.321689	1	0.780025
DNAJA1	0.0119321	0.423761	0.0281575	0.977752	1	0.991953
DNAJA2	-0.163161	0.138087	-1.18159	0.248064	1	0.742138
DNAJB1	0.303929	0.626606	0.485041	0.631709	1	0.904308
DNAJB11	-0.373533	0.0989909	-3.7734	0.000841827	1	0.54675
DNAJB14	-0.501555	0.42731	-1.17375	0.251136	1	0.74508
DNAJB6	0.106897	0.393652	0.271552	0.788111	1	0.944936
DNAJB9	0.368267	0.182804	2.01454	0.0544051	1	0.640333
DNAJC10	0.102401	0.129312	0.791893	0.435589	1	0.829173
DNAJC13	-0.39526	0.135413	-2.91891	0.00715934	1	0.578162
DNAJC14	-0.178818	0.148176	-1.20679	0.238378	1	0.739869
DNAJC15	0.627567	0.365362	1.71766	0.0977484	1	0.678894
DNAJC16	0.334559	0.159495	2.09762	0.0458089	1	0.629372
DNAJC18	-0.407789	0.360704	-1.13054	0.268572	1	0.755134
DNAJC19	-0.531275	0.264531	-2.00837	0.0550976	1	0.640333
DNAJC2	-0.0699466	0.2245	-0.311566	0.757855	1	0.940542
DNAJC21	-0.604758	0.317532	-1.90456	0.0679575	1	0.64949
DNAJC22	-0.352422	0.255106	-1.38147	0.178891	1	0.708877
DNAJC24	-0.536058	0.304469	-1.76063	0.0900603	1	0.66701
DNAJC27_AS1	-0.365462	0.231923	-1.57579	0.127165	1	0.686918
DNAJC3	-0.410765	0.357512	-1.14895	0.261035	1	0.749804
DNAJC7	-0.82985	0.391291	-2.1208	0.0436367	1	0.629372
DNAJC8	-0.407626	1.16356	-0.350326	0.728916	1	0.935458
DNAJC9	0.374244	0.129902	2.88097	0.00784168	1	0.578162
DNAJC9_AS1	-0.636827	0.300821	-2.11696	0.0439896	1	0.629372
DNAL1	-1.13894	0.984257	-1.15715	0.257731	1	0.749102
DNASE1	0.387397	0.370356	1.04601	0.305182	1	0.772264
DNASE2	0.000461386	0.243151	0.00189753	0.9985	1	0.99964
DNM1L	-1.28796	0.768274	-1.67643	0.105639	1	0.678945
DNM1P46	-0.104148	0.253048	-0.411575	0.684024	1	0.921525
DNMBP_AS1	-0.60652	0.303895	-1.99582	0.0565285	1	0.640333
DNMT1	-0.506378	0.349158	-1.45028	0.158938	1	0.695262
DNPEP	0.0102908	0.179901	0.0572025	0.954821	1	0.987392
DNPH1	-0.227162	0.175249	-1.29622	0.206287	1	0.719349
DNTTIP2	0.806217	0.550887	1.46349	0.155319	1	0.694658
DOCK10	-0.129893	0.251601	-0.516265	0.610032	1	0.896879
DOCK11	0.159539	0.177574	0.898437	0.377198	1	0.807183
DOCK2	-0.175644	0.290968	-0.603654	0.551305	1	0.874812
DOCK8	0.00467883	0.2861	0.0163538	0.987077	1	0.995086
DOCK9	-0.0282004	0.117074	-0.240877	0.81154	1	0.950953
DOK2	-0.394809	0.259082	-1.52388	0.139612	1	0.687851
DOPEY2	-0.00952697	0.252827	-0.0376817	0.970229	1	0.989583
DPEP2	-0.154053	0.137833	-1.11768	0.273927	1	0.757883
DPH3	-0.460899	0.18427	-2.50121	0.0190053	1	0.608911
DPH5	0.0433756	0.142747	0.303863	0.763651	1	0.940542
DPM1	0.570523	0.249722	2.28464	0.0307391	1	0.625127
DPM3	-0.0185393	0.214302	-0.0865104	0.931723	1	0.982961
DPP4	0.135488	0.0645362	2.0994	0.0456381	1	0.629372
DPP8	0.22158	0.159903	1.38572	0.177606	1	0.708877
DPP9	-0.484405	0.472717	-1.02473	0.314933	1	0.776851
DPPA4	-0.100333	0.355328	-0.282367	0.779898	1	0.944936
DPY19L4	-0.156	0.579386	-0.269251	0.789862	1	0.944936
DPY30	-0.478766	0.29849	-1.60396	0.120804	1	0.682887
DPYSL5	-0.612305	0.522997	-1.17076	0.252313	1	0.745405
DRAM2	0.0713549	0.120021	0.594523	0.557301	1	0.877892
DRG1	-0.232562	0.201219	-1.15577	0.258288	1	0.749102
DSC1	-0.140873	0.107443	-1.31115	0.20127	1	0.718371
DSC3	-0.306022	0.484722	-0.631335	0.533333	1	0.86778
DSCR3	-0.410191	0.314823	-1.30293	0.204022	1	0.719349
DSEL	-0.413587	0.391514	-1.05638	0.300513	1	0.770291
DSG2	0.0884727	0.241345	0.366582	0.716897	1	0.932538
DSG3	-0.631768	0.489142	-1.29158	0.207866	1	0.721878
DSTN	-0.0828911	0.370368	-0.223808	0.824656	1	0.952827
DSTNP2	-0.104406	0.136231	-0.766392	0.450346	1	0.832673
DSTYK	-0.879753	0.804426	-1.09364	0.284142	1	0.759635
DTD2	0.104559	0.367478	0.284531	0.778257	1	0.944227
DTWD2	-0.361996	0.31466	-1.15044	0.260435	1	0.749804
DTX3L	-0.796675	0.507031	-1.57125	0.128215	1	0.686918
DUSP1	-0.174155	0.493733	-0.352731	0.727133	1	0.935458
DUSP11	0.206004	0.16626	1.23905	0.226397	1	0.731619
DUSP12	-0.0226123	0.0865822	-0.261166	0.796022	1	0.946364
DUSP16	-0.304103	0.132843	-2.2892	0.0304357	1	0.625127
DUSP19	-0.513861	0.242688	-2.11737	0.043952	1	0.629372
DUSP2	0.626695	0.468078	1.33887	0.192203	1	0.716359
DUSP22	-0.309428	0.143587	-2.15499	0.0406012	1	0.627836
DUSP5	0.0561598	0.0793037	0.70816	0.485147	1	0.844784
DUT	0.10927	0.175741	0.621769	0.539508	1	0.871119
DUXA	-0.529744	0.349684	-1.51492	0.141855	1	0.687851
DYDC1	-0.074003	0.158259	-0.467607	0.643962	1	0.907687
DYNC1H1	-0.600039	0.382233	-1.56982	0.128547	1	0.686918
DYNC1I2	0.166283	0.310367	0.535763	0.596676	1	0.893737
DYNC1LI2	-0.0782429	0.16514	-0.473797	0.639599	1	0.906451
DYNLL1	-1.64949	0.47406	-3.47949	0.00178686	1	0.54675
DYNLRB1	-1.2964	0.729075	-1.77815	0.0870782	1	0.664403
DYNLT1	0.606814	0.548684	1.10594	0.278879	1	0.758074
DYNLT3	-0.0971669	0.179929	-0.540028	0.593774	1	0.89281
DYRK1A	0.156697	0.156065	1.00405	0.324608	1	0.7809
DYRK2	-0.0678265	0.191643	-0.353921	0.726252	1	0.935458
DZANK1	-0.502038	0.372916	-1.34625	0.189843	1	0.714559
DZIP1	-0.190063	0.220745	-0.861008	0.397105	1	0.817055
DZIP3	0.0262212	0.104284	0.25144	0.803451	1	0.948168
E2F2	-0.0458437	0.137817	-0.332642	0.742072	1	0.938528
E2F3	-0.194455	0.11626	-1.67259	0.106401	1	0.678945
EAF1	-0.0949371	0.141742	-0.669788	0.508898	1	0.85817
EAPP	-0.486549	0.506007	-0.961546	0.345136	1	0.793258
EBNA1BP2	0.0814631	0.12848	0.634052	0.531586	1	0.866314
EBP	-0.306167	0.279016	-1.09731	0.282564	1	0.758914
ECE1	-0.345746	0.547257	-0.631779	0.533048	1	0.86778
ECH1	-0.335164	0.157625	-2.12633	0.0431324	1	0.629372
ECHDC1	0.142006	0.179548	0.79091	0.436152	1	0.829852
ECHDC2	0.0117869	0.102029	0.115525	0.908917	1	0.975715
ECI2	-0.300808	0.282586	-1.06448	0.296897	1	0.767751
ECT2	-0.398871	0.237546	-1.67913	0.105106	1	0.678945
ECT2L	-0.321597	0.300745	-1.06933	0.294747	1	0.764448
EDEM1	-0.159093	0.120769	-1.31733	0.199221	1	0.717588
EDF1	0.0519879	0.476818	0.109031	0.914015	1	0.977699
EEA1	-0.0679039	0.0850001	-0.798869	0.431604	1	0.827582
EED	-0.188586	0.0880499	-2.14181	0.0417477	1	0.629372
EEF1A1	5.51671	38.8471	0.142011	0.888166	1	0.970014
EEF1B2	0.188948	3.59072	0.0526211	0.958436	1	0.987864
EEF1D	-0.840493	1.3885	-0.605324	0.550211	1	0.874812
EEF1E1	-0.176201	0.413633	-0.425985	0.673624	1	0.918346
EEF1G	2.49692	4.90324	0.509239	0.614879	1	0.897894
EEF2	0.236721	0.549944	0.430446	0.670418	1	0.917926
EEF2K	-1.00535	0.721895	-1.39266	0.17552	1	0.708877
EFCAB14	-0.0235813	0.240695	-0.0979718	0.922706	1	0.98002
EFCAB2	-0.038245	0.197252	-0.193889	0.84777	1	0.955892
EFR3A	0.242063	0.207456	1.16681	0.253876	1	0.747201
EFR3B	-0.402861	0.209462	-1.92331	0.0654564	1	0.648808
EFTUD2	0.253469	0.199858	1.26825	0.215949	1	0.727162
EGFEM1P	0.125749	0.133781	0.939959	0.35589	1	0.798261
EGFLAM_AS4	-0.217049	0.170899	-1.27004	0.21532	1	0.727088
EGLN1	-0.153672	0.106187	-1.44719	0.159794	1	0.695262
EHBP1L1	0.193884	0.113759	1.70433	0.100243	1	0.678945
EHD1	-0.21894	0.248005	-0.882807	0.38543	1	0.811353
EHHADH	-0.132979	0.266763	-0.498491	0.622329	1	0.901139
EHMT1	-0.471603	0.440789	-1.06991	0.294494	1	0.764448
EID1	-0.0113716	0.499544	-0.022764	0.982012	1	0.99383
EID2B	0.00967288	0.163376	0.0592064	0.95324	1	0.986734
EIF1	2.13892	2.63371	0.812129	0.424091	1	0.825708
EIF1AD	-0.311897	0.351611	-0.887052	0.383183	1	0.81035
EIF1AX	-0.527687	0.383906	-1.37452	0.181012	1	0.708877
EIF1B	-0.408368	0.402903	-1.01356	0.320132	1	0.780025
EIF2A	-0.359139	0.341833	-1.05063	0.303097	1	0.77144
EIF2AK1	0.247112	0.137831	1.79286	0.084639	1	0.664403
EIF2AK2	0.259875	0.233724	1.11189	0.276363	1	0.757883
EIF2B1	-0.174954	0.106137	-1.64837	0.11131	1	0.678945
EIF2B3	-0.269237	0.18201	-1.47924	0.15109	1	0.691681
EIF2B5	0.225865	0.123422	1.83003	0.0787342	1	0.656725
EIF2D	0.0903834	0.103045	0.877125	0.388452	1	0.813839
EIF2S1	-0.0239621	0.138205	-0.17338	0.863695	1	0.961245
EIF2S2	-0.347179	0.364407	-0.952725	0.349503	1	0.795342
EIF2S3	-0.158508	0.43194	-0.366969	0.716612	1	0.932538
EIF3A	0.576528	0.7259	0.794225	0.434255	1	0.829154
EIF3B	-0.0864459	0.135468	-0.638127	0.528972	1	0.86527
EIF3C	0.212809	0.112803	1.88654	0.0704377	1	0.64949
EIF3D	0.0346174	0.80953	0.0427623	0.966218	1	0.98916
EIF3E	0.572548	1.05414	0.54314	0.59166	1	0.892048
EIF3F	-0.18927	0.423844	-0.446557	0.658893	1	0.913286
EIF3G	-0.629299	0.670785	-0.938153	0.3568	1	0.798261
EIF3H	-0.19407	1.31892	-0.147142	0.884155	1	0.969428
EIF3I	-0.349455	0.702943	-0.497131	0.623274	1	0.901139
EIF3J	-0.250781	0.162713	-1.54125	0.135341	1	0.686918
EIF3K	-1.21589	1.93492	-0.628392	0.535229	1	0.868562
EIF3L	-0.496169	1.23978	-0.400209	0.692272	1	0.925004
EIF3M	-0.0734151	0.527608	-0.139147	0.890406	1	0.970177
EIF4A2	-0.355811	1.11392	-0.319424	0.751957	1	0.939856
EIF4B	0.330831	0.914927	0.361592	0.720579	1	0.933052
EIF4E	-0.391978	0.194245	-2.01796	0.0540251	1	0.640333
EIF4E2	0.122236	0.189253	0.645889	0.524011	1	0.863631
EIF4E3	-0.294788	0.0929901	-3.17011	0.00387944	1	0.54675
EIF4EBP2	-0.673966	0.32354	-2.0831	0.047218	1	0.640333
EIF4G1	-0.110082	0.161836	-0.68021	0.502384	1	0.85517
EIF4G2	-0.35412	0.800935	-0.442133	0.662049	1	0.915192
EIF4G3	-0.0969369	0.184695	-0.524847	0.604136	1	0.895216
EIF4H	-0.0539015	0.171383	-0.314509	0.755644	1	0.940542
EIF5	0.0584419	0.449924	0.129893	0.897651	1	0.971901
EIF5A2	-0.627635	0.736645	-0.852019	0.401984	1	0.817923
EIF5B	-0.0164041	0.331468	-0.0494892	0.960908	1	0.988393
EIF6	-0.114394	0.438446	-0.260909	0.796218	1	0.946364
ELF1	0.417535	1.13261	0.36865	0.715373	1	0.932538
ELF2	0.504408	0.202177	2.49488	0.0192794	1	0.608911
ELK4	-0.272408	0.722448	-0.377063	0.709187	1	0.930039
ELMO1	-0.351436	0.221482	-1.58675	0.124658	1	0.683321
ELMO2	-0.112263	0.182187	-0.616196	0.543123	1	0.871466
ELMOD1	-0.297187	0.207209	-1.43424	0.163423	1	0.700503
ELMOD3	-0.0739456	0.156792	-0.471616	0.641134	1	0.907127
ELMSAN1	0.00098767	0.190585	0.0051823	0.995905	1	0.99867
ELOVL1	-0.00835347	0.118259	-0.0706373	0.944227	1	0.984468
ELOVL5	-0.120608	0.277258	-0.435003	0.667149	1	0.917579
ELOVL7	-0.167446	0.169613	-0.987224	0.332631	1	0.785372
ELP2	0.0332579	0.148279	0.224292	0.824283	1	0.952827
ELP3	-0.102401	0.270987	-0.377881	0.708587	1	0.930039
ELP5	-0.107729	0.129085	-0.834558	0.411569	1	0.823541
EMB	0.202224	0.321632	0.628743	0.535002	1	0.868424
EMC1	-0.0210763	0.433173	-0.0486557	0.961566	1	0.98862
EMC3	-0.494705	0.491355	-1.00682	0.323301	1	0.780167
EMC4	0.131508	0.163408	0.804784	0.428243	1	0.827582
EMC7	0.222271	0.191647	1.15979	0.256673	1	0.749098
EMG1	-0.093472	0.194507	-0.480559	0.634849	1	0.904774
EML3	-0.358889	0.218545	-1.64218	0.112595	1	0.678945
EML4	-0.936575	1.09155	-0.85802	0.398722	1	0.817055
EMP2	-0.214508	0.935139	-0.229386	0.820364	1	0.952827
EMP3	-0.20425	0.247116	-0.826538	0.41602	1	0.825161
EMX2OS	-0.53224	0.46154	-1.15318	0.259327	1	0.749804
ENAH	-4.15365	2.22418	-1.8675	0.0731449	1	0.64949
ENC1	-0.0535305	0.120802	-0.443126	0.66134	1	0.915025
ENO1	-2.27308	1.43525	-1.58375	0.125339	1	0.685179
ENO2	0.051514	0.0766489	0.672078	0.507463	1	0.857628
ENOSF1	0.106723	0.167231	0.638176	0.528941	1	0.86527
ENPP1	-0.0680955	0.459415	-0.148222	0.883311	1	0.969056
ENSA	-0.112242	0.210907	-0.532189	0.599114	1	0.893737
ENTPD1	-0.89187	0.574669	-1.55197	0.132758	1	0.686918
ENTPD1_AS1	-0.190693	0.911462	-0.209217	0.83591	1	0.954004
ENTPD3_AS1	-0.348075	0.293369	-1.18647	0.246164	1	0.741832
ENTPD4	-0.516203	0.901959	-0.572313	0.572026	1	0.883883
ENY2	-0.930328	0.443079	-2.09969	0.045611	1	0.629372
EOGT	-0.0693211	0.117779	-0.588569	0.561229	1	0.879823
EP300	0.134183	0.439121	0.305573	0.762363	1	0.940542
EP400	-0.283071	0.24363	-1.16189	0.255836	1	0.749098
EPB41	-3.20833	1.35386	-2.36976	0.0255043	1	0.615151
EPB41L4A	0.109758	0.227192	0.483105	0.633064	1	0.904308
EPB41L4A_AS1	-0.146097	0.159138	-0.918053	0.36703	1	0.803277
EPC1	0.162201	0.490407	0.330748	0.743485	1	0.938528
EPGN	-0.158728	0.517519	-0.30671	0.761507	1	0.940542
EPHA1_AS1	0.232115	0.239408	0.969536	0.341211	1	0.793258
EPHA10	0.301645	0.246599	1.22322	0.232218	1	0.734784
EPHA3	-0.220678	0.119504	-1.84661	0.0762165	1	0.650492
EPHX2	0.0263657	0.141119	0.186833	0.853242	1	0.957845
EPM2AIP1	-0.0223294	0.109187	-0.204506	0.83955	1	0.954004
EPRS	0.145561	0.246539	0.590417	0.560008	1	0.87905
EPS15	0.290894	0.211621	1.3746	0.180989	1	0.708877
EPSTI1	-0.190062	0.162795	-1.1675	0.253606	1	0.747066
EPT1	0.0427891	0.113821	0.375934	0.710016	1	0.930331
ERAL1	-0.097685	0.139545	-0.700027	0.490128	1	0.845966
ERAP1	0.131955	0.12878	1.02465	0.314967	1	0.776851
ERAP2	-0.536708	0.434024	-1.23658	0.227296	1	0.731619
ERBB2IP	0.289383	0.313935	0.921793	0.365112	1	0.802646
ERBB3	-0.168145	0.271538	-0.619231	0.541153	1	0.871183
ERC1	-0.0195992	0.0852238	-0.229973	0.819912	1	0.952827
ERCC1	-0.192384	0.160379	-1.19956	0.241129	1	0.741079
ERCC3	0.119894	0.130983	0.915341	0.368424	1	0.803804
ERCC4	-0.061685	0.225712	-0.273291	0.786789	1	0.944936
EREG	-0.00166752	0.126254	-0.0132076	0.989563	1	0.995568
ERGIC2	-0.156554	0.190404	-0.822224	0.418427	1	0.825691
ERGIC3	0.830928	0.649327	1.27968	0.211961	1	0.726219
ERH	0.196217	1.09064	0.17991	0.858618	1	0.959175
ERI1	-0.309153	0.190688	-1.62125	0.117031	1	0.678945
ERICH1	-0.52339	0.438294	-1.19415	0.2432	1	0.741079
ERLEC1	-0.422042	0.337084	-1.25204	0.221702	1	0.729274
ERLIN2	-0.447827	0.43605	-1.02701	0.313876	1	0.775953
ERP29	-0.486389	0.489804	-0.993027	0.329849	1	0.783524
ERP44	-0.366941	0.129034	-2.84376	0.00857025	1	0.578162
ERVK13_1	-0.158446	0.128753	-1.23062	0.229482	1	0.732099
ERVV_1	-0.153054	0.324652	-0.471439	0.64126	1	0.907127
ESCO1	0.351091	0.236522	1.48439	0.14973	1	0.690672
ESD	-0.119418	0.376584	-0.317107	0.753695	1	0.939856
ESF1	-0.954527	0.465027	-2.05263	0.0503013	1	0.640333
ESRG	-0.015466	0.0846456	-0.182715	0.856439	1	0.959089
ESYT1	0.0819998	0.172844	0.474416	0.639164	1	0.906451
ESYT2	-0.151246	0.401742	-0.376475	0.709619	1	0.930248
ETF1	-0.0990605	0.132461	-0.747848	0.461263	1	0.836474
ETFA	0.110113	0.182254	0.604174	0.550964	1	0.874812
ETFB	-0.145582	0.133624	-1.08949	0.285933	1	0.760546
ETNK1	-0.323959	0.128549	-2.52012	0.0182076	1	0.608911
ETS1	0.131291	0.659555	0.19906	0.843764	1	0.954863
EVI2A	-0.222349	0.279789	-0.794702	0.433982	1	0.829154
EVI2B	-0.221269	0.350348	-0.63157	0.533182	1	0.86778
EVI5	-0.765582	0.401449	-1.90705	0.067621	1	0.64949
EVL	-0.416251	0.267562	-1.55572	0.131864	1	0.686918
EWSR1	0.162762	0.188546	0.863248	0.395895	1	0.816899
EXD1	-0.453962	0.37062	-1.22487	0.231605	1	0.734035
EXO5	0.035559	0.0885242	0.401687	0.691197	1	0.925004
EXOC1	-0.396282	0.156028	-2.53981	0.0174104	1	0.608911
EXOC2	-0.0831419	0.127301	-0.653113	0.519417	1	0.861188
EXOC3L2	-0.0357316	0.135973	-0.262785	0.794787	1	0.946131
EXOC4	0.166397	0.130302	1.27701	0.212888	1	0.726701
EXOC7	-0.0705332	0.130137	-0.54199	0.59244	1	0.892215
EXOG	0.271458	0.0778058	3.48892	0.00174462	1	0.54675
EXOSC1	0.418804	0.226326	1.85044	0.0756451	1	0.64949
EXOSC10	0.0473217	0.210429	0.224883	0.823829	1	0.952827
EXOSC2	-0.757472	0.296115	-2.55803	0.0167014	1	0.608911
EXOSC6	0.0231272	0.166877	0.138588	0.890843	1	0.970177
EXOSC7	-0.439077	0.300342	-1.46192	0.155745	1	0.694658
EXOSC8	0.00434811	0.334546	0.0129971	0.989729	1	0.995568
EXOSC9	-0.138637	0.216434	-0.640551	0.52742	1	0.863883
EXPH5	-1.01298	0.449344	-2.25436	0.0328252	1	0.625127
EYA3	-0.479548	0.441235	-1.08683	0.287085	1	0.76061
EZH1	-0.0476624	0.217752	-0.218884	0.82845	1	0.952827
EZR	-1.14934	0.870769	-1.31992	0.198366	1	0.717488
F11R	-0.143125	0.333031	-0.429764	0.670908	1	0.917926
F2R	-0.593261	0.660627	-0.898028	0.377412	1	0.807183
F2RL2	-0.438945	0.227615	-1.92845	0.0647853	1	0.648808
F3	-0.197755	0.140218	-1.41034	0.170293	1	0.705892
F5	0.0468971	0.26069	0.179896	0.858629	1	0.959175
FABP5	-0.260816	0.155333	-1.67908	0.105117	1	0.678945
FADS6	-0.192437	0.248534	-0.774289	0.445744	1	0.832673
FAF2	0.0284641	0.197752	0.143938	0.886659	1	0.969576
FAHD1	-0.467502	0.227025	-2.05926	0.0496156	1	0.640333
FAIM	-0.021872	0.17852	-0.122519	0.90343	1	0.974213
FAIM3	0.182226	0.283607	0.64253	0.526155	1	0.863883
FAM101B	-0.061632	0.246102	-0.250433	0.804221	1	0.948168
FAM102A	-0.352525	0.139173	-2.53299	0.0176829	1	0.608911
FAM103A1	0.0813255	0.413501	0.196675	0.845611	1	0.955892
FAM104A	0.0850616	0.0602451	1.41193	0.169829	1	0.705484
FAM104B	-0.155637	0.192345	-0.809159	0.425767	1	0.825883
FAM105A	0.109742	0.213613	0.513742	0.611771	1	0.897536
FAM105B	0.125335	0.235658	0.53185	0.599345	1	0.893737
FAM106A	-0.0534174	0.168271	-0.317448	0.753439	1	0.939856
FAM107B	0.803957	0.569063	1.41277	0.169582	1	0.705484
FAM111A	-0.898223	0.373357	-2.4058	0.0235446	1	0.610962
FAM114A1	-0.526322	0.639991	-0.822389	0.418334	1	0.825691
FAM115C	0.101134	0.112767	0.896845	0.378031	1	0.80727
FAM117B	-0.221269	0.36623	-0.604178	0.550961	1	0.874812
FAM118A	-0.227062	0.146752	-1.54725	0.13389	1	0.686918
FAM120A	-0.0923466	0.270054	-0.341956	0.735133	1	0.937295
FAM122C	-1.0752	0.548088	-1.96172	0.0605841	1	0.64347
FAM124A	0.0636076	0.084389	0.753743	0.457776	1	0.836395
FAM126B	-0.659527	0.550489	-1.19808	0.241695	1	0.741079
FAM129A	-0.0346828	0.232663	-0.149069	0.88265	1	0.968643
FAM133B	-0.0411439	0.109165	-0.376898	0.709308	1	0.930039
FAM134A	-0.358117	0.388856	-0.920952	0.365542	1	0.802646
FAM134C	-0.4177	0.454868	-0.918287	0.366909	1	0.803277
FAM136A	-0.449564	0.313224	-1.43528	0.16313	1	0.700503
FAM13A	0.425814	0.164924	2.58187	0.0158142	1	0.608911
FAM13B	-0.118519	0.152368	-0.777848	0.44368	1	0.832673
FAM153C	-1.04047	0.589442	-1.76517	0.0892794	1	0.66701
FAM160B1	0.0499078	0.0639096	0.780912	0.441907	1	0.831913
FAM161A	-0.113828	0.503993	-0.225852	0.823082	1	0.952827
FAM162A	0.119414	0.256585	0.465397	0.645522	1	0.908067
FAM172A	0.257597	0.264971	0.972172	0.339923	1	0.793092
FAM172BP	-0.126099	0.120319	-1.04804	0.304267	1	0.772264
FAM177A1	-0.341733	0.288984	-1.18253	0.247696	1	0.741909
FAM181A_AS1	-0.00600389	0.13505	-0.0444569	0.96488	1	0.989052
FAM192A	0.12486	0.235896	0.529302	0.601086	1	0.894562
FAM193B	-0.0682497	0.0952715	-0.716371	0.480148	1	0.844784
FAM200B	0.126831	0.225485	0.562482	0.578605	1	0.887571
FAM204A	1.03605	0.325735	3.18066	0.00377947	1	0.54675
FAM208A	-0.708259	0.620473	-1.14148	0.264074	1	0.750185
FAM208B	0.0912251	0.15044	0.606389	0.549515	1	0.874812
FAM20B	0.385866	0.189072	2.04084	0.0515405	1	0.640333
FAM210A	-0.0902243	0.238692	-0.377995	0.708503	1	0.930039
FAM210B	-0.0136475	0.226415	-0.0602765	0.952396	1	0.986629
FAM212B	0.1702	0.143982	1.18209	0.247867	1	0.741909
FAM213A	-0.454574	0.363755	-1.24967	0.222552	1	0.729274
FAM214A	-0.166468	0.201037	-0.828044	0.415182	1	0.825122
FAM217B	-1.05454	0.766104	-1.3765	0.180408	1	0.708877
FAM219B	0.00610946	0.0729391	0.0837612	0.933888	1	0.982989
FAM227A	-0.907975	0.937703	-0.968298	0.341817	1	0.793258
FAM229B	-0.124814	0.140724	-0.886945	0.383239	1	0.81035
FAM24B	-0.102241	0.0863184	-1.18446	0.246946	1	0.741832
FAM32A	-0.132697	0.149368	-0.888391	0.382476	1	0.810304
FAM46C	-0.355443	0.320571	-1.10878	0.277677	1	0.758074
FAM49B	-0.0823262	0.246621	-0.333817	0.741195	1	0.938528
FAM50A	-0.53605	0.419277	-1.27851	0.212365	1	0.726219
FAM60A	-0.0470869	0.425862	-0.110568	0.912808	1	0.977621
FAM63B	-0.870964	0.722013	-1.2063	0.238564	1	0.739967
FAM65B	-0.347036	0.573621	-0.604992	0.550429	1	0.874812
FAM73A	-2.18973	1.23024	-1.77993	0.0867798	1	0.664403
FAM74A1	-0.642852	0.342458	-1.87717	0.0717588	1	0.64949
FAM74A2	-0.227908	0.078585	-2.90014	0.00748956	1	0.578162
FAM74A3	-0.818661	0.366462	-2.23396	0.0343019	1	0.625127
FAM74A4	-0.0166327	0.055939	-0.297336	0.768573	1	0.941582
FAM76A	-0.461519	0.23998	-1.92315	0.0654776	1	0.648808
FAM76B	0.124839	0.193935	0.643715	0.525398	1	0.863875
FAM83A	0.0197576	0.184925	0.106841	0.915735	1	0.978395
FAM83B	0.0660985	0.103574	0.638177	0.52894	1	0.86527
FAM83H	0.1288	0.150143	0.857846	0.398817	1	0.817055
FAM83H_AS1	0.0776503	0.452461	0.171618	0.865067	1	0.961821
FAM84B	-0.758085	0.416311	-1.82096	0.0801414	1	0.657738
FAM91A1	-0.00592467	0.100567	-0.0589124	0.953472	1	0.986734
FAM92A1P2	-0.172623	0.286923	-0.601637	0.552626	1	0.875729
FAM96A	-0.113733	0.222119	-0.512036	0.612948	1	0.897536
FAM96B	-0.0770057	0.223269	-0.344901	0.732944	1	0.936791
FANCD2	-0.511081	0.364885	-1.40066	0.173137	1	0.707541
FANCF	-0.176306	0.273401	-0.644864	0.524665	1	0.863692
FARS2	-0.116198	0.123734	-0.939097	0.356324	1	0.798261
FARSB	0.228426	0.173025	1.32019	0.198278	1	0.717488
FAS	-0.182374	0.155173	-1.17529	0.250528	1	0.74508
FASTKD2	-0.0999422	0.294221	-0.339683	0.736824	1	0.938528
FAT3	-0.565775	0.322604	-1.75378	0.0912516	1	0.66701
FAU	-1.25033	2.01302	-0.621123	0.539926	1	0.871119
FBL	-0.4095	0.382118	-1.07166	0.293721	1	0.764448
FBLIM1	-1.87719	1.47579	-1.27198	0.214639	1	0.726783
FBXL13	0.199309	0.295951	0.673454	0.506601	1	0.856756
FBXL18	-0.520855	0.346225	-1.50438	0.144535	1	0.690032
FBXL19_AS1	-0.188681	0.28457	-0.663041	0.51314	1	0.859767
FBXL20	-1.03645	0.957444	-1.08251	0.288962	1	0.762002
FBXL3	0.165991	0.120157	1.38145	0.178897	1	0.708877
FBXL5	-0.200634	0.168692	-1.18935	0.245051	1	0.741079
FBXO11	-0.155912	0.178991	-0.871059	0.391694	1	0.814056
FBXO21	-0.0460961	0.111519	-0.413349	0.68274	1	0.921377
FBXO25	-0.0434179	0.143836	-0.301858	0.765162	1	0.940542
FBXO27	-1.21856	0.655107	-1.86009	0.0742215	1	0.64949
FBXO32	-0.235313	0.16484	-1.42752	0.16533	1	0.701776
FBXO33	-0.0714819	0.110268	-0.648255	0.522504	1	0.863174
FBXO38	-0.0672757	0.0810346	-0.83021	0.413979	1	0.824259
FBXO44	-0.15541	0.206891	-0.751167	0.459298	1	0.836474
FBXO45	-0.752773	0.458785	-1.6408	0.112883	1	0.678945
FBXO48	0.206924	0.23095	0.89597	0.37849	1	0.80791
FBXO6	-0.700923	0.707982	-0.99003	0.331284	1	0.784324
FBXO7	0.132524	0.12976	1.0213	0.316521	1	0.77729
FBXO9	0.118496	0.137179	0.863808	0.395592	1	0.816591
FBXW2	-0.289695	0.536696	-0.539774	0.593946	1	0.89281
FBXW4	0.288042	0.20155	1.42913	0.164871	1	0.701776
FBXW5	-0.16776	0.225119	-0.745205	0.462831	1	0.836474
FBXW7	-0.0210722	0.267154	-0.0788766	0.937735	1	0.983448
FBXW8	-0.00687307	0.116583	-0.0589545	0.953439	1	0.986734
FCAR	-2.35384	1.41678	-1.66141	0.108644	1	0.678945
FCER1G	-0.0893876	0.157661	-0.566962	0.575602	1	0.885399
FCF1	-0.366996	0.352137	-1.0422	0.306916	1	0.774098
FCGR3A	-1.07304	0.784808	-1.36727	0.183247	1	0.708877
FCGRT	-0.233835	0.133421	-1.75261	0.0914556	1	0.66701
FCRL6	-0.295631	0.211413	-1.39836	0.17382	1	0.707541
FDFT1	-0.420079	0.221377	-1.89757	0.0689104	1	0.64949
FDPS	0.154277	0.251704	0.61293	0.545247	1	0.872367
FDPSP2	-0.699207	1.07418	-0.650924	0.520807	1	0.861325
FDXACB1	-0.13806	0.192486	-0.717246	0.479617	1	0.844784
FECH	0.065015	0.189063	0.34388	0.733702	1	0.936791
FENDRR	-0.0740843	0.175138	-0.423006	0.675769	1	0.919405
FERMT3	-0.177256	0.353232	-0.501812	0.620023	1	0.900249
FEZ1	-0.0724491	0.204709	-0.353912	0.726259	1	0.935458
FFAR4	0.134649	0.186836	0.720681	0.477536	1	0.843949
FGB	-0.515043	0.496412	-1.03753	0.309042	1	0.774275
FGD3	-0.0694795	0.138121	-0.503033	0.619176	1	0.900061
FGD4	-0.0887802	0.154647	-0.574081	0.570847	1	0.883392
FGD5_AS1	0.0884705	0.282598	0.313062	0.756731	1	0.940542
FGD5P1	-0.224201	0.120382	-1.86242	0.0738821	1	0.64949
FGF5	0.238996	0.179969	1.32799	0.195723	1	0.717041
FGFBP2	-0.923925	0.715776	-1.2908	0.208133	1	0.722056
FGFR1	-0.00197711	0.116394	-0.0169864	0.986577	1	0.995086
FGFR1OP2	-0.373711	0.224887	-1.66177	0.108571	1	0.678945
FGFR2	-0.155429	0.613786	-0.25323	0.802082	1	0.947648
FGL2	0.0833539	0.175949	0.47374	0.63964	1	0.906451
FHDC1	-0.117566	0.245155	-0.47956	0.63555	1	0.904833
FHIT	-0.0244336	0.242304	-0.100839	0.920452	1	0.98002
FIBP	0.167042	0.147495	1.13252	0.267752	1	0.754694
FIP1L1	-0.295754	0.148755	-1.98819	0.0574147	1	0.640333
FIS1	0.138075	0.235163	0.587145	0.562171	1	0.879905
FKBP11	-0.0471124	0.626265	-0.0752277	0.940609	1	0.984062
FKBP14	-1.17475	1.47038	-0.798942	0.431562	1	0.827582
FKBP15	0.0635689	0.191153	0.332554	0.742137	1	0.938528
FKBP1A	-0.138468	0.152901	-0.905605	0.373461	1	0.805988
FKBP3	-0.477532	0.263973	-1.80902	0.0820271	1	0.664403
FKBP5	-0.712186	0.816563	-0.872176	0.391096	1	0.814033
FKBP9	0.0994098	0.430479	0.230928	0.819178	1	0.952827
FKBP9L	-0.0386624	0.120055	-0.322038	0.749999	1	0.939856
FKRP	-0.173557	0.145579	-1.19218	0.243957	1	0.741079
FKTN	-0.505496	0.184811	-2.73521	0.0110786	1	0.598852
FLCN	-0.249412	0.352185	-0.708186	0.485131	1	0.844784
FLG2	-0.318457	0.214634	-1.48372	0.149906	1	0.690672
FLI1	-0.0710955	0.237555	-0.299281	0.767105	1	0.941268
FLJ10038	-0.306347	0.244845	-1.25119	0.222008	1	0.729274
FLJ12825	-0.270911	0.162596	-1.66615	0.107687	1	0.678945
FLJ13197	0.17634	0.243629	0.723803	0.475649	1	0.843949
FLJ30403	-0.704502	0.350215	-2.01163	0.0547308	1	0.640333
FLJ30838	0.0923589	0.27392	0.337175	0.738692	1	0.938528
FLJ31104	-0.58354	0.54858	-1.06373	0.297232	1	0.767751
FLJ31306	-0.00676443	0.551894	-0.0122568	0.990314	1	0.995993
FLJ31813	-0.244405	0.168062	-1.45425	0.157844	1	0.695262
FLJ37453	0.178736	0.211682	0.84436	0.406171	1	0.818726
FLJ39739	-0.293534	0.131381	-2.23421	0.0342831	1	0.625127
FLJ41200	0.0313118	0.506722	0.0617929	0.9512	1	0.986629
FLJ41941	0.110745	0.257799	0.429579	0.671041	1	0.917926
FLJ42102	-0.765254	0.740348	-1.03364	0.310823	1	0.775018
FLJ42627	-0.141746	0.103348	-1.37154	0.181927	1	0.708877
FLJ43663	0.189358	0.233231	0.811892	0.424225	1	0.825708
FLJ43681	-0.785072	0.348884	-2.25024	0.0331186	1	0.625127
FLJ45340	-0.241021	0.258723	-0.931579	0.360124	1	0.799268
FLJ46361	-0.3049	0.231491	-1.31711	0.199291	1	0.717588
FLNA	0.0090515	0.0991636	0.0912785	0.927971	1	0.982059
FLOT1	0.044101	0.103574	0.425793	0.673763	1	0.918346
FLOT2	-0.277067	0.140103	-1.97759	0.058666	1	0.640333
FLT1	-0.0931463	0.26299	-0.354182	0.726059	1	0.935458
FLT3LG	-0.189324	0.166583	-1.13652	0.266107	1	0.753171
FLVCR1	-0.758726	0.445813	-1.70189	0.100706	1	0.678945
FMN1	-0.563744	0.506483	-1.11306	0.275869	1	0.757883
FMR1	0.0854367	0.167584	0.509814	0.614482	1	0.897536
FNBP1	-0.51961	0.560856	-0.926458	0.362728	1	0.80158
FNBP4	0.0585463	0.337206	0.173622	0.863507	1	0.96121
FNDC3A	0.0211684	0.295301	0.0716841	0.943402	1	0.984468
FNIP1	0.0670904	0.171223	0.391831	0.698376	1	0.925989
FNTA	0.00662913	0.11229	0.0590357	0.953375	1	0.986734
FOPNL	0.379038	0.246677	1.53658	0.136478	1	0.686918
FOS	0.614201	0.779723	0.787717	0.437985	1	0.829852
FOSB	-0.0100318	0.165214	-0.0607201	0.952047	1	0.986629
FOXJ3	-0.396845	0.23657	-1.67749	0.105429	1	0.678945
FOXK1	-0.564071	0.732291	-0.770283	0.448075	1	0.832673
FOXN2	0.126684	0.224452	0.564412	0.577311	1	0.886694
FOXN3	-0.110738	0.290351	-0.381392	0.706011	1	0.930039
FOXO1	0.0517086	0.267578	0.193247	0.848268	1	0.955892
FOXO3	-0.48984	0.226914	-2.1587	0.0402828	1	0.625127
FOXO3B	-0.105375	0.242697	-0.434186	0.667735	1	0.917579
FOXP1	-0.031912	0.434328	-0.0734744	0.941991	1	0.984468
FOXP4	-0.609107	0.529243	-1.1509	0.260247	1	0.749804
FOXRED2	-0.313169	0.798622	-0.392137	0.698153	1	0.925989
FRA10AC1	0.0588806	0.165403	0.355983	0.724725	1	0.935272
FREM2	0.0193697	0.142668	0.135768	0.893051	1	0.970812
FRG1	0.0746099	0.269176	0.277179	0.783835	1	0.944936
FRG1B	-0.474461	0.277897	-1.70733	0.0996773	1	0.678945
FRMD6_AS1	-0.748194	0.281961	-2.65353	0.0134047	1	0.608911
FRMD8	-0.194344	0.230566	-0.842898	0.406973	1	0.819399
FRRS1	-0.223827	0.237821	-0.94116	0.355286	1	0.798261
FRYL	-0.169715	0.212423	-0.798949	0.431558	1	0.827582
FSBP	-0.56588	0.374302	-1.51183	0.142638	1	0.688019
FTH1	-0.0839539	1.82354	-0.0460391	0.963631	1	0.989052
FTL	-10.1723	12.5651	-0.809565	0.425538	1	0.825883
FTLP10	-0.263796	0.183069	-1.44096	0.161532	1	0.69589
FTO	0.248748	0.180374	1.37907	0.179622	1	0.708877
FTSJ3	-0.0818714	0.255891	-0.319946	0.751566	1	0.939856
FTX	-0.1874	0.251165	-0.746124	0.462286	1	0.836474
FUBP1	0.136563	0.193862	0.704434	0.487425	1	0.844784
FUNDC2	0.0881538	0.310015	0.284354	0.778392	1	0.944227
FUS	-0.674567	0.914287	-0.737807	0.467239	1	0.838335
FUT1	-0.221192	0.337632	-0.655126	0.518141	1	0.860819
FUT2	-0.254009	0.383771	-0.661877	0.513874	1	0.860183
FUT4	0.00910744	0.0997102	0.0913391	0.927923	1	0.982059
FUT6	-0.179878	0.386726	-0.46513	0.645711	1	0.908067
FXN	-0.405025	1.34258	-0.301676	0.765299	1	0.940542
FXR1	0.318127	0.277416	1.14675	0.261929	1	0.749804
FXYD5	0.586784	0.815189	0.719813	0.478061	1	0.843949
FYB	1.79227	1.7287	1.03677	0.309388	1	0.774275
FYN	-0.529038	0.671406	-0.787956	0.437848	1	0.829852
FYTTD1	0.125059	0.232105	0.538804	0.594606	1	0.892994
FZD10_AS1	-0.269138	0.124704	-2.15822	0.0403242	1	0.625127
FZD2	-0.329346	0.170144	-1.9357	0.0638498	1	0.648808
FZD3	-0.676699	0.917045	-0.737912	0.467176	1	0.838335
FZD4	-0.130682	0.173464	-0.753366	0.457998	1	0.836474
G2E3	-0.0668432	0.197679	-0.338139	0.737973	1	0.938528
G3BP1	-0.0968432	0.163202	-0.593394	0.558045	1	0.87797
G3BP2	0.119983	0.224006	0.535622	0.596772	1	0.893737
G6PC	-0.969088	1.01874	-0.951264	0.35023	1	0.795853
GAB3	-0.199203	0.0922559	-2.15924	0.0402372	1	0.625127
GABARAP	-1.63639	0.69434	-2.35675	0.0262475	1	0.615151
GABARAPL1	-0.0793583	0.160359	-0.49488	0.624841	1	0.901716
GABARAPL2	-0.57428	0.465067	-1.23483	0.227937	1	0.731619
GABPB1_AS1	0.14348	0.233559	0.614319	0.544343	1	0.872323
GADD45B	-0.169354	0.231615	-0.731189	0.471203	1	0.840905
GAL3ST4	-0.0317216	0.14128	-0.22453	0.8241	1	0.952827
GALM	-0.131435	0.372328	-0.353008	0.726928	1	0.935458
GALNT1	0.064848	0.140202	0.462534	0.647546	1	0.908325
GALNT10	-0.309327	0.13879	-2.22874	0.0346893	1	0.625127
GALNT11	-0.042389	0.116279	-0.364546	0.718399	1	0.933052
GALNT15	-0.0280224	0.112541	-0.248998	0.805319	1	0.948188
GALNT4	0.083805	0.221701	0.37801	0.708492	1	0.930039
GALNT6	-0.291952	0.264098	-1.10547	0.279082	1	0.758074
GALT	-0.164856	0.233689	-0.705448	0.486804	1	0.844784
GAPDH	-2.94386	3.02418	-0.973442	0.339304	1	0.792612
GAPVD1	-0.362364	0.30421	-1.19117	0.244349	1	0.741079
GARS	-0.0983564	0.172597	-0.569862	0.573663	1	0.884631
GART	-0.0328471	0.107433	-0.305745	0.762234	1	0.940542
GAS5	-0.747631	2.98448	-0.250507	0.804164	1	0.948168
GAS7	-0.368087	0.475339	-0.774367	0.445699	1	0.832673
GATA3	0.219472	0.149744	1.46565	0.154735	1	0.694658
GATAD1	-0.84574	0.809453	-1.04483	0.305719	1	0.772728
GATAD2A	0.0207556	0.154441	0.134392	0.894127	1	0.970987
GATC	-0.10454	0.14093	-0.741787	0.464865	1	0.837102
GATM_AS1	-0.959395	0.514741	-1.86384	0.0736749	1	0.64949
GBAS	-0.168401	0.150472	-1.11916	0.273307	1	0.757485
GBP1	-0.536979	0.249471	-2.15247	0.0408181	1	0.628492
GBP2	-0.577715	0.439329	-1.31499	0.199992	1	0.718371
GBP3	-0.219744	0.106656	-2.06031	0.0495074	1	0.640333
GBP4	-0.341024	0.559859	-0.609125	0.547728	1	0.874026
GBP5	-0.497387	0.489419	-1.01628	0.31886	1	0.779503
GBP6	0.590827	0.299774	1.97091	0.0594675	1	0.640333
GCAT	-0.762917	0.398084	-1.91647	0.0663593	1	0.648808
GCC2	0.240197	0.81091	0.296206	0.769426	1	0.941968
GCHFR	-0.0600339	0.110881	-0.541426	0.592823	1	0.892215
GCLM	0.0584301	0.398618	0.146582	0.884593	1	0.969488
GCN1L1	-0.0279943	0.0892114	-0.313797	0.756179	1	0.940542
GDAP2	-0.40923	0.303274	-1.34938	0.18885	1	0.712133
GDE1	-0.249693	0.138419	-1.8039	0.0828471	1	0.664403
GDI2	-0.411973	0.418423	-0.984587	0.333901	1	0.785372
GDPD1	-0.600809	0.546785	-1.0988	0.281926	1	0.758914
GEMIN8	-0.885219	1.11487	-0.794008	0.434378	1	0.829154
GFOD2	-1.59698	0.796258	-2.00561	0.0554094	1	0.640333
GFPT1	-0.581212	0.54292	-1.07053	0.294219	1	0.764448
GFRAL	-0.215084	0.552056	-0.389606	0.700001	1	0.926743
GGA1	0.290718	0.142256	2.04363	0.0512454	1	0.640333
GGA2	-0.886984	0.491812	-1.8035	0.0829106	1	0.664403
GGA3	-0.119193	0.113685	-1.04845	0.30408	1	0.772264
GGCT	-0.18376	0.171748	-1.06994	0.294479	1	0.764448
GGCX	-0.438836	0.302523	-1.45059	0.158853	1	0.695262
GGNBP2	0.5337	0.427741	1.24772	0.223255	1	0.729274
GGPS1	-0.708499	0.7743	-0.915019	0.36859	1	0.803804
GGT6	-0.414547	0.48935	-0.847139	0.404649	1	0.818282
GGT8P	-1.14487	0.578838	-1.97787	0.058633	1	0.640333
GHITM	-0.148736	0.556153	-0.267438	0.791242	1	0.945042
GHR	-1.02476	0.483248	-2.12057	0.0436575	1	0.629372
GID8	-0.086237	0.113334	-0.760908	0.453558	1	0.833651
GIGYF2	0.053382	0.260485	0.204933	0.839221	1	0.954004
GIMAP1	-0.491852	0.387669	-1.26874	0.215775	1	0.727162
GIMAP2	-0.146716	0.330388	-0.444071	0.660665	1	0.914588
GIMAP4	-1.79033	0.799147	-2.2403	0.0338362	1	0.625127
GIMAP6	-0.0415797	0.127216	-0.326843	0.746404	1	0.939051
GIMAP7	-0.361059	1.17368	-0.30763	0.760814	1	0.940542
GINS4	-0.186335	0.327584	-0.568816	0.574362	1	0.885043
GIT2	0.00796871	0.168341	0.0473368	0.962607	1	0.988697
GJC1	0.0103159	0.602308	0.0171274	0.986466	1	0.995086
GK	-0.874978	0.351252	-2.49103	0.0194481	1	0.608911
GK5	-1.92222	1.87121	-1.02726	0.31376	1	0.775953
GLB1L	-0.276621	0.276444	-1.00064	0.326224	1	0.781236
GLB1L3	-0.110957	0.159878	-0.694006	0.493833	1	0.848049
GLCCI1	-0.213377	0.170025	-1.25497	0.220652	1	0.729274
GLG1	-1.73171	1.22336	-1.41554	0.168779	1	0.705484
GLIPR1	0.0887305	0.414716	0.213955	0.832252	1	0.953818
GLIPR1L2	0.0943244	0.171308	0.550612	0.5866	1	0.889844
GLIPR2	0.00345919	0.140373	0.0246429	0.980528	1	0.993147
GLO1	0.0475643	0.106215	0.447812	0.657998	1	0.913076
GLOD4	-0.0528547	0.270988	-0.195044	0.846874	1	0.955892
GLRX	-1.16815	0.547004	-2.13554	0.0423038	1	0.629372
GLRX3	-0.238672	0.17556	-1.35949	0.185666	1	0.710949
GLS	-0.964575	1.85987	-0.518626	0.608408	1	0.896332
GLTP	-1.0027	0.702818	-1.42669	0.165569	1	0.701776
GLTSCR2	-0.584272	0.320496	-1.82302	0.079819	1	0.657662
GLUD1	0.233878	0.119105	1.96363	0.0603512	1	0.643222
GLUD1P7	-0.20508	0.504518	-0.406487	0.687712	1	0.923711
GLUL	-0.54868	0.248597	-2.20711	0.0363373	1	0.625127
GLYR1	0.00434481	0.16372	0.026538	0.979031	1	0.992218
GM2A	-0.237736	0.566409	-0.419725	0.678134	1	0.920218
GMEB1	-0.0837684	0.288324	-0.290535	0.773711	1	0.943555
GMFG	-1.36326	3.09959	-0.439819	0.663703	1	0.915818
GMPR2	0.021735	0.261273	0.0831891	0.934338	1	0.983015
GMPS	-0.0995657	0.141351	-0.704385	0.487455	1	0.844784
GNA13	0.0336454	0.105425	0.319141	0.75217	1	0.939856
GNAI2	-0.0335135	0.153913	-0.217744	0.829329	1	0.95306
GNAI3	-0.461223	0.388697	-1.18659	0.24612	1	0.741832
GNAL	-1.76409	0.912308	-1.93365	0.0641122	1	0.648808
GNAS	-0.423554	0.928266	-0.456285	0.651974	1	0.910372
GNB1	-0.247179	0.310859	-0.795149	0.433726	1	0.829154
GNB2L1	-2.87963	8.36266	-0.344344	0.733357	1	0.936791
GNB4	-1.63595	0.993703	-1.64631	0.111735	1	0.678945
GNB5	-0.754018	0.361303	-2.08694	0.0468415	1	0.639023
GNE	-1.73303	1.37616	-1.25933	0.2191	1	0.729274
GNG2	-0.445927	0.265074	-1.68227	0.104489	1	0.678945
GNG4	-1.51315	1.24536	-1.21503	0.235272	1	0.735405
GNG5	-0.165584	0.23345	-0.70929	0.484457	1	0.844784
GNG7	-0.157843	0.113181	-1.39461	0.174936	1	0.708877
GNL1	0.0261772	0.325157	0.0805063	0.936451	1	0.983294
GNL2	-0.369509	0.243948	-1.51471	0.141911	1	0.687851
GNL3	0.134532	0.430868	0.312236	0.757352	1	0.940542
GNL3L	-1.17962	0.785509	-1.50172	0.145217	1	0.690541
GNLY	-4.22017	9.29269	-0.454139	0.653497	1	0.910394
GNPAT	-0.329597	0.219001	-1.505	0.144376	1	0.690032
GNPNAT1	-0.210366	0.309904	-0.67881	0.503256	1	0.855578
GNPTAB	-0.374423	0.301375	-1.24238	0.225185	1	0.731619
GNRHR2	-0.82072	0.215122	-3.81513	0.00075575	1	0.54675
GNS	0.0672588	0.389889	0.172508	0.864374	1	0.961652
GOLGA1	0.0264339	0.0845527	0.312633	0.757054	1	0.940542
GOLGA2	-0.0498452	0.373214	-0.133556	0.894782	1	0.971192
GOLGA3	-0.0602374	0.563168	-0.106962	0.91564	1	0.978395
GOLGA4	-0.245825	0.618904	-0.397194	0.694467	1	0.925004
GOLGA6L1	-0.212132	0.185688	-1.14241	0.263696	1	0.749804
GOLGA6L6	-0.443083	0.197086	-2.24817	0.0332667	1	0.625127
GOLGA7	0.426206	0.294504	1.4472	0.159793	1	0.695262
GOLGA8A	-0.0850993	0.185664	-0.458351	0.650508	1	0.909467
GOLGA8B	-0.208105	0.195254	-1.06582	0.296303	1	0.766866
GOLGA8I	-0.193806	0.152334	-1.27225	0.214547	1	0.726783
GOLGB1	-0.557979	0.548699	-1.01691	0.318564	1	0.779503
GOLPH3	-0.159911	0.103188	-1.5497	0.133301	1	0.686918
GOLT1B	0.263823	0.159317	1.65597	0.10975	1	0.678945
GON4L	-0.981597	0.516888	-1.89905	0.0687074	1	0.64949
GOPC	-0.130752	0.139497	-0.937305	0.357227	1	0.798261
GORASP2	-0.195818	0.129986	-1.50646	0.144004	1	0.690032
GOSR1	-0.098149	0.446649	-0.219745	0.827786	1	0.952827
GP2	-0.261728	0.24652	-1.06169	0.298139	1	0.768713
GP5	-0.215579	0.254154	-0.84822	0.404057	1	0.817923
GP6	-0.082494	0.141108	-0.584616	0.563845	1	0.880658
GPANK1	-0.401993	0.363925	-1.1046	0.279449	1	0.758074
GPATCH11	0.22461	0.251956	0.891466	0.380855	1	0.809922
GPATCH4	0.0123072	0.424528	0.0289902	0.977094	1	0.991953
GPATCH8	-0.0762708	0.3829	-0.199192	0.843662	1	0.954863
GPBP1	0.154728	0.541257	0.285867	0.777245	1	0.943555
GPBP1L1	0.122383	0.230229	0.531569	0.599537	1	0.893737
GPCPD1	0.391618	0.268371	1.45924	0.156476	1	0.694658
GPI	-2.4077	1.45538	-1.65435	0.110082	1	0.678945
GPLD1	-0.123679	0.373772	-0.330894	0.743376	1	0.938528
GPN1	-0.456867	0.220873	-2.06847	0.048677	1	0.640333
GPR1	-0.370405	0.237309	-1.56086	0.130648	1	0.686918
GPR12	-0.333611	0.133906	-2.49139	0.0194323	1	0.608911
GPR155	-0.170257	0.618811	-0.275135	0.785387	1	0.944936
GPR161	-0.0799124	0.331391	-0.241143	0.811336	1	0.950953
GPR171	-0.129863	0.17703	-0.733565	0.469778	1	0.83999
GPR183	-0.142713	0.539285	-0.264633	0.793378	1	0.945738
[truncated: 4,140 more rows]

## Sheet: c1.crp
Gene	Effect.size	SE	t.value	p.value	Bonferroni.qval	FDR.qval
A2M	0.278114	0.43556	0.638521	0.528719	1	0.777067
A2M_AS1	-0.11027	0.226106	-0.487693	0.629854	1	0.832438
A2ML1	0.247189	0.399773	0.618325	0.541741	1	0.785522
AAAS	0.0862842	0.116912	0.738026	0.467108	1	0.747349
AAK1	0.783699	1.07538	0.728767	0.472658	1	0.750821
AARD	0.320075	0.151464	2.11321	0.044338	1	0.55743
AARS2	-0.0476372	0.293161	-0.162495	0.872172	1	0.948833
AASDH	0.0419233	0.19194	0.218419	0.828808	1	0.92865
AASDHPPT	-0.169048	0.193624	-0.873072	0.390616	1	0.70343
AASS	-0.150784	0.411368	-0.366542	0.716926	1	0.87691
AATF	0.670035	0.212655	3.1508	0.00406885	1	0.452252
ABCA13	0.108624	0.228358	0.475677	0.638277	1	0.838873
ABCA5	-0.0345124	0.771596	-0.0447286	0.964665	1	0.990361
ABCB5	1.13178	0.564494	2.00494	0.055485	1	0.55743
ABCB7	0.516539	0.173684	2.97402	0.00626805	1	0.452701
ABCC1	-0.0314057	0.0829676	-0.378529	0.708111	1	0.873235
ABCC13	0.0721391	0.174144	0.414251	0.682088	1	0.862885
ABCC9	0.132753	0.119795	1.10817	0.277934	1	0.648513
ABCD3	0.361668	0.234576	1.54179	0.135209	1	0.584952
ABCE1	0.352828	0.232479	1.51768	0.141162	1	0.588147
ABCF1	0.766374	0.34615	2.21399	0.035805	1	0.55743
ABCF2	0.0874548	0.255693	0.342031	0.735077	1	0.885791
ABHD11	0.500827	0.318946	1.57025	0.128447	1	0.581962
ABHD13	-0.0403395	0.123371	-0.326976	0.746304	1	0.891518
ABHD15	0.245276	0.351932	0.696941	0.492025	1	0.759998
ABHD17B	0.181577	0.148241	1.22488	0.231601	1	0.628368
ABHD2	0.360178	0.29289	1.22974	0.229808	1	0.628201
ABI1	0.845915	0.292706	2.88998	0.00767421	1	0.473729
ABI2	0.225682	0.344184	0.655703	0.517776	1	0.769456
ABL2	0.348856	1.00641	0.346635	0.731655	1	0.883788
ABLIM1	1.25556	0.673528	1.86415	0.0736303	1	0.563612
ABRACL	0.843213	0.712565	1.18335	0.247378	1	0.634315
ABT1	-0.0422959	0.137127	-0.308443	0.760203	1	0.900422
ACAA2	0.615332	0.32784	1.87693	0.0717929	1	0.563612
ACACA	0.102949	0.247695	0.415627	0.681093	1	0.862579
ACACB	0.114856	0.337185	0.340631	0.736118	1	0.886031
ACADM	-0.00171367	0.254778	-0.00672612	0.994685	1	0.999698
ACADSB	-0.257675	0.178866	-1.44061	0.16163	1	0.60433
ACADVL	0.279861	0.291325	0.960646	0.34558	1	0.679319
ACAP1	0.521927	0.426719	1.22312	0.232256	1	0.628368
ACAP2	0.521552	0.342503	1.52277	0.139889	1	0.586617
ACBD3	0.198758	0.139738	1.42237	0.166806	1	0.606986
ACBD4	0.230199	0.0982311	2.34344	0.0270286	1	0.55743
ACBD5	0.0468203	0.868035	0.0539383	0.957397	1	0.98814
ACBD6	0.240702	0.181392	1.32697	0.196054	1	0.62014
ACBD7	0.0717081	0.47702	0.150325	0.881668	1	0.953602
ACIN1	0.857991	0.599641	1.43084	0.164386	1	0.606833
ACLY	0.239562	0.0884275	2.70914	0.0117765	1	0.516267
ACN9	0.333314	0.204507	1.62984	0.115192	1	0.580228
ACOT13	0.683794	0.196131	3.48642	0.00175573	1	0.452252
ACOX1	0.698836	0.649828	1.07542	0.292067	1	0.655909
ACP1	0.320825	0.616542	0.520363	0.607214	1	0.819566
ACSL5	-0.15392	0.237128	-0.649102	0.521966	1	0.77176
ACSL6	0.557288	0.783418	0.711355	0.483198	1	0.756696
ACTB	5.46093	4.12226	1.32474	0.196783	1	0.62014
ACTG1	3.33683	1.92225	1.73589	0.0944213	1	0.580228
ACTR10	-0.0995702	0.24081	-0.41348	0.682646	1	0.862885
ACTR1A	0.272291	0.193112	1.41002	0.170386	1	0.610762
ACTR2	0.281328	0.575993	0.488422	0.629345	1	0.832438
ACTR3	1.54197	0.554875	2.77894	0.00999459	1	0.511437
ACTR6	0.0567653	0.227906	0.249074	0.805261	1	0.917501
ACVR2A	0.745281	0.23177	3.21561	0.00346593	1	0.452252
ACYP1	0.48947	0.25762	1.89997	0.0685823	1	0.563274
ADAM17	-0.266354	0.186879	-1.42528	0.165972	1	0.606986
ADAMTS17	0.223012	0.334482	0.666738	0.510813	1	0.766345
ADAMTS4	-0.785503	0.617053	-1.27299	0.214286	1	0.62479
ADAMTSL2	0.277652	0.218481	1.27083	0.215042	1	0.62479
ADAR	1.2128	0.557644	2.17487	0.0389241	1	0.55743
ADAT1	0.458684	0.556456	0.824296	0.41727	1	0.716662
ADAT2	0.0624414	0.16496	0.378525	0.708114	1	0.873235
ADCY1	0.133322	0.138525	0.962441	0.344695	1	0.678825
ADCY6	0.373007	0.261416	1.42687	0.165516	1	0.606986
ADCY7	0.259068	0.193171	1.34113	0.191477	1	0.62014
ADD1	0.103025	0.158266	0.650958	0.520786	1	0.771315
ADD3	0.614518	0.910035	0.675269	0.505467	1	0.764805
ADH5	0.432692	0.241475	1.79187	0.0848011	1	0.577367
ADIPOQ	1.19358	0.820699	1.45434	0.157819	1	0.60433
ADIPOQ_AS1	0.230585	0.222965	1.03418	0.310578	1	0.665261
ADIPOR1	0.152116	0.214624	0.708755	0.484784	1	0.756696
ADIPOR2	0.347943	0.104364	3.33394	0.00257972	1	0.452252
ADM2	0.709018	0.207827	3.41158	0.00212188	1	0.452252
ADNP2	-0.11354	0.151267	-0.750598	0.459634	1	0.743156
ADORA2A_AS1	0.249187	0.248587	1.00241	0.325383	1	0.67031
ADPGK	0.0585585	0.200946	0.291414	0.773047	1	0.906364
ADPRM	0.122775	0.285389	0.430201	0.670594	1	0.859037
ADRA1A	0.517496	0.47187	1.09669	0.28283	1	0.650298
ADRBK1	0.615948	0.351182	1.75393	0.0912254	1	0.580228
ADRBK2	0.528136	0.421267	1.25368	0.221113	1	0.625153
ADRM1	-0.0209963	0.180899	-0.116066	0.908492	1	0.964264
ADSL	-0.092355	0.258167	-0.357734	0.72343	1	0.880305
ADSS	0.262972	0.199781	1.3163	0.19956	1	0.62014
ADTRP	-0.226226	0.166486	-1.35883	0.185872	1	0.618441
AEBP2	0.807798	0.250494	3.22482	0.00338757	1	0.452252
AEN	0.100598	0.343911	0.292512	0.772217	1	0.905912
AES	0.318847	0.304099	1.0485	0.30406	1	0.662945
AFF1	0.835502	0.272845	3.06218	0.00505814	1	0.452252
AFF3	-0.117419	0.226326	-0.518803	0.608286	1	0.819566
AFF4	0.489692	0.252168	1.94192	0.0630545	1	0.558069
AFMID	0.322822	0.357407	0.903232	0.374695	1	0.692014
AFTPH	-0.0796716	0.276904	-0.287723	0.77584	1	0.906988
AGA	0.428078	0.273764	1.56367	0.129985	1	0.581962
AGGF1	0.0679128	0.105434	0.644129	0.525134	1	0.774922
AGK	0.219619	0.154972	1.41715	0.16831	1	0.608102
AGMAT	0.838783	0.698536	1.20077	0.240665	1	0.630293
AGMO	0.172567	0.190512	0.905804	0.373358	1	0.691705
AGO4	0.0796953	0.187011	0.426152	0.673504	1	0.859772
AGPAT4_IT1	-0.12058	0.143291	-0.8415	0.407741	1	0.709703
AGPAT6	0.337379	0.21518	1.56789	0.128998	1	0.581962
AGTPBP1	0.197694	0.117259	1.68597	0.103768	1	0.580228
AHCTF1	0.141155	0.114914	1.22836	0.230317	1	0.628368
AHCYL2	-0.0139038	0.106402	-0.130672	0.897041	1	0.959876
AHI1	0.676195	0.343387	1.96919	0.0596744	1	0.55743
AHNAK	2.60944	1.06473	2.4508	0.0212921	1	0.55743
AHR	0.562982	0.416994	1.3501	0.188622	1	0.62014
AHSA2	0.214587	0.104957	2.04453	0.0511494	1	0.55743
AICDA	0.0158061	0.213096	0.0741733	0.94144	1	0.981931
AIDA	0.294895	0.175773	1.6777	0.105388	1	0.580228
AIF1	0.966406	0.512502	1.88566	0.0705608	1	0.563612
AIFM1	0.278139	0.235472	1.1812	0.248217	1	0.634416
AIM1	0.184532	0.335085	0.550702	0.586539	1	0.807666
AIMP1	0.538299	0.56	0.961248	0.345283	1	0.679155
AIP	-0.0907933	0.113314	-0.801251	0.430248	1	0.723607
AIPL1	1.13898	0.571504	1.99296	0.0568595	1	0.55743
AK1	0.221705	0.226063	0.980725	0.335767	1	0.674864
AK2	0.172086	0.172927	0.995136	0.328842	1	0.670877
AK3	-0.351831	0.62843	-0.559856	0.580369	1	0.803211
AKAP11	0.248457	0.213307	1.16478	0.254683	1	0.636183
AKAP12	0.173158	0.210928	0.820936	0.419147	1	0.717952
AKAP13	1.94993	0.756735	2.57677	0.0160004	1	0.542206
AKAP17A	0.0813902	0.28017	0.290503	0.773736	1	0.906364
AKAP5	0.896905	0.432758	2.07253	0.0482675	1	0.55743
AKAP8	-0.0189745	0.26838	-0.0707003	0.944177	1	0.982889
AKAP9	1.75193	1.24973	1.40184	0.172789	1	0.611031
AKIP1	0.771485	0.807567	0.955319	0.348215	1	0.681454
AKIRIN1	0.158189	0.279433	0.566107	0.576175	1	0.802041
AKNA	0.39377	0.470778	0.836424	0.410538	1	0.712796
AKR1A1	-0.106057	0.118343	-0.89618	0.378379	1	0.694286
AKR1B1	0.214911	0.308741	0.696088	0.49255	1	0.759998
AKR1D1	0.238674	0.219549	1.08711	0.286963	1	0.653302
AKR7A2	-0.0134716	0.200341	-0.0672434	0.946902	1	0.984426
AKTIP	0.139041	0.226393	0.614159	0.544447	1	0.786253
ALAS1	-0.0313314	0.160459	-0.195261	0.846706	1	0.937768
ALDH1B1	0.323422	0.432865	0.747166	0.461668	1	0.743713
ALDH1L2	0.703632	0.426386	1.65022	0.110928	1	0.580228
ALDH3A2	0.428653	0.263445	1.6271	0.115775	1	0.580228
ALDH3B1	0.576506	0.391376	1.47302	0.152748	1	0.598419
ALDH5A1	0.136212	0.293252	0.464486	0.646166	1	0.843721
ALDH6A1	2.22012	2.34416	0.947083	0.352316	1	0.683737
ALDH8A1	0.0391773	0.154036	0.254338	0.801235	1	0.916165
ALDOA	0.163333	0.283077	0.57699	0.568909	1	0.798462
ALG1	0.37292	0.460842	0.809214	0.425736	1	0.722048
ALG10B	0.0339125	0.16222	0.209053	0.836036	1	0.932152
ALG13	0.14223	0.189042	0.752373	0.458585	1	0.742984
ALG1L9P	0.0181814	0.234521	0.0775254	0.938799	1	0.980985
ALG5	0.0602648	0.171721	0.350947	0.728456	1	0.881407
ALG9	0.158113	0.277022	0.570761	0.573062	1	0.801137
ALKBH4	0.171874	0.147992	1.16138	0.25604	1	0.636183
ALKBH5	0.0161846	0.188223	0.085986	0.932136	1	0.977806
ALOX5AP	1.79032	1.06545	1.68035	0.104868	1	0.580228
ALPP	0.273555	0.2967	0.921992	0.36501	1	0.688279
AMBRA1	0.438078	0.44927	0.975089	0.338502	1	0.675377
AMD1	0.314069	0.385566	0.814567	0.422719	1	0.720253
AMFR	0.133473	0.148225	0.90048	0.37613	1	0.693765
AMZ2	-0.178629	0.159679	-1.11868	0.273508	1	0.646043
ANAPC10	-0.171525	0.168266	-1.01936	0.317422	1	0.667023
ANAPC11	0.465241	0.193745	2.40131	0.0237809	1	0.55743
ANAPC13	-0.0506691	0.161985	-0.312802	0.756926	1	0.898292
ANAPC15	0.297193	0.319881	0.929073	0.361397	1	0.688216
ANAPC16	1.40567	2.21655	0.634171	0.53151	1	0.779368
ANAPC4	0.320351	0.122362	2.61805	0.0145514	1	0.528371
ANAPC5	0.382014	0.344904	1.1076	0.278178	1	0.648585
ANGEL2	0.314697	0.406808	0.773576	0.446158	1	0.734427
ANGPT2	0.25672	0.236781	1.08421	0.288223	1	0.653398
ANK3	0.0808412	0.207676	0.389266	0.700249	1	0.87108
ANKH	0.445902	0.240553	1.85365	0.0751688	1	0.569873
ANKHD1	0.0507263	0.165272	0.306927	0.761344	1	0.901078
ANKIB1	0.504064	0.197361	2.55403	0.0168548	1	0.545807
ANKK1	0.0803839	0.115644	0.695096	0.493161	1	0.760233
ANKLE1	0.180543	0.181823	0.992956	0.329883	1	0.670903
ANKLE2	-0.150585	0.146756	-1.02609	0.314299	1	0.665765
ANKRA2	-0.00619895	0.157772	-0.0392905	0.968959	1	0.991241
ANKRD10	0.083435	0.168295	0.495765	0.624225	1	0.829356
ANKRD11	2.10634	1.7214	1.22362	0.23207	1	0.628368
ANKRD12	4.16097	2.36813	1.75707	0.090678	1	0.580228
ANKRD13A	0.203424	0.173096	1.17521	0.25056	1	0.635667
ANKRD16	0.154727	0.300284	0.51527	0.610718	1	0.821292
ANKRD17	-0.530589	0.34222	-1.55043	0.133126	1	0.581962
ANKRD20A9P	2.49302	1.52624	1.63344	0.11443	1	0.580228
ANKRD26	0.167675	0.164904	1.0168	0.318616	1	0.667023
ANKRD30BP2	0.501395	0.280384	1.78824	0.0853974	1	0.577367
ANKRD32	0.0161246	0.284243	0.0567281	0.955195	1	0.986864
ANKRD36	0.119763	0.708127	0.169126	0.867007	1	0.94625
ANKRD36B	1.08281	0.934934	1.15817	0.257324	1	0.636183
ANKRD39	-0.0259204	0.248839	-0.104165	0.917838	1	0.970647
ANKRD40	1.09481	0.5636	1.94253	0.0629778	1	0.558069
ANKRD44	1.41922	0.522701	2.71517	0.0116113	1	0.513351
ANKRD49	0.339138	0.695024	0.487951	0.629674	1	0.832438
ANKRD62	0.144584	0.476163	0.303644	0.763816	1	0.902264
ANKS4B	0.11252	0.341004	0.329968	0.744068	1	0.890069
ANO6	0.176116	0.121373	1.45103	0.15873	1	0.60433
ANP32A	0.333531	0.393471	0.847665	0.404361	1	0.708209
ANP32A_IT1	0.271743	0.527595	0.515059	0.610863	1	0.821307
ANP32B	0.358453	0.43438	0.825205	0.416763	1	0.716411
ANP32E	1.76609	0.858693	2.05672	0.0498774	1	0.55743
ANXA1	4.45777	3.39917	1.31143	0.201177	1	0.62014
ANXA11	0.495496	0.332278	1.49121	0.147941	1	0.595155
ANXA2	2.28383	1.49316	1.52952	0.138212	1	0.586617
ANXA2R	0.320977	0.171671	1.86973	0.0728234	1	0.563612
ANXA5	0.887566	0.748514	1.18577	0.246437	1	0.634315
ANXA6	0.400419	0.409176	0.978599	0.336797	1	0.675023
ANXA7	0.258736	0.362114	0.714515	0.481276	1	0.756178
AOAH	0.369843	0.608539	0.607756	0.548622	1	0.788118
AP1G1	0.218281	0.278505	0.783758	0.440264	1	0.730087
AP1G2	0.11474	0.288186	0.398146	0.693773	1	0.867682
AP1S3	0.341552	0.770884	0.443065	0.661383	1	0.853588
AP2M1	0.404767	0.211841	1.91071	0.0671279	1	0.563274
AP3B1	0.308292	0.316097	0.975307	0.338396	1	0.675377
AP3D1	0.290007	0.0969038	2.99274	0.00599013	1	0.452252
AP3M1	0.575554	0.417632	1.37814	0.179906	1	0.617699
AP3M2	0.454767	0.338356	1.34405	0.190544	1	0.62014
AP3S1	-0.0102247	0.181763	-0.056253	0.95557	1	0.987085
AP3S2	0.692571	0.563711	1.22859	0.230229	1	0.628368
AP4B1	0.0755373	0.0703365	1.07394	0.292715	1	0.655909
AP4B1_AS1	0.798494	0.49132	1.6252	0.116182	1	0.580228
AP4E1	0.593036	0.576596	1.02851	0.313183	1	0.665765
AP4S1	0.678871	0.90235	0.752337	0.458606	1	0.742984
AP5B1	0.0805734	0.20532	0.392429	0.69794	1	0.869804
AP5M1	0.178375	0.155333	1.14834	0.261283	1	0.638796
AP5S1	0.724569	0.37844	1.91462	0.0666058	1	0.562439
APAF1	0.979617	0.383487	2.5545	0.0168366	1	0.545807
APBB1IP	0.282441	0.474375	0.595396	0.556727	1	0.792601
APBB2	0.144723	0.271388	0.533271	0.598375	1	0.814688
APC	0.281319	0.274171	1.02607	0.314311	1	0.665765
APEH	0.403141	0.182318	2.2112	0.0360201	1	0.55743
APEX1	0.724342	0.551103	1.31435	0.200206	1	0.62014
APH1A	-0.0267976	0.215994	-0.124066	0.902217	1	0.96225
API5	0.0305422	0.181889	0.167917	0.867948	1	0.94625
APLP2	-0.151848	0.191371	-0.793477	0.434682	1	0.726324
APMAP	0.605964	0.416197	1.45595	0.157376	1	0.60433
APOA1BP	0.0652268	0.166825	0.39099	0.69899	1	0.87074
APOBEC3A	0.893328	0.614847	1.45293	0.158208	1	0.60433
APOBEC3C	0.782093	0.481691	1.62364	0.116516	1	0.580228
APOBEC3D	0.653044	0.821816	0.794636	0.43402	1	0.725837
APOBEC3F	0.695124	0.283867	2.44876	0.0213894	1	0.55743
APOBEC3G	0.0396098	0.915933	0.0432453	0.965836	1	0.990688
APOC1P1	0.781576	0.415796	1.87971	0.0713985	1	0.563612
APOL1	1.77713	1.28675	1.3811	0.179005	1	0.617201
APOL2	0.332038	0.647443	0.512846	0.612389	1	0.822328
APOL3	0.340351	0.338058	1.00678	0.323317	1	0.669199
APOL6	0.747824	0.47477	1.57513	0.127318	1	0.581962
APOLD1	0.486745	0.415554	1.17132	0.252094	1	0.63605
APOOL	0.286491	0.225341	1.27136	0.214856	1	0.62479
APOPT1	0.666541	0.639395	1.04245	0.306798	1	0.664127
APPBP2	-0.0406269	0.169616	-0.239523	0.812578	1	0.921733
APPL1	0.478163	0.848624	0.563456	0.577952	1	0.802181
APRT	0.269538	0.665024	0.405306	0.688568	1	0.865504
APTX	0.156444	0.122467	1.27744	0.212737	1	0.62479
AQP3	-0.0259025	0.1903	-0.136114	0.892779	1	0.95868
AQP4_AS1	0.160247	0.27791	0.576614	0.569159	1	0.798462
AQP6	0.0123711	0.28248	0.0437945	0.965403	1	0.990575
AQR	-0.0294066	0.151078	-0.194645	0.847184	1	0.937768
ARAF	0.0441425	0.163542	0.269915	0.789357	1	0.912248
ARAP2	0.521127	0.310299	1.67943	0.105047	1	0.580228
ARCN1	-0.0100792	0.207943	-0.048471	0.961711	1	0.989765
ARF1	0.0259948	0.287926	0.0902831	0.928754	1	0.976946
ARF4	0.209806	0.164489	1.27551	0.213409	1	0.62479
ARF6	0.735752	0.515488	1.42729	0.165396	1	0.606986
ARFGAP2	0.186156	0.189177	0.98403	0.33417	1	0.674191
ARFGAP3	-0.0866161	0.229969	-0.376642	0.709496	1	0.874196
ARFGEF1	0.233778	0.247639	0.944027	0.353847	1	0.683737
ARFGEF2	0.231001	0.139729	1.65321	0.110315	1	0.580228
ARFIP2	0.420579	0.52182	0.805984	0.427563	1	0.722058
ARGFX	0.334329	0.531699	0.628795	0.534969	1	0.78095
ARGLU1	1.30477	0.806783	1.61726	0.117893	1	0.581228
ARHGAP1	0.750506	0.626653	1.19764	0.241862	1	0.630382
ARHGAP11A	0.530018	0.336218	1.57641	0.127022	1	0.581962
ARHGAP15	0.860634	0.715279	1.20321	0.239735	1	0.630293
ARHGAP25	0.740278	0.511692	1.44673	0.159923	1	0.60433
ARHGAP26	0.69622	1.00683	0.691496	0.495383	1	0.760289
ARHGAP30	0.319744	0.566648	0.564273	0.577404	1	0.802041
ARHGAP4	0.514904	0.161705	3.18421	0.0037464	1	0.452252
ARHGAP5	0.0400482	0.324155	0.123547	0.902624	1	0.962379
ARHGAP9	0.0631712	0.276818	0.228205	0.821272	1	0.926509
ARHGDIB	13.7219	9.32642	1.47129	0.153214	1	0.599095
ARHGEF1	0.0579734	0.133828	0.433192	0.668448	1	0.857776
ARHGEF2	0.114828	0.153787	0.746672	0.461961	1	0.743765
ARHGEF26	0.015199	0.114229	0.133058	0.895172	1	0.959098
ARHGEF3	0.339326	0.253241	1.33993	0.191862	1	0.62014
ARHGEF39	0.209236	0.488554	0.428276	0.671978	1	0.859037
ARHGEF6	0.210493	0.227767	0.924162	0.3639	1	0.688279
ARID1A	0.104375	0.152147	0.686016	0.498775	1	0.760741
ARID1B	-0.237103	0.257858	-0.919509	0.366282	1	0.688279
ARID2	0.0965018	0.221283	0.436102	0.666363	1	0.85648
ARID4A	0.84173	0.739733	1.13788	0.265546	1	0.641949
ARID4B	1.18326	0.9926	1.19208	0.243997	1	0.632557
ARID5A	0.109223	0.207766	0.525701	0.603551	1	0.817236
ARID5B	0.712194	1.14981	0.6194	0.541043	1	0.785216
ARIH1	0.119518	0.180523	0.662064	0.513756	1	0.768461
ARIH2	-0.109306	0.492105	-0.222119	0.825957	1	0.927927
ARIH2OS	0.228776	0.329932	0.693405	0.494204	1	0.760233
ARL1	0.380855	0.277976	1.3701	0.182371	1	0.618194
ARL11	0.398101	0.371655	1.07116	0.293942	1	0.655991
ARL14EP	0.753785	0.384567	1.96009	0.0607853	1	0.55743
ARL16	0.197451	0.244649	0.80708	0.426942	1	0.722058
ARL17A	0.718393	0.423039	1.69817	0.101414	1	0.580228
ARL2_SNX15	0.207619	0.19992	1.03851	0.308596	1	0.664276
ARL2BP	0.234408	0.200863	1.167	0.253802	1	0.636183
ARL4C	0.98687	0.813183	1.21359	0.235815	1	0.628873
ARL5A	0.204982	0.195465	1.04869	0.303972	1	0.662945
ARL6IP1	2.08775	0.759596	2.74851	0.0107379	1	0.511437
ARL6IP4	0.290498	0.182256	1.5939	0.123043	1	0.581962
ARL6IP5	4.50324	2.36521	1.90395	0.0680406	1	0.563274
ARL8B	0.0249564	0.134783	0.18516	0.85454	1	0.941542
ARMC10	0.827795	0.667809	1.23957	0.226207	1	0.626664
ARMC8	0.348904	0.287662	1.21289	0.236076	1	0.629296
ARMC9	0.568708	0.414978	1.37045	0.182262	1	0.618194
ARMCX6	0.270815	0.195312	1.38658	0.177346	1	0.617192
ARNTL	0.26232	0.11017	2.38105	0.0248748	1	0.55743
ARNTL2	0.585848	0.62148	0.942665	0.35453	1	0.684205
ARPC1A	0.175979	0.1664	1.05757	0.299981	1	0.661251
ARPC1B	0.894188	0.585568	1.52704	0.138825	1	0.586617
ARPC2	2.37054	1.9583	1.21051	0.236974	1	0.629695
ARPC3	1.87787	1.39506	1.34609	0.189895	1	0.62014
ARPC4	0.0601606	0.227735	0.264169	0.793732	1	0.91335
ARPC5	0.833674	0.661109	1.26102	0.218499	1	0.625153
ARPC5L	0.0344492	0.226953	0.15179	0.880524	1	0.953358
ARPP19	0.118177	0.511642	0.230976	0.819142	1	0.925246
ARRB2	0.282141	0.16684	1.69109	0.102774	1	0.580228
ARRDC3	1.0865	0.425028	2.5563	0.0167675	1	0.545807
ARRDC3_AS1	0.128423	0.102624	1.25139	0.221936	1	0.625153
ARSA	2.50114	2.6997	0.926453	0.362731	1	0.688279
ARSB	0.325221	0.195563	1.663	0.108323	1	0.580228
ARSD	0.00319037	0.162826	0.0195938	0.984517	1	0.997167
ARSK	0.47755	0.298305	1.60088	0.121486	1	0.581962
AS3MT	1.13636	1.0722	1.05984	0.298964	1	0.660431
ASAH1	0.189825	0.147136	1.29014	0.20836	1	0.62479
ASAP1	0.058665	0.132491	0.442784	0.661584	1	0.853596
ASB11	0.245119	0.29022	0.844596	0.406041	1	0.708799
ASB16	0.227584	0.22377	1.01704	0.318504	1	0.667023
ASB16_AS1	0.168372	0.497006	0.338771	0.737503	1	0.887055
ASB6	0.147832	0.531582	0.278099	0.783136	1	0.910654
ASB8	0.763918	0.50176	1.52248	0.13996	1	0.586617
ASCC1	0.687249	0.174996	3.92722	0.000565068	1	0.452252
ASCC3	-0.00909901	0.28469	-0.0319611	0.974747	1	0.994285
ASF1A	0.0226957	0.265161	0.085592	0.932446	1	0.977842
ASH1L	0.962306	0.641225	1.50073	0.145473	1	0.592421
ASMTL_AS1	0.269056	0.231357	1.16295	0.255413	1	0.636183
ASNSD1	-0.0390489	0.292187	-0.133643	0.894714	1	0.959098
ASTE1	0.0585312	0.155843	0.375578	0.710277	1	0.874196
ASTN2	0.794863	0.573132	1.38688	0.177256	1	0.617192
ASXL1	-0.0230592	0.224225	-0.10284	0.918879	1	0.971247
ATAD2	-0.0485986	0.192479	-0.252488	0.80265	1	0.916165
ATAD3C	-0.105758	0.675047	-0.156667	0.876717	1	0.951585
ATCAY	0.994551	0.822445	1.20926	0.237444	1	0.629827
ATE1	-0.117904	0.175942	-0.670133	0.508682	1	0.766345
ATF2	0.131623	0.125026	1.05276	0.302137	1	0.662909
ATF4	0.539603	0.464076	1.16275	0.255493	1	0.636183
ATF6	-0.274357	0.393024	-0.698066	0.491333	1	0.759771
ATF6B	0.284571	0.374119	0.760642	0.453714	1	0.739537
ATF7IP	-0.00778542	0.305465	-0.0254871	0.979861	1	0.995427
ATF7IP2	0.516627	0.19797	2.60963	0.0148367	1	0.528371
ATG10	0.107091	0.226802	0.472179	0.640738	1	0.840131
ATG12	1.75833	1.21484	1.44737	0.159743	1	0.60433
ATG13	-0.0669941	0.1931	-0.34694	0.731429	1	0.883788
ATG14	0.705028	0.418567	1.68439	0.104076	1	0.580228
ATG16L1	0.381547	0.177701	2.14713	0.0412817	1	0.55743
ATG3	0.639883	0.424224	1.50836	0.143518	1	0.590284
ATG5	0.419725	0.177821	2.36039	0.026038	1	0.55743
ATHL1	0.442608	0.218565	2.02507	0.0532424	1	0.55743
ATIC	0.309029	0.190127	1.62538	0.116143	1	0.580228
ATM	0.743386	1.11292	0.667962	0.510044	1	0.766345
ATMIN	-0.0839211	0.156975	-0.534615	0.597459	1	0.814162
ATOX1	0.183158	0.234098	0.782397	0.441049	1	0.730105
ATP11B	0.385369	0.192067	2.00643	0.0553163	1	0.55743
ATP1A1	0.0953295	0.317641	0.300117	0.766474	1	0.90368
ATP1A2	0.583034	0.501638	1.16226	0.255688	1	0.636183
ATP1B2	0.622589	0.451173	1.37993	0.179359	1	0.617201
ATP1B3	0.0760978	0.145872	0.521676	0.606312	1	0.818863
ATP1B4	0.611609	0.463557	1.31938	0.198543	1	0.62014
ATP2B1	1.13486	0.635199	1.78662	0.0856658	1	0.577367
ATP2B4	0.385502	0.467085	0.825336	0.41669	1	0.716411
ATP5A1	1.91099	1.11013	1.72141	0.0970563	1	0.580228
ATP5B	0.119721	0.694962	0.172271	0.864559	1	0.945914
ATP5C1	1.01337	0.724326	1.39905	0.173615	1	0.611739
ATP5E	3.43646	2.37471	1.44711	0.159817	1	0.60433
ATP5EP2	0.242819	0.155347	1.56308	0.130126	1	0.581962
ATP5F1	1.19171	1.1003	1.08308	0.288714	1	0.653519
ATP5G1	0.615332	0.83461	0.737268	0.467561	1	0.747684
ATP5G2	3.30272	3.53538	0.934192	0.3588	1	0.686192
ATP5G3	-0.0121641	0.394968	-0.0307977	0.975666	1	0.994617
ATP5H	1.86782	1.06654	1.75128	0.0916885	1	0.580228
ATP5I	2.27889	2.70037	0.843919	0.406413	1	0.708799
ATP5J	2.21483	1.49456	1.48193	0.150379	1	0.597356
ATP5J2	1.98111	1.49583	1.32443	0.196885	1	0.62014
ATP5J2_PTCD1	0.556971	0.525091	1.06071	0.298574	1	0.660431
ATP5L	6.34343	5.02134	1.2633	0.217694	1	0.62479
ATP5O	1.34422	1.66962	0.805106	0.42806	1	0.722085
ATP5S	-0.473161	0.238478	-1.98409	0.0578962	1	0.55743
ATP6AP2	0.091476	0.367066	0.249209	0.805158	1	0.917501
ATP6V0A2	0.496678	0.651365	0.762518	0.452614	1	0.739537
ATP6V0B	0.329255	0.176341	1.86715	0.0731952	1	0.563612
ATP6V0D2	0.243891	0.163173	1.49467	0.147039	1	0.593712
ATP6V0E1	3.70959	1.68816	2.19741	0.0370986	1	0.55743
ATP6V1A	0.676907	0.295011	2.29452	0.030085	1	0.55743
ATP6V1E1	0.574743	0.373411	1.53917	0.135846	1	0.586056
ATP6V1F	0.888067	0.415111	2.13935	0.0419657	1	0.55743
ATP6V1G1	1.90089	2.59916	0.731347	0.471108	1	0.750228
ATP7A	0.374283	0.481949	0.776603	0.444401	1	0.732791
ATP8A1	0.160724	0.199533	0.805502	0.427836	1	0.722058
ATP8B1	0.0358282	0.188383	0.190188	0.850639	1	0.939788
ATP8B2	0.563267	0.275404	2.04524	0.0510751	1	0.55743
ATPIF1	0.915937	0.545765	1.67826	0.105278	1	0.580228
ATR	0.32278	0.201651	1.60069	0.121528	1	0.581962
ATRAID	0.32259	0.481013	0.670646	0.50836	1	0.766345
ATRX	1.49082	1.04523	1.42631	0.165676	1	0.606986
ATXN1	0.416022	0.317704	1.30947	0.20183	1	0.620613
ATXN7	0.710896	0.515724	1.37844	0.179813	1	0.617699
ATXN7L3B	-0.0610261	0.154224	-0.395698	0.695557	1	0.86895
ATXN8OS	1.74341	1.29875	1.34238	0.191077	1	0.62014
AUP1	0.0916179	0.227495	0.402724	0.690443	1	0.86591
AURKA	-0.00863542	0.120753	-0.0715133	0.943537	1	0.982757
AURKAIP1	-0.0023163	0.210662	-0.0109953	0.991311	1	0.999287
AVPR1A	0.000347956	0.208165	0.00167154	0.998679	1	0.999698
AXL	0.417162	0.452297	0.92232	0.364842	1	0.688279
AZI2	-0.000518141	0.222641	-0.00232724	0.998161	1	0.999698
AZIN1	-0.178877	0.271893	-0.657894	0.516389	1	0.769445
B2M	164.538	124.667	1.31983	0.198397	1	0.62014
B3GALNT2	0.136638	0.217931	0.626978	0.536141	1	0.781557
B3GNT6	-0.0563121	0.289826	-0.194296	0.847454	1	0.937898
B4GALT1	-0.167813	0.238522	-0.703552	0.487965	1	0.758133
B4GALT3	0.00867156	0.200176	0.0433197	0.965778	1	0.990688
BACE1_AS	0.41962	0.355519	1.1803	0.248566	1	0.635018
BACE2	0.773699	0.896263	0.86325	0.395893	1	0.704958
BACH2	-0.219855	0.24455	-0.899021	0.376892	1	0.693984
BAG1	0.479321	0.260139	1.84256	0.0768255	1	0.569873
BAG5	0.728393	0.335423	2.17156	0.0391987	1	0.55743
BAG6	-0.27681	0.233298	-1.18651	0.246151	1	0.634315
BAIAP2_AS1	0.0802847	0.183465	0.437604	0.665287	1	0.856047
BANF1	0.62992	0.531958	1.18415	0.247066	1	0.634315
BAP1	-0.0259448	0.0641293	-0.40457	0.689103	1	0.865644
BAZ1A	0.66421	0.517153	1.28436	0.210343	1	0.62479
BAZ1B	0.539622	0.375985	1.43522	0.163145	1	0.604406
BAZ2A	0.426158	0.577712	0.737665	0.467324	1	0.747499
BAZ2B	0.763211	0.301351	2.53263	0.0176975	1	0.550482
BBIP1	0.461156	0.572359	0.805713	0.427716	1	0.722058
BBX	0.755745	0.52668	1.43492	0.16323	1	0.604406
BCAP29	0.295912	0.16008	1.84852	0.0759308	1	0.569873
BCAP31	1.80231	1.05715	1.70488	0.100139	1	0.580228
BCAS1	0.657982	0.338324	1.94483	0.062687	1	0.558069
BCAS2	0.347534	0.429916	0.808376	0.426209	1	0.722048
BCCIP	0.681873	0.305082	2.23505	0.0342212	1	0.55743
BCDIN3D	0.419719	0.347649	1.20731	0.238183	1	0.629827
BCDIN3D_AS1	0.285386	0.341264	0.836261	0.410628	1	0.712796
BCKDHB	0.150347	0.329934	0.455687	0.652398	1	0.848173
BCL11B	0.285442	0.678143	0.420917	0.677275	1	0.860292
BCL2	-0.312755	0.396497	-0.788796	0.437365	1	0.728823
BCL2A1	0.170449	0.190677	0.893918	0.379566	1	0.694947
BCL2L15	1.18493	1.1161	1.06168	0.298145	1	0.660047
BCL7B	-0.0882768	0.097172	-0.908459	0.37198	1	0.691705
BCLAF1	2.78509	1.22605	2.27159	0.0316229	1	0.55743
BDH1	1.17673	0.66348	1.77357	0.0878491	1	0.580228
BDH2	0.0926011	0.173426	0.533952	0.597911	1	0.814406
BDNF_AS	0.161312	0.263805	0.611481	0.546191	1	0.78692
BDP1	0.62117	0.77119	0.805469	0.427854	1	0.722058
BEND2	0.140369	0.331264	0.423739	0.675242	1	0.859844
BEND3P3	-0.0523158	0.24178	-0.216377	0.830382	1	0.929688
BET1L	0.246429	0.231082	1.06641	0.296039	1	0.65763
BEX2	0.0185477	0.178502	0.103908	0.91804	1	0.970694
BEX4	0.131898	0.0763128	1.72838	0.0957803	1	0.580228
BEX5	0.123578	0.164269	0.75229	0.458634	1	0.742984
BFAR	0.809207	0.327298	2.47239	0.0202834	1	0.55743
BHLHE40	0.081065	0.316295	0.256295	0.79974	1	0.916165
BHMT2	0.278992	0.468703	0.595241	0.556828	1	0.792601
BIN2	0.473929	0.293267	1.61603	0.118158	1	0.581228
BIN3_IT1	-0.0618215	0.353177	-0.175044	0.862401	1	0.945613
BIRC2	-0.0621644	0.233282	-0.266478	0.791973	1	0.913195
BIRC3	1.0398	1.39422	0.745798	0.462479	1	0.744007
BIRC6	0.575817	0.529494	1.08749	0.286801	1	0.653302
BIVM	0.257911	0.326279	0.790464	0.436408	1	0.727821
BLCAP	0.109044	0.154293	0.70673	0.48602	1	0.757279
BLMH	0.101039	0.134054	0.753713	0.457793	1	0.742704
BLOC1S1	0.418763	0.494116	0.8475	0.404451	1	0.708209
BLOC1S2	0.485867	0.965572	0.503191	0.619066	1	0.826005
BLOC1S3	0.0904278	0.137702	0.656694	0.517148	1	0.769456
BLOC1S6	0.990006	0.455302	2.1744	0.0389634	1	0.55743
BLVRA	0.252284	0.181281	1.39167	0.175814	1	0.614648
BLZF1	-0.00565786	0.208746	-0.0271041	0.978584	1	0.995164
BMP7	0.0924433	0.539267	0.171424	0.865218	1	0.946129
BMP8A	0.499046	0.21345	2.338	0.0273542	1	0.55743
BMPR2	0.303979	0.17779	1.70976	0.0992208	1	0.580228
BMS1	0.167154	0.385087	0.434068	0.66782	1	0.85715
BMS1P1	0.586985	0.341898	1.71684	0.0979003	1	0.580228
BMS1P2	-0.0559186	0.189049	-0.295789	0.769741	1	0.905056
BMS1P4	0.381221	0.18348	2.07773	0.0477487	1	0.55743
BMS1P5	0.270461	0.48292	0.560054	0.580237	1	0.803211
BMS1P6	0.15626	0.183155	0.853155	0.401365	1	0.707025
BNIP1	0.0387108	0.129329	0.29932	0.767076	1	0.90368
BNIP2	0.212217	0.250162	0.848318	0.404003	1	0.708209
BNIP3L	0.690438	0.375227	1.84005	0.0772037	1	0.569873
BNIPL	-0.00730558	0.298708	-0.0244572	0.980675	1	0.995759
BOD1L1	0.602948	0.530883	1.13575	0.266424	1	0.641949
BOLA3	0.172174	0.138848	1.24002	0.226043	1	0.626664
BOLA3_AS1	0.0546034	0.145566	0.375112	0.71062	1	0.874196
BPGM	0.0147714	0.285142	0.0518036	0.959081	1	0.988982
BPNT1	0.820138	0.448595	1.82824	0.0790103	1	0.569873
BPTF	0.855391	0.637576	1.34163	0.191317	1	0.62014
BRCA1	0.431595	0.832112	0.518674	0.608375	1	0.819566
BRCC3	0.401734	0.165906	2.42145	0.0227375	1	0.55743
BRD2	1.26111	0.629609	2.00301	0.0557048	1	0.55743
BRD4	0.118447	0.148694	0.796581	0.432909	1	0.725533
BRD7	0.13214	0.215449	0.613324	0.544991	1	0.786483
BRD8	0.385836	0.266327	1.44873	0.159367	1	0.60433
BRDT	0.198142	0.137712	1.43882	0.162133	1	0.60433
BRE	-0.239585	0.254392	-0.941795	0.354967	1	0.684619
BREA2	0.571844	0.235415	2.42909	0.0223529	1	0.55743
BRIP1	0.540778	0.755997	0.715317	0.480788	1	0.755647
BRIX1	0.365326	0.199982	1.82679	0.0792342	1	0.569873
BRK1	1.34525	0.888422	1.51421	0.142037	1	0.588147
BRWD1	0.0832819	0.476419	0.174808	0.862585	1	0.945613
BRWD3	0.35031	0.334636	1.04684	0.30481	1	0.663556
BSDC1	0.191796	0.255548	0.750527	0.459676	1	0.743156
BSN_AS2	0.0190348	0.165735	0.114851	0.909446	1	0.964264
BTAF1	0.0561884	0.217859	0.257912	0.798505	1	0.916165
BTD	0.425995	0.190738	2.2334	0.0343432	1	0.55743
BTF3	4.06358	4.08609	0.994491	0.32915	1	0.670877
BTF3L4	0.495087	0.173514	2.8533	0.00837756	1	0.489808
BTG1	0.955862	2.01276	0.474902	0.638822	1	0.838873
BTG2	0.186577	0.351205	0.531248	0.599757	1	0.815483
BTG3	0.282306	0.213629	1.32148	0.197854	1	0.62014
BTN2A1	0.349779	0.272227	1.28488	0.210163	1	0.62479
BTN3A1	0.830054	0.492331	1.68597	0.103768	1	0.580228
BTN3A2	1.27189	1.11699	1.13867	0.265223	1	0.641783
BTN3A3	0.348299	0.189887	1.83424	0.0780879	1	0.569873
BUB3	0.812257	0.808179	1.00505	0.324137	1	0.67031
BUD31	-0.0393385	0.164826	-0.238666	0.813236	1	0.921836
BVES	1.12648	0.828162	1.36022	0.18544	1	0.618441
BZW1	0.833201	0.65128	1.27933	0.212081	1	0.62479
BZW2	0.19712	0.207891	0.948189	0.351764	1	0.683595
C10orf111	0.0548514	0.153164	0.358122	0.723143	1	0.880305
C10orf118	1.26156	0.706146	1.78654	0.0856787	1	0.577367
C10orf32	0.801244	0.595222	1.34613	0.189882	1	0.62014
C10orf32_AS3MT	0.420897	0.796173	0.528651	0.601532	1	0.816664
C10orf54	-0.0345059	0.129859	-0.265718	0.792552	1	0.913195
C10orf76	0.395772	0.580803	0.681423	0.501629	1	0.761687
C11orf31	0.56999	0.471837	1.20802	0.237913	1	0.629827
C11orf48	0.367133	0.232171	1.5813	0.125899	1	0.581962
C11orf57	0.116168	0.178236	0.651764	0.520274	1	0.771123
C11orf58	2.92194	2.27754	1.28294	0.210834	1	0.62479
C11orf70	0.22678	0.236202	0.960113	0.345843	1	0.679401
C11orf73	0.125046	0.524035	0.238622	0.81327	1	0.921836
C11orf83	0.413929	0.263657	1.56995	0.128518	1	0.581962
C11orf92	0.0584803	0.133842	0.436934	0.665767	1	0.856305
C12orf29	-0.222483	0.142148	-1.56515	0.129638	1	0.581962
C12orf5	0.447681	0.929965	0.481395	0.634263	1	0.835387
C12orf57	0.21386	0.326627	0.654753	0.518378	1	0.770104
C12orf65	1.77282	1.02014	1.73782	0.0940746	1	0.580228
C12orf75	0.35529	0.221714	1.60247	0.121132	1	0.581962
C14orf1	0.181485	0.26422	0.686871	0.498245	1	0.760741
C14orf105	0.790468	0.578759	1.3658	0.183702	1	0.618441
C14orf119	-0.114516	0.186388	-0.614397	0.544293	1	0.786253
C14orf132	0.304901	0.225915	1.34963	0.188771	1	0.62014
C14orf166	0.335807	0.488221	0.687817	0.497659	1	0.76036
C14orf178	0.0604488	0.359304	0.168239	0.867697	1	0.94625
C14orf182	0.00574803	0.134518	0.0427306	0.966243	1	0.99094
C14orf2	2.10851	1.52623	1.38151	0.178879	1	0.617201
C14orf23	0.198146	0.487098	0.406789	0.687492	1	0.864916
C14orf64	0.0200414	0.149119	0.134398	0.894123	1	0.959098
C15orf38_AP3S2	0.0106255	0.280571	0.037871	0.97008	1	0.992223
C15orf40	0.658021	0.692761	0.949853	0.350934	1	0.683432
C15orf57	-0.0469239	0.126242	-0.371698	0.713129	1	0.874924
C16orf54	0.166243	0.192599	0.863159	0.395943	1	0.704958
C16orf87	0.106446	0.290362	0.366597	0.716886	1	0.87691
C17orf103	0.0829177	0.463226	0.179	0.859325	1	0.944227
C17orf75	0.570455	0.950415	0.600217	0.553558	1	0.791773
C17orf76_AS1	-0.264575	1.03246	-0.256257	0.799769	1	0.916165
C17orf77	0.0529428	0.216367	0.24469	0.808617	1	0.920045
C17orf85	1.09364	0.700481	1.56128	0.13055	1	0.581962
C18orf61	0.606154	0.336825	1.79961	0.0835382	1	0.576567
C19orf12	1.67979	0.856596	1.961	0.060673	1	0.55743
C19orf35	0.127922	0.4018	0.318372	0.752746	1	0.895514
C19orf40	0.183412	0.139871	1.31129	0.201222	1	0.62014
C19orf43	0.373211	0.182097	2.04952	0.0506253	1	0.55743
C19orf48	-0.000711465	0.0956311	-0.00743969	0.994121	1	0.999698
C19orf53	0.259655	0.992683	0.261569	0.795715	1	0.914774
C19orf54	0.199283	0.266707	0.747198	0.461648	1	0.743713
C19orf66	0.0788277	0.140275	0.561953	0.578961	1	0.802733
C19orf70	0.157491	0.16229	0.970431	0.340773	1	0.677025
C1D	0.397436	0.314944	1.26193	0.218179	1	0.625153
C1GALT1	0.322847	0.47046	0.686237	0.498638	1	0.760741
C1QBP	-0.0803894	0.151525	-0.530536	0.600243	1	0.815783
C1QTNF6	1.11924	0.526067	2.12757	0.0430203	1	0.55743
C1RL	0.287522	0.301913	0.952335	0.349697	1	0.682384
C1orf106	2.1596	2.21895	0.973255	0.339395	1	0.675817
C1orf123	0.289911	0.220708	1.31355	0.200472	1	0.62014
C1orf131	-0.560242	0.328444	-1.70575	0.0999759	1	0.580228
C1orf140	0.223404	0.170707	1.3087	0.202086	1	0.620613
C1orf162	1.59995	0.672545	2.37895	0.0249909	1	0.55743
C1orf174	0.718856	0.36333	1.97852	0.0585556	1	0.55743
C1orf210	0.511996	0.452432	1.13165	0.26811	1	0.643191
C1orf220	0.321094	0.239783	1.33911	0.192126	1	0.62014
C1orf229	0.0386553	0.170136	0.227202	0.822044	1	0.926819
C1orf27	0.275984	0.140396	1.96575	0.060092	1	0.55743
C1orf43	0.101827	0.177823	0.572634	0.571811	1	0.800069
C1orf52	0.130542	0.171629	0.760603	0.453737	1	0.739537
C1orf63	0.572585	0.26657	2.14798	0.0412077	1	0.55743
C1orf86	0.380193	0.467388	0.813441	0.423353	1	0.720733
C20orf166_AS1	0.315249	0.249496	1.26354	0.217606	1	0.62479
C20orf196	0.100231	0.195515	0.512653	0.612522	1	0.822328
C21orf62	2.53758	2.43189	1.04346	0.306341	1	0.664127
C22orf29	0.316938	0.184348	1.71924	0.0974565	1	0.580228
C22orf39	0.0830831	0.14062	0.590834	0.559734	1	0.793903
C2CD2	0.249403	0.580635	0.429534	0.671073	1	0.859037
C2orf15	0.106493	0.205111	0.519194	0.608017	1	0.819566
C2orf68	0.388543	0.220975	1.75831	0.0904617	1	0.580228
C2orf74	0.470051	0.296133	1.5873	0.124534	1	0.581962
C2orf83	0.137407	0.453589	0.302932	0.764352	1	0.902413
C3orf17	0.234263	0.184604	1.269	0.215683	1	0.62479
C3orf33	0.535984	0.524979	1.02096	0.316678	1	0.667023
C3orf37	0.0112632	0.125817	0.0895212	0.929354	1	0.976946
C3orf38	0.268451	0.117271	2.28915	0.0304389	1	0.55743
C3orf62	0.0709125	0.235397	0.301246	0.765623	1	0.903529
C3orf70	-0.0093297	0.221268	-0.0421648	0.966689	1	0.99095
C3orf72	0.107693	0.234161	0.459912	0.649402	1	0.846009
C3orf83	0.0981364	0.169437	0.579191	0.567445	1	0.798462
C4orf19	0.938819	0.77568	1.21032	0.237046	1	0.629695
C4orf26	0.44158	0.615512	0.717419	0.479512	1	0.754801
C4orf3	2.00799	1.14562	1.75276	0.0914293	1	0.580228
C4orf40	-0.101163	0.177964	-0.56845	0.574607	1	0.801547
C5AR2	-0.0807064	0.154487	-0.522414	0.605805	1	0.818863
C5orf24	0.394267	0.65175	0.604936	0.550465	1	0.790111
C5orf28	0.316326	0.324375	0.975187	0.338454	1	0.675377
C5orf55	0.746394	0.454596	1.64188	0.112656	1	0.580228
C5orf63	0.217368	0.140384	1.54838	0.133617	1	0.581962
C5orf64	0.290277	0.303848	0.955335	0.348207	1	0.681454
C6orf106	0.0922526	0.310646	0.29697	0.768849	1	0.904284
C6orf123	0.786726	0.568397	1.38411	0.17809	1	0.617201
C6orf132	0.098445	0.123909	0.794494	0.434101	1	0.725837
C6orf170	0.124575	0.144551	0.861809	0.396672	1	0.705454
C6orf25	0.886161	1.01225	0.875436	0.389353	1	0.702429
C6orf48	0.168078	0.43849	0.38331	0.704606	1	0.872561
C6orf62	0.317132	0.778206	0.407516	0.686965	1	0.864823
C6orf89	0.544035	0.450932	1.20647	0.238501	1	0.629827
C7orf55	1.04851	1.11726	0.938468	0.356641	1	0.685264
C7orf65	-0.219835	0.166064	-1.3238	0.197091	1	0.62014
C7orf73	0.914663	0.331905	2.7558	0.0105551	1	0.511437
C8orf31	0.229605	0.179535	1.27889	0.212234	1	0.62479
C8orf33	0.301217	0.168261	1.79018	0.0850786	1	0.577367
C8orf37	0.273922	0.210603	1.30066	0.204785	1	0.623678
C8orf44	-0.00568254	0.607086	-0.00936036	0.992603	1	0.999698
C8orf44_SGK3	0.408838	0.303005	1.34928	0.188881	1	0.62014
C8orf59	0.859932	0.645741	1.3317	0.194517	1	0.62014
C8orf86	0.283926	0.174842	1.6239	0.116461	1	0.580228
C9orf123	0.0452614	0.128991	0.350889	0.728499	1	0.881407
C9orf139	0.147001	0.480562	0.305894	0.762122	1	0.901651
C9orf142	0.273147	0.24243	1.1267	0.270161	1	0.644584
C9orf16	-0.0497892	0.189725	-0.262428	0.79506	1	0.914336
C9orf3	0.063124	0.221886	0.284489	0.778289	1	0.90779
C9orf64	0.0362661	0.13139	0.276019	0.784716	1	0.910717
C9orf66	-0.0517216	0.240373	-0.215172	0.831312	1	0.929821
C9orf72	-0.165697	0.170536	-0.971629	0.340188	1	0.676588
C9orf78	4.68009	2.01035	2.32799	0.0279616	1	0.55743
C9orf85	0.612668	0.326929	1.87401	0.0722094	1	0.563612
C9orf91	-0.00396118	0.212106	-0.0186755	0.985243	1	0.997167
CA12	-0.00873853	0.123432	-0.0707963	0.944102	1	0.982889
CA13	0.130186	0.128388	1.01401	0.319923	1	0.667123
CA5B	2.71689	1.493	1.81975	0.0803305	1	0.570591
CA6	0.0622754	0.171652	0.3628	0.719687	1	0.878653
CAB39	0.541157	0.371969	1.45485	0.15768	1	0.60433
CABIN1	-0.134038	0.2469	-0.542881	0.591835	1	0.811572
CABP4	0.740432	0.809508	0.914669	0.368771	1	0.690208
CACNB2	-0.051732	0.249537	-0.207312	0.837382	1	0.932635
CACNG8	0.237588	0.929319	0.255659	0.800226	1	0.916165
CACUL1	0.436201	0.71083	0.61365	0.544779	1	0.786362
CACYBP	-0.249009	0.44446	-0.560251	0.580104	1	0.803211
CAGE1	0.0368604	0.152015	0.242478	0.810313	1	0.920476
CALCOCO1	-0.290043	0.180946	-1.60293	0.121032	1	0.581962
CALCOCO2	0.19745	0.435768	0.453109	0.654229	1	0.848756
CALM1	6.45906	2.86972	2.25076	0.0330812	1	0.55743
CALM2	4.05086	2.61227	1.5507	0.133062	1	0.581962
CALM3	0.492326	0.245576	2.00478	0.0555034	1	0.55743
CALN1	0.0824826	0.217453	0.379313	0.707536	1	0.873235
CALR	0.233447	0.478648	0.487721	0.629835	1	0.832438
CALU	0.130943	0.146701	0.892579	0.38027	1	0.695198
CAMK1D	0.715455	0.337934	2.11714	0.0439732	1	0.55743
CAMK2D	-0.111584	0.112678	-0.990295	0.331157	1	0.672288
CAMK2G	0.20442	0.145565	1.40432	0.172057	1	0.611031
CAMK4	0.000190058	0.108089	0.00175834	0.99861	1	0.999698
CAMKK2	0.12541	0.155799	0.804951	0.428148	1	0.722085
CAMLG	1.39237	0.795839	1.74956	0.0919911	1	0.580228
CAMTA1	-0.0921281	0.249736	-0.368903	0.715187	1	0.876058
CAND1	0.0212007	0.151023	0.140381	0.889441	1	0.957052
CANX	0.492767	0.272314	1.80956	0.0819407	1	0.572548
CAP1	2.05139	1.2242	1.6757	0.105784	1	0.580228
CAPN10_AS1	0.0956541	0.107744	0.88779	0.382793	1	0.696055
CAPN2	0.169545	0.491397	0.345027	0.73285	1	0.884578
CAPN7	0.187549	0.242669	0.772858	0.446576	1	0.734427
CAPNS1	0.445176	0.267853	1.66202	0.108521	1	0.580228
CAPRIN1	0.075952	0.0999554	0.759859	0.454174	1	0.739962
CAPRIN2	-0.16411	0.248292	-0.660956	0.514455	1	0.768461
CAPZA1	1.82937	0.544317	3.36085	0.00241111	1	0.452252
CAPZA2	-0.143577	0.254294	-0.564609	0.577179	1	0.802041
CAPZB	0.208155	0.568784	0.365965	0.717352	1	0.877154
CARD16	1.85138	0.97809	1.89285	0.0695603	1	0.563612
CARD6	0.066138	0.288515	0.229236	0.820479	1	0.926386
CARD8	0.598316	0.960465	0.622944	0.538747	1	0.783551
CARF	-0.112383	0.305651	-0.367682	0.716087	1	0.876581
CARHSP1	0.0884419	0.106973	0.826767	0.415893	1	0.716175
CARS	-0.0116686	0.195766	-0.059605	0.952926	1	0.986618
CASC3	0.147509	0.227006	0.649802	0.52152	1	0.771473
CASC4	0.433816	0.275697	1.57353	0.127688	1	0.581962
CASK	1.91381	1.65153	1.15881	0.257065	1	0.636183
CASP1	1.82397	0.523015	3.48741	0.00175131	1	0.452252
CASP10	-0.390922	0.18822	-2.07694	0.0478273	1	0.55743
CASP2	1.02646	0.453925	2.26131	0.032335	1	0.55743
CASP4	-0.3327	0.866523	-0.383949	0.704139	1	0.872561
CASP6	0.370216	0.307394	1.20437	0.239297	1	0.630151
CASP8	0.896906	0.810717	1.10631	0.278723	1	0.648585
CASP8AP2	0.308262	0.231751	1.33014	0.195022	1	0.62014
CASS4	0.0928723	0.167724	0.55372	0.584502	1	0.806362
CAST	0.916713	0.620213	1.47806	0.151404	1	0.59795
CAT	0.0693166	0.195387	0.354766	0.725626	1	0.881033
CATSPER2	0.0277168	0.341177	0.0812388	0.935874	1	0.979262
CATSPER2P1	0.564381	0.350736	1.60913	0.119664	1	0.581962
CAV2	0.545264	0.31372	1.73806	0.0940321	1	0.580228
CBFA2T2	1.16522	0.919804	1.26681	0.216453	1	0.62479
CBFB	-0.0742474	0.102186	-0.726592	0.473967	1	0.750821
CBL	0.425779	0.272655	1.5616	0.130473	1	0.581962
CBLB	0.105488	0.275366	0.383083	0.704773	1	0.872561
CBLL1	0.598802	0.190944	3.13601	0.0042199	1	0.452252
CBWD1	-0.0253959	0.195268	-0.130057	0.897523	1	0.960079
CBX3	0.553052	0.450355	1.22803	0.230436	1	0.628368
CBX5	2.13005	1.09347	1.94797	0.0622907	1	0.558069
CBX6	0.202199	0.226427	0.892998	0.380049	1	0.695198
CC2D1B	0.614227	0.64735	0.948833	0.351442	1	0.683595
CC2D2A	1.33554	0.693883	1.92474	0.0652702	1	0.558069
CCAR1	0.220513	0.459557	0.479838	0.635355	1	0.836108
CCBE1	0.816397	0.505034	1.61652	0.118052	1	0.581228
CCBP2	0.303992	0.42739	0.711276	0.483246	1	0.756696
CCDC104	0.0301927	0.300687	0.100412	0.920787	1	0.972092
CCDC109B	0.0690617	0.255491	0.270309	0.789056	1	0.912072
CCDC113	0.343515	0.39434	0.871114	0.391665	1	0.704086
CCDC115	0.595669	0.196329	3.03403	0.00541787	1	0.452252
CCDC117	0.305503	0.446878	0.683639	0.500251	1	0.761174
CCDC12	0.367774	0.324264	1.13418	0.267069	1	0.641949
CCDC120	0.354111	0.211503	1.67426	0.106068	1	0.580228
CCDC122	0.363417	0.467957	0.776604	0.444401	1	0.732791
CCDC124	0.0359275	0.163856	0.219263	0.828157	1	0.92865
CCDC125	0.449251	0.275585	1.63017	0.115122	1	0.580228
CCDC137	-0.0589429	0.24662	-0.239003	0.812977	1	0.921836
CCDC14	0.571036	0.155356	3.67567	0.00108281	1	0.452252
CCDC142	0.570426	0.786895	0.724907	0.474983	1	0.751526
CCDC144B	0.722159	0.349362	2.06708	0.0488175	1	0.55743
CCDC163P	-0.0920819	0.2387	-0.385764	0.70281	1	0.872331
CCDC167	0.70275	0.437202	1.60738	0.120048	1	0.581962
CCDC172	0.892557	1.12689	0.79205	0.435499	1	0.726699
CCDC174	0.326206	0.712406	0.457893	0.650833	1	0.846856
CCDC18	0.459075	0.19751	2.32432	0.028188	1	0.55743
CCDC23	0.0600806	0.12069	0.497808	0.622804	1	0.82865
CCDC25	1.02246	0.511025	2.00081	0.0559555	1	0.55743
CCDC28A	0.195012	0.212017	0.919796	0.366135	1	0.688279
CCDC30	0.799104	0.456607	1.75009	0.091897	1	0.580228
CCDC50	-0.0698783	0.165503	-0.422218	0.676337	1	0.860066
CCDC53	0.0956014	0.432399	0.221095	0.826745	1	0.927927
CCDC58	0.265136	0.202164	1.31149	0.201157	1	0.62014
CCDC59	0.208618	0.651193	0.320363	0.751254	1	0.894593
CCDC65	0.188308	0.214371	0.878421	0.387761	1	0.700756
CCDC66	0.110643	0.408811	0.270646	0.7888	1	0.911948
CCDC69	-0.0293908	0.31926	-0.092059	0.927357	1	0.976134
CCDC74B_AS1	1.18941	0.340901	3.48902	0.00174419	1	0.452252
CCDC82	0.085078	0.379237	0.22434	0.824247	1	0.927531
CCDC84	0.139305	0.160184	0.869652	0.392448	1	0.704086
CCDC88C	0.199499	0.403572	0.494334	0.625221	1	0.829892
CCDC90B	0.53588	0.370362	1.44691	0.159872	1	0.60433
CCDC91	0.500961	0.288718	1.73512	0.0945598	1	0.580228
CCDC93	0.274883	0.275897	0.996326	0.328274	1	0.670877
CCL22	-0.124169	0.277199	-0.447941	0.657906	1	0.851187
CCL4	1.29027	1.12167	1.15032	0.260484	1	0.638796
CCL5	8.27329	8.29998	0.996785	0.328056	1	0.670877
CCNB1IP1	0.083353	0.154053	0.541065	0.593069	1	0.812318
CCNC	0.125565	0.182996	0.686163	0.498684	1	0.760741
CCND2	0.204497	0.161064	1.26966	0.215451	1	0.62479
CCND3	-0.109965	0.831593	-0.132234	0.895817	1	0.959098
CCNDBP1	1.07638	0.482924	2.22889	0.0346779	1	0.55743
CCNG1	0.424128	0.209615	2.02336	0.0534288	1	0.55743
CCNH	-0.100324	0.392099	-0.255864	0.800069	1	0.916165
CCNI	0.274743	0.577638	0.475632	0.638309	1	0.838873
CCNK	0.409801	0.191749	2.13717	0.0421587	1	0.55743
CCNL1	-0.471685	0.713102	-0.661455	0.51414	1	0.768461
CCNL2	0.16872	0.26701	0.631888	0.532978	1	0.780168
CCNT1	0.208708	0.382605	0.545491	0.590065	1	0.810201
CCNT2	0.239748	0.287089	0.835102	0.411269	1	0.713013
CCNY	0.46794	0.135918	3.44282	0.00196083	1	0.452252
CCP110	0.192614	0.340393	0.56586	0.576341	1	0.802041
CCR6	-0.188585	0.55216	-0.34154	0.735442	1	0.885791
CCR7	0.931786	1.57279	0.592442	0.558672	1	0.793839
CCRN4L	0.239762	0.291947	0.821253	0.418969	1	0.717952
CCSER2	0.5957	0.622952	0.956253	0.347752	1	0.681454
CCT2	0.0776099	0.372558	0.208316	0.836605	1	0.932278
CCT3	0.118874	0.798485	0.148874	0.882801	1	0.954104
CCT4	0.200858	0.229799	0.874061	0.390087	1	0.70289
CCT5	0.552379	0.466556	1.18395	0.247144	1	0.634315
CCT6A	0.652477	0.247955	2.63144	0.0141084	1	0.528371
CCT7	0.267854	0.171723	1.5598	0.130897	1	0.581962
CCT8	0.584351	0.522339	1.11872	0.273489	1	0.646043
CD109	-0.13267	0.130718	-1.01493	0.31949	1	0.667023
CD160	0.604316	0.197802	3.05516	0.00514564	1	0.452252
CD164	-0.26794	0.615302	-0.435461	0.666821	1	0.85648
CD2	4.26874	2.39349	1.78348	0.0861867	1	0.578251
CD209	0.277656	0.300073	0.925294	0.363322	1	0.688279
CD24	0.391392	0.236301	1.65633	0.109676	1	0.580228
CD244	0.142498	0.219042	0.650549	0.521045	1	0.771469
CD247	0.393394	0.388905	1.01154	0.321079	1	0.668625
CD28	0.370634	0.329132	1.1261	0.270411	1	0.644895
CD2AP	0.0536111	0.221618	0.241907	0.81075	1	0.920509
CD2BP2	0.175569	0.142469	1.23234	0.228852	1	0.628201
CD300LG	0.029995	0.323743	0.0926507	0.926891	1	0.975851
CD36	-0.307972	0.288666	-1.06688	0.295831	1	0.65763
CD37	0.193895	0.317322	0.611035	0.546482	1	0.787154
CD3D	7.39502	7.43778	0.994251	0.329264	1	0.670877
CD3E	0.0877088	0.206386	0.424974	0.674352	1	0.859844
CD3EAP	0.299153	0.278586	1.07383	0.292766	1	0.655909
CD3G	0.750024	1.33265	0.562808	0.578387	1	0.802422
CD4	0.584141	0.474542	1.23096	0.229359	1	0.628201
CD40LG	0.297281	0.266165	1.11691	0.274249	1	0.646372
CD44	1.07563	0.796593	1.35029	0.188559	1	0.62014
CD46	0.773941	0.491501	1.57465	0.127429	1	0.581962
CD47	0.223494	0.42533	0.525459	0.603717	1	0.817236
CD48	0.338724	0.929908	0.364256	0.718613	1	0.878273
CD5	0.172165	0.331113	0.519959	0.607491	1	0.819566
CD52	38.2634	34.4399	1.11102	0.276729	1	0.648513
CD53	1.79547	1.98683	0.903686	0.374459	1	0.692014
CD55	0.273019	0.171707	1.59003	0.123916	1	0.581962
CD58	-0.046022	0.20676	-0.222587	0.825596	1	0.927927
CD59	0.254476	0.259127	0.982053	0.335124	1	0.674864
CD6	0.806131	0.482645	1.67024	0.10687	1	0.580228
CD63	0.319193	0.270235	1.18117	0.248227	1	0.634416
CD68	0.797638	0.347581	2.29483	0.0300647	1	0.55743
CD69	1.78582	2.11314	0.845102	0.405764	1	0.708799
CD74	2.68872	1.72866	1.55538	0.131946	1	0.581962
CD82	0.566891	0.744847	0.761084	0.453455	1	0.739537
CD84	1.5652	1.34104	1.16716	0.25374	1	0.636183
CD8A	1.16155	1.21967	0.952352	0.349689	1	0.682384
CD8B	1.59555	1.45278	1.09827	0.282154	1	0.650138
CD96	0.765163	0.975665	0.784247	0.439982	1	0.730087
CD97	0.243244	0.158202	1.53755	0.13624	1	0.586617
CD99	0.365791	0.593874	0.615941	0.543288	1	0.786244
CDAN1	-0.165038	0.113919	-1.44874	0.159365	1	0.60433
CDC123	0.516432	0.232008	2.22593	0.0348996	1	0.55743
CDC14A	0.0375072	0.241503	0.155308	0.877778	1	0.952064
CDC16	0.039808	0.0971249	0.409864	0.685263	1	0.864535
CDC25B	0.0520714	0.259347	0.200779	0.842434	1	0.935208
CDC26	0.963831	0.436502	2.20808	0.0362616	1	0.55743
CDC27	0.167292	0.190389	0.878685	0.387621	1	0.700708
CDC37	-0.133532	0.198401	-0.673045	0.506858	1	0.765838
CDC37L1	0.163959	0.240141	0.682763	0.500795	1	0.761174
CDC40	0.880742	0.741452	1.18786	0.245626	1	0.634315
CDC42	1.06473	0.959548	1.10962	0.277322	1	0.648513
CDC42EP3	0.0747393	0.148221	0.504241	0.618339	1	0.826005
CDC42SE1	0.329775	0.478492	0.689198	0.496804	1	0.760295
CDC42SE2	0.996041	0.587957	1.69407	0.1022	1	0.580228
CDC5L	0.116867	0.482252	0.242337	0.810421	1	0.920476
CDC6	-0.104255	0.292119	-0.356891	0.724054	1	0.880366
CDC73	0.440633	0.172628	2.5525	0.0169136	1	0.545807
CDCP1	-0.0969678	0.168046	-0.57703	0.568882	1	0.798462
CDH23	-0.070319	0.341719	-0.20578	0.838566	1	0.933357
CDHR3	0.171309	0.286139	0.598691	0.554559	1	0.792206
CDK11A	1.20827	0.498329	2.42465	0.0225756	1	0.55743
CDK11B	0.767752	0.369297	2.07896	0.0476269	1	0.55743
CDK12	0.162268	0.225036	0.721074	0.477298	1	0.752734
CDK13	0.305625	0.104191	2.9333	0.00691569	1	0.471727
CDK17	0.0219565	0.176941	0.124089	0.902199	1	0.96225
CDK4	-0.180982	0.199411	-0.907583	0.372434	1	0.691705
CDK5RAP1	0.222271	0.11008	2.01918	0.0538897	1	0.55743
CDK5RAP2	-0.139244	0.297175	-0.468559	0.64329	1	0.841633
CDK5RAP3	0.300044	0.337766	0.888321	0.382513	1	0.696055
CDK6	0.427608	0.17328	2.46772	0.0204975	1	0.55743
CDK7	0.0994797	0.178536	0.557197	0.582158	1	0.804382
CDKAL1	0.573005	0.616606	0.929288	0.361288	1	0.688216
CDKN1B	0.185485	0.180458	1.02786	0.313484	1	0.665765
CDKN2AIP	0.211373	0.203122	1.04062	0.307633	1	0.664127
CDKN2AIPNL	-0.0699728	0.12565	-0.556885	0.582369	1	0.804492
CDKN2D	0.265237	0.248745	1.0663	0.296089	1	0.65763
CDON	0.0308569	0.137617	0.224223	0.824336	1	0.927531
CDR2	0.22696	0.243648	0.931507	0.360161	1	0.687142
CDS2	0.223897	0.202258	1.10699	0.278436	1	0.648585
CDT1	0.156048	0.219257	0.711712	0.482981	1	0.756696
CDV3	0.269738	0.378693	0.712287	0.482631	1	0.756696
CEACAM22P	0.125985	0.883594	0.142583	0.887719	1	0.956257
CEACAM5	-0.314122	0.208588	-1.50594	0.144136	1	0.590923
CEACAM8	0.165849	0.191026	0.868197	0.39323	1	0.704086
CEBPZ	0.704278	0.767164	0.918029	0.367042	1	0.688653
CECR1	0.325092	0.438565	0.741263	0.465177	1	0.746086
CELF1	1.31961	0.583078	2.26317	0.032205	1	0.55743
CELF2	1.52464	0.853308	1.78674	0.0856454	1	0.577367
CENPBD1	0.761024	0.276156	2.75578	0.0105557	1	0.511437
CENPC	-0.309792	0.489629	-0.632708	0.53245	1	0.779936
CENPK	0.357452	0.204265	1.74994	0.0919231	1	0.580228
CENPN	0.278791	0.344414	0.809466	0.425593	1	0.722048
CEP104	0.861859	1.23215	0.699474	0.490467	1	0.759388
CEP120	0.0870324	0.164481	0.529135	0.601201	1	0.816664
CEP135	0.752608	0.40346	1.86539	0.0734505	1	0.563612
CEP164	0.33985	0.209735	1.62038	0.117217	1	0.580228
CEP19	0.671067	0.342824	1.95747	0.0611082	1	0.55743
CEP192	0.193486	0.13	1.48836	0.148686	1	0.596428
CEP250	0.00154967	0.342405	0.00452585	0.996423	1	0.999698
CEP290	0.199661	0.326036	0.612388	0.5456	1	0.78652
CEP350	0.362281	0.369972	0.979211	0.3365	1	0.674864
CEP41	0.000233221	0.373148	0.00062501	0.999506	1	0.999869
CEP44	0.234782	0.150779	1.55712	0.131531	1	0.581962
CEP57	0.116825	0.421058	0.277456	0.783624	1	0.910683
CEP63	0.333472	0.25576	1.30385	0.203711	1	0.621562
CEP68	1.2725	0.686981	1.85231	0.0753682	1	0.569873
CEP85L	0.767998	0.555021	1.38373	0.178207	1	0.617201
CEP95	0.00915999	0.331828	0.0276046	0.978188	1	0.995164
CEPT1	0.182214	0.121969	1.49394	0.14723	1	0.593712
CERK	0.622779	0.422261	1.47487	0.152256	1	0.59795
CETN2	0.794622	0.21603	3.6783	0.0010755	1	0.452252
CFDP1	0.28417	0.566521	0.501606	0.620166	1	0.826573
CFL1	1.06796	0.608104	1.75621	0.0908279	1	0.580228
CFLAR	1.60916	1.46472	1.09861	0.282006	1	0.650108
CGGBP1	0.424442	0.356779	1.18965	0.244934	1	0.633486
CGNL1	1.14456	0.903852	1.26631	0.21663	1	0.62479
CGRRF1	0.211358	0.277431	0.761839	0.453012	1	0.739537
CHCHD1	0.109211	0.151455	0.721079	0.477295	1	0.752734
CHCHD2	1.4909	0.481156	3.09857	0.00462686	1	0.452252
CHCHD7	-0.168615	0.451584	-0.373385	0.711889	1	0.874232
CHD1	1.41763	1.46033	0.970764	0.340611	1	0.676921
CHD1L	0.737233	0.173634	4.24589	0.000245599	1	0.452252
CHD2	2.64778	1.74319	1.51893	0.140848	1	0.588147
CHD3	0.332905	0.309588	1.07532	0.292111	1	0.655909
CHD4	0.355591	0.390577	0.910424	0.370963	1	0.69094
CHD6	0.0261968	0.280151	0.0935094	0.926216	1	0.975809
CHD7	0.244519	0.209844	1.16524	0.2545	1	0.636183
CHD8	0.980144	0.323021	3.0343	0.00541432	1	0.452252
CHD9	0.344119	0.28334	1.21451	0.23547	1	0.628643
CHEK1	0.217126	0.263516	0.823955	0.41746	1	0.716662
CHI3L2	-0.133492	0.166782	-0.800403	0.430731	1	0.723661
CHM	0.436122	0.437697	0.996401	0.328239	1	0.670877
CHMP1B	1.64807	1.43011	1.1524	0.259641	1	0.638157
CHMP2A	0.128267	0.221534	0.578996	0.567575	1	0.798462
CHMP2B	-0.0713478	0.234481	-0.30428	0.763337	1	0.902239
CHMP4A	-0.0354663	0.441263	-0.0803745	0.936555	1	0.979641
CHMP4B	0.0722979	0.127345	0.567734	0.575086	1	0.801956
CHMP5	0.40837	0.306429	1.33268	0.1942	1	0.62014
CHORDC1	0.135011	0.227327	0.593907	0.557707	1	0.793456
CHP1	1.4848	1.31027	1.1332	0.267472	1	0.642164
CHRAC1	-0.0799728	0.187862	-0.425699	0.673831	1	0.859844
CHRNA5	0.182107	0.213578	0.85265	0.40164	1	0.707062
CHRNA7	0.0987607	0.150528	0.656095	0.517527	1	0.769456
CHRNB1	1.35186	0.589151	2.29458	0.0300807	1	0.55743
CHST11	0.299252	0.130572	2.29186	0.0302594	1	0.55743
CHST5	0.207702	0.247481	0.839265	0.408971	1	0.710897
CHST6	0.750772	0.620829	1.2093	0.237428	1	0.629827
CHURC1	1.27652	1.4072	0.907135	0.372666	1	0.691705
CIAO1	1.27645	0.692591	1.84301	0.0767577	1	0.569873
CIAPIN1	0.144637	0.141325	1.02343	0.315532	1	0.66657
CIB1	-0.379745	0.412468	-0.920666	0.365689	1	0.688279
CIITA	0.438849	0.227309	1.93063	0.0645028	1	0.558069
CIR1	0.477967	0.747419	0.63949	0.528099	1	0.776341
CIRBP	0.320977	0.574409	0.558794	0.581083	1	0.803802
CIRH1A	0.068075	0.0866867	0.785299	0.439376	1	0.730087
CKAP5	0.323293	0.223831	1.44436	0.160581	1	0.60433
CKLF	1.03506	0.823957	1.2562	0.220213	1	0.625153
CKS1B	0.623108	0.172324	3.61591	0.00126211	1	0.452252
CKS2	0.140744	0.108414	1.2982	0.205617	1	0.623678
CLCC1	3.2396	1.70073	1.90483	0.0679212	1	0.563274
CLCN3	0.217916	0.230668	0.944716	0.353501	1	0.683737
CLCN5	0.41763	0.348474	1.19846	0.24155	1	0.630293
CLDN16	-0.10622	0.375131	-0.283154	0.779301	1	0.908494
CLDN19	0.148292	0.2437	0.608504	0.548133	1	0.788118
CLDND1	0.757616	0.679542	1.11489	0.275096	1	0.64657
CLEC2B	1.64482	1.40085	1.17416	0.250976	1	0.635667
CLEC2D	0.913395	0.810565	1.12686	0.270094	1	0.644584
CLEC4GP1	0.342894	0.187939	1.82449	0.0795902	1	0.569873
CLEC7A	0.151937	0.426919	0.355891	0.724794	1	0.881033
CLIC1	3.38934	1.99653	1.69762	0.10152	1	0.580228
CLINT1	0.869097	0.430734	2.01771	0.0540526	1	0.55743
CLIP1	0.253674	0.414432	0.6121	0.545788	1	0.786524
CLK1	0.4263	0.605088	0.704526	0.487368	1	0.758133
CLK4	0.0129476	0.224281	0.0577295	0.954406	1	0.986754
CLN8	0.704051	0.384538	1.8309	0.0785999	1	0.569873
CLNS1A	0.266196	0.206726	1.28767	0.209204	1	0.62479
CLOCK	-0.0686709	0.109232	-0.628668	0.535051	1	0.78095
CLP1	0.0712766	0.17472	0.407948	0.686652	1	0.864823
CLPX	-0.0648255	0.148894	-0.43538	0.66688	1	0.85648
CLSPN	0.456882	0.415331	1.10004	0.281395	1	0.649962
CLSTN1	0.550869	0.27071	2.0349	0.0521756	1	0.55743
CLTC	-0.09838	0.272977	-0.360397	0.721462	1	0.879304
CLUAP1	0.431836	0.330549	1.30642	0.202849	1	0.621126
CLUHP3	-0.0182691	0.301618	-0.0605703	0.952165	1	0.986231
CMBL	0.875632	0.577983	1.51498	0.141841	1	0.588147
CMC1	3.05426	1.78487	1.71119	0.0989525	1	0.580228
CMC2	0.428108	0.184092	2.32551	0.0281143	1	0.55743
CMPK1	0.343088	0.59468	0.576929	0.56895	1	0.798462
CMSS1	0.439807	0.218562	2.01228	0.0546579	1	0.55743
CMTM3	0.320453	0.184489	1.73698	0.0942258	1	0.580228
CMTM6	0.114528	0.274964	0.416518	0.68045	1	0.862362
CMTM7	0.308727	0.204664	1.50846	0.143494	1	0.590284
CNBP	3.00936	3.08897	0.974226	0.338922	1	0.675689
CNDP2	-0.0378465	0.128228	-0.295151	0.770222	1	0.905129
CNEP1R1	0.234516	0.232008	1.01081	0.321424	1	0.668768
CNGB1	0.291889	0.496219	0.588226	0.561456	1	0.794921
CNIH	-0.12856	0.326218	-0.394092	0.696727	1	0.8693
CNIH4	-0.0707232	0.355384	-0.199005	0.843807	1	0.936225
CNN2	0.694385	0.525703	1.32087	0.198054	1	0.62014
CNNM1	0.197778	0.19303	1.0246	0.314993	1	0.665888
CNNM3	0.881494	1.00618	0.876082	0.389008	1	0.702388
CNOT1	0.402296	0.23208	1.73344	0.0948634	1	0.580228
CNOT10	1.27994	0.632865	2.02245	0.0535288	1	0.55743
CNOT2	0.273352	0.51864	0.527056	0.602623	1	0.817236
CNOT4	0.240645	0.2289	1.05131	0.302791	1	0.662945
CNOT6L	1.07622	0.634111	1.69721	0.101598	1	0.580228
CNOT7	-0.080999	0.248459	-0.326006	0.74703	1	0.891527
CNOT8	0.41375	0.22794	1.81518	0.0810497	1	0.572548
CNPPD1	0.195977	0.133484	1.46817	0.154054	1	0.599706
CNPY2	-0.265856	0.462054	-0.575379	0.569982	1	0.799322
CNPY3	0.0507773	0.175355	0.289569	0.774443	1	0.906364
CNST	-0.108099	0.163551	-0.660946	0.514461	1	0.768461
CNTLN	0.581505	0.396446	1.4668	0.154424	1	0.600188
CNTN4	0.490647	0.465268	1.05455	0.301334	1	0.662625
CNTNAP2	0.0552141	0.125286	0.440704	0.66307	1	0.854756
CNTRL	0.686831	0.722376	0.950794	0.350464	1	0.68287
COA1	1.24941	0.635633	1.96562	0.0601086	1	0.55743
COA3	0.345757	0.216568	1.59653	0.122455	1	0.581962
COA5	0.219182	0.12718	1.72341	0.0966887	1	0.580228
COG3	-0.212091	0.115761	-1.83215	0.0784085	1	0.569873
COG7	0.410462	0.217452	1.8876	0.0702907	1	0.563612
COIL	0.289079	0.467609	0.618206	0.541817	1	0.785522
COL4A3BP	0.0776977	0.155578	0.499414	0.621688	1	0.827704
COL6A4P2	0.311351	0.249202	1.24939	0.222652	1	0.625153
COLGALT1	0.144761	0.441154	0.328141	0.745433	1	0.890866
COMMD1	0.19521	0.120195	1.62411	0.116415	1	0.580228
COMMD10	0.0854769	0.100711	0.848737	0.403775	1	0.708018
COMMD2	0.887795	0.481748	1.84286	0.0767799	1	0.569873
COMMD3	-0.124245	0.426923	-0.291025	0.773341	1	0.906364
COMMD6	5.3342	4.52843	1.17794	0.249491	1	0.635667
COMMD7	0.18278	0.198966	0.918648	0.366724	1	0.688476
COMMD8	0.252847	0.162549	1.55552	0.131913	1	0.581962
COMMD9	0.572455	0.619409	0.924195	0.363883	1	0.688279
COMT	0.312656	0.224262	1.39415	0.175073	1	0.613791
COPA	0.368381	0.442085	0.833281	0.412276	1	0.713255
COPB1	-0.0507291	0.22423	-0.226237	0.822786	1	0.926938
COPB2	0.184714	0.143906	1.28358	0.210612	1	0.62479
COPE	-0.0942439	0.0891746	-1.05685	0.300303	1	0.661485
COPG1	0.756051	0.216706	3.48883	0.00174501	1	0.452252
COPS2	0.172047	0.277454	0.620093	0.540594	1	0.784935
COPS3	-0.226212	0.222984	-1.01448	0.319703	1	0.667023
COPS4	-0.364157	0.210865	-1.72697	0.096038	1	0.580228
COPS5	0.172695	0.281993	0.612407	0.545588	1	0.78652
COPS6	0.382787	0.331639	1.15423	0.258906	1	0.637557
COPS8	-0.0637175	0.124303	-0.512598	0.61256	1	0.822328
COPZ1	0.338071	0.446287	0.757519	0.45555	1	0.741311
COQ10B	0.307245	0.403939	0.760622	0.453726	1	0.739537
CORO1A	0.695154	0.466861	1.489	0.148519	1	0.596347
CORO2A	0.826214	0.673936	1.22595	0.231205	1	0.628368
COTL1	0.419962	0.366287	1.14654	0.262015	1	0.639463
COX14	0.683289	1.03722	0.658769	0.515836	1	0.768994
COX15	0.207006	0.257863	0.802775	0.429382	1	0.723176
COX16	-0.0544129	0.198986	-0.273451	0.786667	1	0.910854
COX17	0.184259	0.667038	0.276235	0.784552	1	0.910717
COX18	1.1245	0.672487	1.67215	0.106489	1	0.580228
COX19	0.946769	0.314716	3.00832	0.00576765	1	0.452252
COX20	0.210696	0.207148	1.01713	0.318465	1	0.667023
COX4I1	4.57136	3.69215	1.23813	0.226732	1	0.62755
COX5A	0.0327388	0.169109	0.193596	0.847997	1	0.93809
COX5B	0.0448907	0.378371	0.118642	0.906471	1	0.964264
COX6A1	2.38969	1.35383	1.76513	0.089287	1	0.580228
COX6B1	4.03096	2.46269	1.63681	0.113719	1	0.580228
COX6B2	0.634802	0.707301	0.897499	0.377689	1	0.694286
COX6C	1.74141	2.95204	0.589901	0.560349	1	0.793903
COX7A2	3.54345	2.95281	1.20003	0.24095	1	0.630293
COX7A2L	0.346364	0.447714	0.773629	0.446128	1	0.734427
COX7B	0.827284	1.0027	0.825055	0.416846	1	0.716411
COX7C	2.36814	3.08244	0.768267	0.449251	1	0.735454
COX8A	0.471937	0.439376	1.07411	0.292642	1	0.655909
CPA4	0.647436	0.317859	2.03687	0.0519649	1	0.55743
CPB2_AS1	1.22406	1.43309	0.854138	0.40083	1	0.707025
CPM	1.95122	1.23121	1.58479	0.125102	1	0.581962
CPNE1	0.438789	0.440238	0.996709	0.328092	1	0.670877
CPNE3	0.316482	0.249238	1.2698	0.215405	1	0.62479
CPPED1	0.36768	0.58282	0.630864	0.533637	1	0.780398
CPSF2	0.0230758	0.630678	0.0365889	0.971092	1	0.992927
CPSF3	0.112178	0.156444	0.717046	0.479738	1	0.754964
CPSF6	0.213199	0.142082	1.50053	0.145524	1	0.592421
CPSF7	-0.0342319	0.18493	-0.185107	0.854581	1	0.941542
CPT1A	0.960302	1.34744	0.712684	0.482389	1	0.756696
CPT2	0.721542	0.233986	3.0837	0.00479868	1	0.452252
CR1	0.730684	0.46227	1.58064	0.12605	1	0.581962
CRAMP1L	0.151491	0.2037	0.743697	0.463728	1	0.744853
CRBN	0.647822	0.71393	0.907402	0.372528	1	0.691705
CRCP	1.60597	1.14495	1.40266	0.172548	1	0.611031
CREB1	1.26135	1.26363	0.998199	0.327383	1	0.670877
CREBBP	0.418295	0.43436	0.963014	0.344412	1	0.678825
CREBRF	0.850023	0.603258	1.40905	0.170668	1	0.610762
CREBZF	0.10053	0.203677	0.493573	0.625751	1	0.8299
CREM	0.0943599	0.377085	0.250235	0.804372	1	0.916895
CRHR1_IT1	0.111906	0.293349	0.381478	0.705949	1	0.872561
CRIP1	1.43366	0.753673	1.90223	0.0682744	1	0.563274
CRIPT	-0.15295	0.191714	-0.797801	0.432213	1	0.724953
CRISPLD2	-0.0563042	0.202206	-0.27845	0.78287	1	0.910579
CRK	1.17249	0.727395	1.61191	0.119057	1	0.581962
CRKL	0.530176	0.215045	2.46542	0.0206039	1	0.55743
CRLF3	0.485953	0.394328	1.23236	0.228845	1	0.628201
CRNKL1	0.101821	0.157494	0.64651	0.523616	1	0.77364
CROCCP3	0.110228	0.396541	0.277974	0.783231	1	0.910654
CRTAM	0.38252	0.191646	1.99597	0.0565117	1	0.55743
CRTAP	0.102065	0.440962	0.231459	0.81877	1	0.925037
CRTC2	0.0156995	0.209288	0.0750142	0.940778	1	0.981778
CRTC3	-0.00299431	0.228389	-0.0131106	0.98964	1	0.999079
CRX	0.788202	0.943163	0.8357	0.410938	1	0.712873
CRYM_AS1	0.739238	0.332247	2.22497	0.0349717	1	0.55743
CRYZL1	0.0268697	0.139902	0.192061	0.849187	1	0.938969
CS	0.0256666	0.168107	0.15268	0.87983	1	0.95311
CSAD	0.97774	0.824627	1.18568	0.246474	1	0.634315
CSDE1	2.24928	0.946714	2.37588	0.0251613	1	0.55743
CSE1L	0.17149	0.121519	1.41122	0.170036	1	0.610762
CSF2RA	1.57408	0.810222	1.94277	0.062947	1	0.558069
CSGALNACT1	0.164504	0.136419	1.20587	0.238727	1	0.629827
CSGALNACT2	-0.207942	0.204502	-1.01682	0.318606	1	0.667023
CSNK1A1	-0.0659973	0.390771	-0.16889	0.86719	1	0.94625
CSNK1D	0.500864	0.247872	2.02066	0.0537263	1	0.55743
CSNK1E	0.826803	0.309634	2.67025	0.0128942	1	0.528371
CSNK1G1	0.0605587	0.39176	0.154581	0.878345	1	0.952342
CSNK2A1	0.154646	0.165232	0.935929	0.357922	1	0.685872
CSNK2B	-0.183426	0.45402	-0.404003	0.689514	1	0.865674
CSPP1	0.18368	0.379584	0.483898	0.632509	1	0.83433
CST7	1.2396	1.10582	1.12097	0.272546	1	0.646043
CSTB	0.939262	0.278546	3.37201	0.00234439	1	0.452252
CSTF1	0.0863492	0.0853529	1.01167	0.321018	1	0.668625
CSTF3	0.291493	0.23139	1.25975	0.218951	1	0.625153
CSTF3_AS1	1.19159	0.538482	2.21286	0.035892	1	0.55743
CTAGE5	0.683247	0.22736	3.00513	0.00581254	1	0.452252
CTBP1_AS2	0.834555	0.659635	1.26518	0.217029	1	0.62479
CTC1	0.412217	0.29257	1.40895	0.170697	1	0.610762
CTCF	-0.0648286	0.180221	-0.359718	0.721963	1	0.879566
CTCFL	0.274342	0.146199	1.8765	0.0718547	1	0.563612
CTDNEP1	0.301255	0.1335	2.25659	0.0326669	1	0.55743
CTDSP1	0.139347	0.139885	0.996155	0.328356	1	0.670877
CTDSP2	0.258848	0.266297	0.972027	0.339994	1	0.676571
CTDSPL2	-0.306725	0.382989	-0.800873	0.430463	1	0.723607
CTNNB1	0.143085	0.255495	0.560032	0.580251	1	0.803211
CTNNBL1	0.165762	0.276711	0.599044	0.554328	1	0.792136
CTNS	0.247638	0.227196	1.08998	0.285723	1	0.65278
CTR9	-0.260246	0.287596	-0.904901	0.373827	1	0.691868
CTSB	2.37344	1.14606	2.07095	0.0484263	1	0.55743
CTSC	0.262747	0.490873	0.535264	0.597016	1	0.814162
CTSS	1.31377	0.830738	1.58145	0.125865	1	0.581962
CTSW	1.43616	1.30338	1.10187	0.280612	1	0.649577
CUBN	0.0253362	0.123172	0.205698	0.838629	1	0.933357
CUL1	0.0328339	0.0979118	0.335342	0.740058	1	0.888217
CUL2	-0.0095274	0.14887	-0.0639983	0.949461	1	0.985741
CUL3	0.364943	0.156522	2.33157	0.0277432	1	0.55743
CUL4A	0.0507916	0.156682	0.32417	0.748403	1	0.892459
CUL5	0.188626	0.221088	0.85317	0.401357	1	0.707025
CUTA	0.493765	0.543805	0.907981	0.372228	1	0.691705
CUTC	0.249146	0.202531	1.23016	0.229652	1	0.628201
CWC15	0.561957	0.766074	0.733555	0.469783	1	0.749675
CWC22	0.106405	0.252147	0.421997	0.676496	1	0.860066
CWC25	0.679972	0.933853	0.728136	0.473038	1	0.750821
CWC27	0.0531064	0.40695	0.130499	0.897176	1	0.959876
CWF19L1	0.517116	0.285371	1.81208	0.0815394	1	0.572548
CWF19L2	-0.102596	0.486115	-0.211053	0.834491	1	0.931445
CXADR	-0.145088	1.03356	-0.140376	0.889445	1	0.957052
CXCL16	0.693907	0.434259	1.59791	0.122147	1	0.581962
CXCR2	0.145567	0.153319	0.949434	0.351142	1	0.683432
CXCR4	2.54975	2.63116	0.969059	0.341445	1	0.677434
CXorf23	0.957928	0.289384	3.31023	0.0027376	1	0.452252
CXorf36	0.456863	0.526116	0.868369	0.393137	1	0.704086
CXorf38	0.3188	0.685606	0.464989	0.64581	1	0.843721
CXorf56	0.432554	0.659146	0.656233	0.51744	1	0.769456
CXorf65	0.255989	0.154656	1.65521	0.109905	1	0.580228
CYB561	0.638647	0.491819	1.29854	0.205502	1	0.623678
CYB561D1	0.855659	0.703744	1.21587	0.23496	1	0.628368
CYB5B	0.630614	0.299508	2.1055	0.0450595	1	0.55743
CYB5D2	0.207868	0.473142	0.439335	0.664049	1	0.855529
CYB5R3	0.449315	0.584589	0.7686	0.449056	1	0.735454
CYCS	2.47937	1.43127	1.73229	0.0950711	1	0.580228
CYFIP2	0.378733	0.511266	0.740774	0.465469	1	0.746086
CYLD	1.56951	0.758551	2.06909	0.0486141	1	0.55743
CYP1A2	0.138973	0.245579	0.565898	0.576315	1	0.802041
CYP20A1	3.7373	2.21806	1.68494	0.103968	1	0.580228
CYP27C1	0.0521321	0.451806	0.115386	0.909026	1	0.964264
CYP2B7P1	0.0126949	0.30832	0.0411744	0.967471	1	0.99095
CYP2W1	0.0225139	0.388416	0.0579633	0.954221	1	0.986754
CYP4V2	1.11261	0.83744	1.32858	0.195531	1	0.62014
CYP51A1	1.22286	1.03523	1.18125	0.248197	1	0.634416
CYSTM1	0.323718	0.157049	2.06125	0.0494111	1	0.55743
CYTH1	0.536902	0.349653	1.53553	0.136735	1	0.586617
CYTH2	-0.0146871	0.666772	-0.0220271	0.982595	1	0.996401
CYTIP	1.17365	0.856284	1.37064	0.182206	1	0.618194
DAD1	1.81461	1.09578	1.65599	0.109745	1	0.580228
DAG1	1.45739	0.879428	1.6572	0.109499	1	0.580228
DANCR	0.418738	0.196445	2.13158	0.0426584	1	0.55743
DAND5	0.381013	0.281335	1.3543	0.187294	1	0.619837
DAP3	0.886456	0.539275	1.64379	0.112259	1	0.580228
DAPP1	-0.453084	0.201558	-2.24791	0.0332858	1	0.55743
DARS	0.282311	0.222962	1.26619	0.216674	1	0.62479
DAXX	0.147835	0.328981	0.449373	0.656886	1	0.850709
DAZAP1	0.125638	0.0958127	1.31128	0.201225	1	0.62014
DAZAP2	0.701603	1.78269	0.393565	0.697111	1	0.8693
DBF4	-0.0488908	0.261631	-0.186869	0.853214	1	0.941459
DBI	2.23967	1.83347	1.22155	0.232839	1	0.628368
DBIL5P2	0.0559066	0.285327	0.195939	0.846181	1	0.937504
DBNDD1	-0.00785449	0.147625	-0.0532057	0.957975	1	0.988405
DBNL	0.0159975	0.130445	0.122637	0.903337	1	0.962776
DBR1	0.321471	0.180125	1.78471	0.0859821	1	0.578142
DBT	0.501464	0.708625	0.707659	0.485453	1	0.756818
DCAF10	0.943675	0.999522	0.944127	0.353796	1	0.683737
DCAF11	0.180833	0.186919	0.967442	0.342237	1	0.677614
DCAF13	0.191032	0.141651	1.34861	0.189092	1	0.62014
DCAF16	-0.164158	0.766295	-0.214223	0.832045	1	0.930066
DCAF5	0.216576	0.545509	0.397016	0.694596	1	0.868104
DCAF7	0.779378	0.446947	1.74378	0.0930119	1	0.580228
DCAF8	0.196913	0.18384	1.07111	0.293962	1	0.655991
DCDC2	0.0802199	0.141045	0.568753	0.574404	1	0.801547
DCDC5	0.257088	0.130238	1.97399	0.0590965	1	0.55743
DCK	0.122389	0.106422	1.15004	0.260598	1	0.638796
DCLRE1C	0.0986398	0.199368	0.494761	0.624924	1	0.829852
DCP1A	0.134958	0.625753	0.215673	0.830926	1	0.929807
DCP2	0.746952	0.564286	1.32371	0.197121	1	0.62014
DCTN1	0.575277	0.242928	2.36809	0.0255985	1	0.55743
DCTN2	-0.122294	0.1758	-0.695643	0.492824	1	0.760163
DCTN3	-0.00965982	0.218319	-0.0442463	0.965046	1	0.990374
DCTN5	0.437136	0.746	0.585974	0.562946	1	0.795929
DCTN6	0.0192392	0.228717	0.084118	0.933607	1	0.978224
DCUN1D1	0.168707	0.184169	0.916042	0.368064	1	0.689726
DCUN1D2	0.271989	0.387807	0.701352	0.489314	1	0.758369
DCUN1D5	0.299614	0.21652	1.38377	0.178194	1	0.617201
DCX	0.230418	0.825291	0.279196	0.782303	1	0.910265
DCXR	0.0881119	0.181338	0.485898	0.631109	1	0.83344
DDA1	0.106274	0.146279	0.726518	0.474012	1	0.750821
DDB1	0.227336	0.177278	1.28237	0.21103	1	0.62479
DDB2	0.0463394	0.152425	0.304014	0.763537	1	0.902239
DDHD1	0.197376	0.239761	0.823217	0.417872	1	0.717081
DDIT3	0.245225	0.355212	0.690362	0.496083	1	0.760295
DDIT4	-0.108108	0.208032	-0.519673	0.607688	1	0.819566
DDOST	0.858623	0.510901	1.6806	0.104817	1	0.580228
DDX1	0.759397	0.26511	2.86446	0.00815739	1	0.486196
DDX10	0.208587	0.208519	1.00033	0.326371	1	0.670877
DDX17	0.984838	0.801272	1.22909	0.230045	1	0.628368
DDX18	0.949421	0.820436	1.15722	0.257706	1	0.636386
DDX19A	0.118036	0.206114	0.572675	0.571784	1	0.800069
DDX21	-0.221517	0.660816	-0.335218	0.74015	1	0.888217
DDX23	0.100091	0.259724	0.385374	0.703095	1	0.872333
DDX24	3.25992	1.96631	1.65789	0.109358	1	0.580228
DDX27	0.314598	0.36573	0.860192	0.397546	1	0.706006
DDX39A	0.043969	0.235032	0.187077	0.853053	1	0.941459
DDX3X	0.6837	0.446906	1.52985	0.13813	1	0.586617
DDX3Y	-0.0622654	0.493055	-0.126285	0.900478	1	0.961732
DDX42	0.0702687	0.299981	0.234244	0.816631	1	0.923516
DDX46	2.22939	1.38349	1.61143	0.11916	1	0.581962
DDX47	0.565835	0.259957	2.17665	0.0387771	1	0.55743
DDX5	6.47578	3.6344	1.7818	0.0864669	1	0.579498
DDX50	-0.000476107	0.59059	-0.000806155	0.999363	1	0.999869
DDX51	1.25308	0.891687	1.40529	0.171772	1	0.611031
DDX52	-0.108903	0.28313	-0.38464	0.703633	1	0.872561
DDX54	0.198152	0.136703	1.44951	0.159152	1	0.60433
DDX55	0.179489	0.141497	1.26851	0.215858	1	0.62479
DDX56	0.0629809	0.0803466	0.783866	0.440202	1	0.730087
DDX58	0.172494	0.154058	1.11967	0.273093	1	0.646043
DDX6	1.3245	0.421855	3.1397	0.00418177	1	0.452252
DDX60L	0.157849	0.155988	1.01194	0.320894	1	0.668625
DECR1	0.931915	0.388361	2.39961	0.0238712	1	0.55743
DEDD2	0.0715092	0.190804	0.374779	0.710865	1	0.874196
DEF6	0.192035	0.230487	0.83317	0.412338	1	0.713255
DEGS1	0.076522	0.677101	0.113014	0.910887	1	0.965459
DEK	0.386802	0.451672	0.856377	0.399614	1	0.706746
DENND1B	0.219578	0.115566	1.90003	0.0685736	1	0.563274
DENND2D	0.294625	0.431145	0.683355	0.500427	1	0.761174
DENND4A	0.0436959	0.329366	0.132667	0.895478	1	0.959098
DENND4B	0.30441	0.246773	1.23356	0.228402	1	0.628201
DENND4C	0.0963882	0.311571	0.309362	0.759512	1	0.89995
DENND5B	-0.11582	0.41788	-0.27716	0.783849	1	0.910683
DENND6A	0.772021	0.885518	0.871831	0.391281	1	0.703801
DENR	0.611507	0.509981	1.19908	0.241312	1	0.630293
DERL1	0.176351	0.188086	0.937609	0.357074	1	0.685434
DERL2	0.487868	0.311797	1.5647	0.129746	1	0.581962
DESI1	0.713016	0.760625	0.937407	0.357176	1	0.685434
DFFA	1.60659	1.64743	0.975207	0.338444	1	0.675377
DFFB	0.319349	0.832899	0.383418	0.704527	1	0.872561
DGKA	0.871542	0.697365	1.24976	0.222519	1	0.625153
DGKB	0.290015	0.408967	0.709142	0.484547	1	0.756696
DGKD	-0.0875036	0.127428	-0.686691	0.498357	1	0.760741
DGKE	1.14351	0.527408	2.16818	0.0394818	1	0.55743
DGUOK	0.226453	0.579435	0.390817	0.699116	1	0.87074
DHFR	0.340771	0.213668	1.59486	0.122829	1	0.581962
DHODH	0.47166	0.45375	1.03947	0.308157	1	0.664276
DHPS	0.594498	0.204892	2.90151	0.00746491	1	0.473729
DHRS1	0.263751	0.148581	1.77513	0.087586	1	0.580228
DHRS3	0.303696	0.447569	0.678545	0.503421	1	0.763465
DHRS4_AS1	0.352699	0.182803	1.92939	0.0646631	1	0.558069
DHRS7	0.157558	0.451351	0.34908	0.72984	1	0.882681
DHTKD1	0.793673	0.65104	1.21909	0.233757	1	0.628368
DHX15	0.270337	0.249461	1.08368	0.288453	1	0.653437
DHX16	-0.0447423	0.281352	-0.159026	0.874877	1	0.950597
DHX29	-0.256254	0.29008	-0.883392	0.38512	1	0.698038
DHX30	0.73727	0.350168	2.10548	0.0450619	1	0.55743
DHX33	0.455927	0.521515	0.874235	0.389994	1	0.70289
DHX36	0.140715	0.359348	0.391584	0.698556	1	0.870395
DHX38	0.360421	0.310864	1.15942	0.256823	1	0.636183
DHX40	0.185434	0.109669	1.69085	0.102821	1	0.580228
DHX8	0.515331	0.207039	2.48905	0.0195349	1	0.556023
DHX9	-0.152401	0.331339	-0.459954	0.649372	1	0.846009
DIAPH1	0.327368	0.438656	0.746297	0.462183	1	0.743928
DICER1	0.0771349	0.228887	0.337	0.738823	1	0.887947
DIDO1	-0.117521	0.269823	-0.43555	0.666758	1	0.85648
DIEXF	0.0710705	0.325392	0.218415	0.828811	1	0.92865
DIMT1	0.346646	0.188477	1.83919	0.0773343	1	0.569873
DIP2A	1.02432	0.793443	1.29099	0.20807	1	0.62479
DIS3	0.117095	0.256354	0.456771	0.651629	1	0.847532
DIS3L	0.329363	0.36968	0.890942	0.381131	1	0.695566
DISC1	-0.180655	0.21282	-0.848862	0.403706	1	0.708018
DISC2	0.0541132	0.228899	0.236407	0.81497	1	0.92257
DKC1	0.204921	0.274141	0.747504	0.461467	1	0.743713
DKFZP434L187	0.601176	0.192315	3.126	0.00432527	1	0.452252
DKFZP586I1420	0.0702206	0.168678	0.416299	0.680608	1	0.862384
DLD	0.130435	0.128493	1.01511	0.319407	1	0.667023
DLEU2	0.863781	0.381694	2.26302	0.0322157	1	0.55743
DLG5_AS1	0.235003	0.0932634	2.51978	0.0182219	1	0.551738
DLX6_AS1	-0.0674849	0.203216	-0.332084	0.742488	1	0.889119
DMBX1	1.07536	0.495654	2.16958	0.0393641	1	0.55743
DMC1	1.00582	1.26465	0.795329	0.433623	1	0.725837
DMPK	0.0932547	0.13941	0.668926	0.509439	1	0.766345
DMTF1	0.38755	0.273482	1.4171	0.168326	1	0.608102
DMXL1	-0.00414938	0.256519	-0.0161758	0.987218	1	0.997685
DNAH17_AS1	0.739664	0.572386	1.29225	0.20764	1	0.62479
DNAJA1	0.885154	0.493633	1.79314	0.0845922	1	0.577367
DNAJA2	0.185892	0.171188	1.08589	0.287492	1	0.653302
DNAJB1	0.782837	0.761909	1.02747	0.313665	1	0.665765
DNAJB11	0.00484034	0.152061	0.0318316	0.974849	1	0.994285
DNAJB14	0.778941	0.519442	1.49957	0.145771	1	0.592611
DNAJB6	0.181876	0.48546	0.374647	0.710961	1	0.874196
DNAJB9	0.388366	0.230444	1.6853	0.103899	1	0.580228
DNAJC10	0.0459995	0.161336	0.285116	0.777814	1	0.90779
DNAJC13	0.00766886	0.19266	0.0398051	0.968553	1	0.991156
DNAJC14	-0.00888379	0.188014	-0.0472507	0.962675	1	0.990353
DNAJC15	0.948655	0.438197	2.16491	0.0397566	1	0.55743
DNAJC16	0.548486	0.183793	2.98426	0.0061145	1	0.452252
DNAJC18	0.808661	0.427759	1.89046	0.0698918	1	0.563612
DNAJC19	0.075971	0.350749	0.216596	0.830213	1	0.929688
DNAJC2	0.384645	0.267288	1.43907	0.162063	1	0.60433
DNAJC21	0.375896	0.412002	0.912364	0.36996	1	0.69094
DNAJC22	0.235416	0.323078	0.728666	0.472719	1	0.750821
DNAJC24	0.185691	0.396067	0.468838	0.643093	1	0.841633
DNAJC27_AS1	0.0741341	0.299388	0.247619	0.806374	1	0.918429
DNAJC3	0.466372	0.443183	1.05232	0.302334	1	0.662945
DNAJC7	0.384049	0.517841	0.741635	0.464955	1	0.746086
DNAJC8	1.06607	1.42489	0.748176	0.461068	1	0.743713
DNAJC9	0.142877	0.182092	0.784646	0.439753	1	0.730087
DNAJC9_AS1	0.318568	0.397311	0.801809	0.429931	1	0.723307
DNAL1	2.19714	1.1694	1.87886	0.0715186	1	0.563612
DNASE1	0.548557	0.454272	1.20755	0.23809	1	0.629827
DNASE2	0.290337	0.294793	0.984884	0.333758	1	0.674191
DNM1L	0.368931	0.995993	0.370416	0.714074	1	0.875339
DNM1P46	0.313129	0.307405	1.01862	0.317769	1	0.667023
DNMBP_AS1	0.19885	0.401078	0.495789	0.624208	1	0.829356
DNMT1	0.54046	0.435527	1.24093	0.225711	1	0.626664
DNPEP	0.0828852	0.221559	0.3741	0.711364	1	0.874196
DNPH1	0.138695	0.221616	0.625833	0.53688	1	0.782216
DNTTIP2	0.947959	0.682841	1.38826	0.17684	1	0.617162
DOCK10	0.6172	0.28785	2.14417	0.0415404	1	0.55743
DOCK11	0.467027	0.202934	2.30138	0.029638	1	0.55743
DOCK2	-0.0624426	0.361588	-0.17269	0.864232	1	0.945894
DOCK8	0.666642	0.328195	2.03124	0.052571	1	0.55743
DOCK9	-0.0225011	0.144656	-0.155549	0.87759	1	0.952028
DOK2	-0.0936389	0.333389	-0.28087	0.781033	1	0.909305
DOPEY2	0.627581	0.286914	2.18735	0.0379035	1	0.55743
DPEP2	0.0451013	0.174012	0.259185	0.797533	1	0.915836
DPH3	-0.0464462	0.253273	-0.183384	0.855919	1	0.942436
DPH5	0.0233864	0.176517	0.132488	0.895618	1	0.959098
DPM1	0.0464513	0.337769	0.137524	0.891676	1	0.958166
DPM3	0.506683	0.245294	2.06562	0.0489657	1	0.55743
DPP4	0.0657987	0.0852076	0.772217	0.446949	1	0.734427
DPP8	0.373356	0.191058	1.95415	0.0615194	1	0.55754
DPP9	0.697913	0.579434	1.20447	0.239256	1	0.630151
DPPA4	0.405888	0.43216	0.939209	0.356268	1	0.685168
DPY19L4	1.16077	0.67929	1.7088	0.0994009	1	0.580228
DPY30	0.378795	0.379171	0.999008	0.326998	1	0.670877
DPYSL5	0.759283	0.645649	1.176	0.250252	1	0.635667
DRAM2	0.20735	0.143556	1.44438	0.160575	1	0.60433
DRG1	-0.291497	0.248271	-1.17411	0.250995	1	0.635667
DSC1	0.00870677	0.136975	0.0635648	0.949803	1	0.985741
DSC3	1.17367	0.557451	2.10543	0.0450661	1	0.55743
DSCR3	0.442984	0.391714	1.13089	0.268427	1	0.643198
DSEL	0.444655	0.485944	0.915034	0.368583	1	0.690208
DSG2	0.788169	0.25569	3.08252	0.00481255	1	0.452252
DSG3	0.417855	0.617653	0.676521	0.504685	1	0.764516
DSTN	0.641829	0.440123	1.45829	0.156734	1	0.60433
DSTNP2	0.274142	0.161387	1.69866	0.10132	1	0.580228
DSTYK	1.46154	0.974617	1.49961	0.145762	1	0.592611
DTD2	0.940955	0.415314	2.26565	0.0320326	1	0.55743
DTWD2	0.443158	0.38871	1.14007	0.264649	1	0.641649
DTX3L	1.21794	0.610036	1.9965	0.05645	1	0.55743
DUSP1	0.369201	0.606812	0.608427	0.548183	1	0.788118
DUSP11	0.156375	0.209034	0.748082	0.461124	1	0.743713
DUSP12	0.111104	0.104811	1.06004	0.298874	1	0.660431
DUSP16	0.195606	0.175666	1.11351	0.275679	1	0.647186
DUSP19	0.172256	0.322716	0.533768	0.598036	1	0.814406
DUSP2	0.655545	0.58358	1.12332	0.271568	1	0.646043
DUSP22	-0.0483969	0.19225	-0.251739	0.803222	1	0.916284
DUSP5	0.0629542	0.0980898	0.641801	0.526621	1	0.776117
DUT	0.258527	0.212651	1.21573	0.235011	1	0.628368
DUXA	0.085458	0.45013	0.189852	0.8509	1	0.939788
DYDC1	-0.176249	0.19317	-0.912407	0.369937	1	0.69094
DYNC1H1	0.509625	0.483622	1.05377	0.301684	1	0.662625
DYNC1I2	0.543813	0.370297	1.46859	0.15394	1	0.599644
[truncated: 4,733 more rows]

## Sheet: c1.epilepsy
Gene	Effect.size	SE	t.value	p.value	Bonferroni.qval	FDR.qval
[truncated: 6,139 more rows]

[truncated: 51 more sheets: c1.lymph, c1.MS, c1.PD, c1.RA, c1.SLE, c1.stroke, c1.T1D, c1.ulccol, c1.wbc, c2.AD, c2.ALS, c2.crohns, c2.crp, c2.epilepsy, c2.lymph, c2.MS, c2.PD, c2.RA, c2.SLE, c2.stroke …]
