# Supplementary material for: Polygenic risk associated with Alzheimer’s disease and other traits influences genes involved in T cell signaling and activation
Source: Front Immunol. 2024 Mar 25;15:1337831. doi: 10.3389/fimmu.2024.1337831 (PMC10999606; doi:10.3389/fimmu.2024.1337831)
Supplement: Supplementary Table 2 — Genes differentially expressed between AD subjects and healthy controls in a comparison dataset of peripheral T cells, with one tab for each T cell subtype. Columns labeled pct.1 and pct.2 represent the percentage of cells in AD subjects and the percentage of cells in healthy controls, respectively, expressing a particular gene. Columns for p-value (nominal and adjusted) are also given. The column labeled avg_log2FC refers to the average log base 2 fold change between AD patients and healthy controls for a given gene, with positive values denoting upregulation in AD patients. [file Table_2.xlsx]

## Sheet: Naive CD4
	p_val	avg_log2FC	pct.1	pct.2	p_val_adj
DUSP1	0	4.49298	0.921	0.165	0
PNRC1	0	3.37922	0.96	0.234	0
YBX1	0	2.89945	0.851	0.2	0
ATP5D	0	4.44324	0.671	0.038	0
ZFP36L2	0	3.21923	0.978	0.412	0
C19orf43	0	2.08983	0.763	0.229	0
KRT10	0	3.47552	0.561	0.053	0
PSIP1	0	2.86137	0.58	0.09	0
CYBA	0	2.14616	0.694	0.206	0
JAK1	0	2.15457	0.652	0.169	0
STK17A	0	3.52721	0.527	0.054	0
BTG1	0	3.20985	0.996	0.53	0
CD6	0	1.94069	0.644	0.196	0
ZYX	0	3.04628	0.515	0.071	0
C1QBP	0	3.16184	0.495	0.057	0
COTL1	0	3.70746	0.486	0.05	0
KHDRBS1	0	3.10393	0.491	0.059	0
GNB2	0	2.99242	0.47	0.059	0
GLTSCR2	0	1.72319	0.95	0.547	0
SFPQ	0	2.04249	0.536	0.141	0
CHCHD10	0	5.3158	0.403	0.01	0
CITED2	0	3.5143	0.428	0.045	0
ATP1A1	0	1.54955	0.587	0.205	0
KLF3	0	2.76754	0.454	0.072	0
MZT2A	0	2.35023	0.468	0.092	0
SMCHD1	0	1.61015	0.581	0.207	0
RGCC	0	3.05004	0.416	0.058	0
TTC39C	0	3.72904	0.386	0.031	0
SNX3	0	2.21618	0.429	0.086	0
LAMP1	0	3.52347	0.365	0.029	0
FNTA	0	2.65566	0.383	0.055	0
TGFBR2	0	2.41018	0.399	0.073	0
RASAL3	0	2.65477	0.384	0.059	0
SNHG7	0	3.24307	0.361	0.037	0
DUSP2	0	4.33595	0.333	0.025	0
GRSF1	0	2.97627	0.34	0.038	0
ARF6	0	2.95804	0.341	0.039	0
PDCD2	0	3.28144	0.321	0.028	0
RAC1	0	2.98386	0.327	0.039	0
HPCAL1	0	4.0739	0.289	0.015	0
STUB1	0	3.50655	0.292	0.023	0
BLOC1S4	0	5.58918	0.251	0.004	0
RPL36A	0	0.921852	0.909	0.695	0
RPS2	0	2.2441	0.999	0.921	0
HLA-C	0	1.25165	0.995	0.949	0
TSC22D3	0	-0.721511	0.966	0.977	0
RPS29	0	0.976142	0.996	0.986	0
MT-ND3	0	0.513186	0.998	0.992	0
RPL37A	0	0.46097	0.995	0.99	0
RPL41	0	0.552178	0.997	0.992	0
MT-CO3	0	0.714345	1	0.996	0
RPS5	0	-0.364241	0.996	0.998	0
RPL14	0	-0.296023	0.998	0.999	0
RPL37	0	0.37806	0.998	0.999	0
EEF1A1	0	-0.208491	1	0.999	0
RPS27	0	0.486538	0.999	0.999	0
RPL10	0	-0.281175	1	1	0
RPL13	0	-0.282956	0.999	0.999	0
EIF1	0	-0.539995	0.999	0.999	0
RPS21	0	0.562575	0.999	0.999	0
WHAMM	4.9315e-305	2.71966	0.345	0.054	1.61448e-300
PABPC4	2.92647e-304	2.60571	0.342	0.051	9.58066e-300
SUN2	1.30952e-294	1.61634	0.511	0.165	4.28711e-290
RPL3	1.349e-286	-0.282202	0.998	0.999	4.41634e-282
RPL39	1.67565e-285	0.254244	0.998	0.999	5.48573e-281
MZT2B	1.03678e-284	1.92509	0.416	0.105	3.39422e-280
H1FX	4.52156e-280	4.07159	0.254	0.015	1.48027e-275
EBPL	8.74808e-276	5.88928	0.225	0.003	2.86395e-271
RPL5	4.58928e-275	-0.312295	0.998	0.999	1.50244e-270
MARCKSL1	8.64476e-269	3.41681	0.263	0.022	2.83012e-264
MAF1	2.62596e-266	2.0946	0.358	0.075	8.59686e-262
TRADD	7.98173e-261	2.60056	0.308	0.051	2.61306e-256
FKBP8	1.72498e-257	1.35927	0.527	0.191	5.64723e-253
GNB2L1	1.79717e-257	-0.303618	0.998	0.999	5.88356e-253
TPT1	3.22442e-257	-0.313852	0.999	0.999	1.05561e-252
RPL11	3.16443e-256	-0.219971	0.999	0.999	1.03597e-251
H2AFV	2.42051e-254	1.79202	0.403	0.109	7.92426e-250
MT-ATP8	2.74825e-254	0.472341	0.997	0.986	8.99721e-250
SDF4	2.95295e-254	2.41056	0.305	0.05	9.66738e-250
RPL19	7.40255e-254	-0.220743	0.999	0.999	2.42345e-249
CLTB	3.64759e-253	3.59115	0.24	0.017	1.19415e-248
MT-CO1	6.36455e-251	0.37318	1	0.997	2.08363e-246
GOLPH3	1.3957e-245	3.69012	0.23	0.015	4.56925e-241
CXCR4	5.39365e-245	-0.816742	0.823	0.89	1.76577e-240
TMUB1	7.50694e-245	2.57797	0.283	0.041	2.45762e-240
MAP7D1	4.78618e-243	3.42115	0.238	0.02	1.5669e-238
SH3BP5	1.09168e-239	2.3465	0.302	0.054	3.57394e-235
MCL1	1.06361e-236	1.21073	0.594	0.272	3.48204e-232
LIX1L	5.80273e-236	3.28125	0.233	0.019	1.8997e-231
KLF6	4.43576e-233	-0.984549	0.805	0.863	1.45218e-228
ODC1	1.42427e-232	3.70768	0.223	0.016	4.66278e-228
AAK1	1.87884e-231	1.22121	0.567	0.242	6.15095e-227
CAPN2	2.26899e-231	1.82925	0.361	0.093	7.42823e-227
TMEM248	9.03774e-230	3.38405	0.224	0.017	2.95878e-225
KTN1	6.40109e-226	1.47902	0.436	0.144	2.09559e-221
RCN2	1.71277e-225	3.59007	0.217	0.015	5.60726e-221
SRSF9	5.34561e-225	3.1018	0.236	0.025	1.75005e-220
RTN4	1.0238e-224	1.85102	0.341	0.082	3.35171e-220
CMTM3	7.01083e-224	2.95342	0.239	0.026	2.29521e-219
KCNA3	1.51609e-223	1.65352	0.382	0.108	4.96339e-219
PIM1	1.21778e-221	1.49544	0.437	0.149	3.98678e-217
RNF145	3.04579e-221	3.04927	0.232	0.024	9.9713e-217
ATXN2L	3.27042e-221	2.14859	0.3	0.06	1.07067e-216
RPS12	2.92435e-216	-0.202464	0.999	0.999	9.57375e-212
RPL29	3.46426e-216	-0.238013	0.998	0.999	1.13413e-211
RPL38	7.4457e-216	0.391191	0.988	0.98	2.43757e-211
C17orf89	1.263e-215	2.48537	0.257	0.038	4.13482e-211
FTH1	2.62409e-215	-0.486517	0.99	0.992	8.59075e-211
NFKBIZ	5.06977e-215	1.52195	0.444	0.162	1.65974e-210
RPS28	2.33467e-214	0.216552	0.999	0.999	7.64323e-210
CEBPB	1.2677e-213	6.09369	0.179	0.002	4.1502e-209
RPS26	7.19985e-212	1.76155	0.908	0.797	2.35709e-207
RPS8	1.35663e-211	-0.213589	0.999	0.999	4.44132e-207
TMEM66	9.75357e-209	-0.387646	0.993	0.995	3.19312e-204
SPG21	1.51122e-208	2.8341	0.229	0.027	4.94742e-204
GLUD1	2.44725e-208	2.65807	0.242	0.034	8.0118e-204
BRD9	5.63046e-208	3.02561	0.218	0.022	1.8433e-203
RCAN3	6.7659e-207	1.09044	0.603	0.29	2.21502e-202
GRAMD1A	1.97094e-206	2.49666	0.246	0.036	6.45246e-202
VAMP2	4.23774e-206	1.34852	0.46	0.172	1.38735e-201
RPS27A	4.56578e-206	-0.201678	0.999	0.999	1.49475e-201
TERF2IP	1.55948e-205	1.33194	0.448	0.159	5.10542e-201
TMEM160	6.18341e-201	2.12284	0.275	0.054	2.02432e-196
BAG1	8.27146e-200	3.36256	0.199	0.016	2.70791e-195
RPS9	1.7565e-198	-0.272496	0.996	0.998	5.75044e-194
CCDC85B	2.42324e-198	1.3388	0.447	0.167	7.93322e-194
NACA	1.64749e-197	-0.28898	0.997	0.999	5.39356e-193
RBBP6	1.72288e-197	1.61072	0.356	0.105	5.64036e-193
RPLP1	3.9428e-197	-0.257921	0.999	0.999	1.29079e-192
AKIRIN1	1.80795e-196	1.97412	0.289	0.064	5.91887e-192
RELB	4.26005e-195	2.39144	0.257	0.049	1.39465e-190
XBP1	5.60916e-194	1.40605	0.419	0.15	1.83633e-189
MTDH	9.09388e-193	1.07689	0.559	0.256	2.97715e-188
RPL8	3.08511e-192	-0.249808	0.998	0.999	1.01e-187
PNPLA2	4.8607e-192	1.56053	0.361	0.11	1.59129e-187
CDIPT	2.06345e-191	2.73532	0.217	0.027	6.75533e-187
HMGA1	6.6251e-191	1.60007	0.353	0.107	2.16893e-186
YPEL3	9.10854e-191	2.47799	0.236	0.038	2.98195e-186
VPS26B	1.89444e-190	3.11909	0.199	0.019	6.20202e-186
ITM2B	2.23179e-187	0.48271	0.958	0.827	7.30643e-183
C4orf48	3.24507e-187	4.88103	0.166	0.005	1.06237e-182
RPL7A	1.44474e-186	-0.218453	0.998	0.999	4.7298e-182
R3HDM4	3.03124e-186	1.33884	0.417	0.15	9.92368e-182
NFATC2	3.26388e-186	1.79509	0.305	0.081	1.06853e-181
C19orf24	1.05694e-182	2.23787	0.235	0.04	3.46022e-178
C20orf24	2.76237e-182	3.36345	0.183	0.014	9.04345e-178
CAST	8.80882e-182	1.45957	0.395	0.142	2.88383e-177
TMC8	4.44422e-179	0.984008	0.597	0.301	1.45495e-174
MYADM	1.37449e-176	-1.37971	0.396	0.554	4.49982e-172
LYSMD2	4.83073e-174	4.03547	0.162	0.008	1.58148e-169
MT-ND4	5.19698e-173	0.474225	0.968	0.867	1.70139e-168
TGFB1	1.32584e-172	1.68913	0.298	0.083	4.34053e-168
RPL23A	5.33922e-172	0.257178	0.997	0.997	1.74795e-167
HERPUD2	5.67149e-172	1.49924	0.34	0.108	1.85673e-167
S1PR4	8.93719e-172	2.00596	0.253	0.055	2.92586e-167
RPS4X	1.31165e-171	-0.237901	0.998	0.999	4.29407e-167
PRKX	7.25165e-171	3.13392	0.183	0.019	2.37404e-166
RNF149	7.30651e-171	1.30869	0.386	0.138	2.392e-166
C1orf86	3.49932e-169	1.5544	0.314	0.091	1.14561e-164
WIPI2	4.28161e-169	2.51329	0.202	0.028	1.40171e-164
RPLP0	1.0522e-168	-0.298227	0.997	0.998	3.44471e-164
RAD23B	3.43295e-168	2.49952	0.203	0.029	1.12388e-163
CBX3	9.31222e-168	1.16662	0.424	0.164	3.04864e-163
ZFAND3	3.6504e-167	3.08572	0.177	0.017	1.19507e-162
SBDS	3.69937e-167	-0.939909	0.478	0.612	1.2111e-162
TMEM165	6.08665e-167	3.43031	0.168	0.013	1.99265e-162
SKIL	5.27764e-166	1.97111	0.268	0.069	1.72779e-161
SOCS3	6.1296e-166	2.47084	0.214	0.037	2.00671e-161
ATP2A3	1.89605e-165	2.16613	0.229	0.045	6.20728e-161
RAP2B	2.32069e-165	3.10433	0.178	0.018	7.59746e-161
OGFR	1.71108e-164	2.3658	0.211	0.035	5.60173e-160
RPS15	1.91027e-164	-0.19573	0.998	1	6.25384e-160
NENF	9.87162e-164	5.96829	0.14	0.002	3.23177e-159
FMNL1	1.09067e-163	1.91824	0.258	0.062	3.57063e-159
GRINA	2.53611e-161	2.82002	0.179	0.02	8.30272e-157
TAGLN2	3.98325e-161	-0.715278	0.786	0.841	1.30404e-156
CCDC109B	4.11746e-160	0.825908	0.656	0.362	1.34797e-155
TPGS1	5.06408e-160	3.47272	0.156	0.01	1.65788e-155
MMP24-AS1	1.10373e-159	1.97682	0.23	0.047	3.61338e-155
MAP2K1	3.07623e-159	2.98238	0.173	0.018	1.0071e-154
PLCG1	1.4013e-158	1.75074	0.266	0.069	4.58757e-154
RPL18	1.50466e-158	-0.200343	0.999	0.999	4.92596e-154
NDFIP1	6.27026e-158	0.708894	0.775	0.512	2.05276e-153
FNBP1	7.18218e-158	1.13587	0.438	0.185	2.3513e-153
SLBP	8.5577e-158	2.96897	0.173	0.019	2.80162e-153
CRTAP	9.93508e-156	2.14205	0.212	0.04	3.25255e-151
SCAF4	2.98294e-155	1.93151	0.232	0.05	9.76553e-151
SOCS1	3.43511e-155	5.67061	0.135	0.002	1.12459e-150
RPS14	1.79556e-154	-0.183637	0.999	0.999	5.87831e-150
TOMM40	1.10734e-153	3.91979	0.146	0.007	3.6252e-149
RPS15A	1.21691e-153	-0.149951	0.999	0.999	3.98392e-149
LTB	1.73858e-153	0.449299	0.973	0.9	5.69175e-149
AKR7A2	2.46871e-153	2.88185	0.169	0.018	8.08206e-149
PTGER4	4.41002e-153	1.29983	0.396	0.166	1.44375e-148
ARMC10	7.59032e-153	4.93578	0.136	0.004	2.48492e-148
BCL7B	7.43197e-152	1.96983	0.229	0.05	2.43308e-147
USP22	2.1806e-151	2.15329	0.209	0.039	7.13886e-147
MT-ND1	1.22175e-150	0.347157	0.995	0.975	3.99976e-146
FAM159A	1.3982e-150	3.19552	0.159	0.015	4.57744e-146
METTL9	1.6109e-149	1.37818	0.314	0.101	5.27377e-145
LAPTM5	9.54486e-149	-0.421824	0.955	0.961	3.1248e-144
PTPRA	1.31825e-148	2.85063	0.168	0.019	4.31568e-144
PTOV1	1.92091e-148	2.59935	0.176	0.024	6.28869e-144
PRRC2B	7.95768e-148	1.49183	0.301	0.097	2.60519e-143
SYTL1	1.01068e-147	1.09149	0.417	0.175	3.30877e-143
ETS1	4.70181e-146	0.843655	0.614	0.346	1.53928e-141
CMTM8	1.40047e-145	5.53308	0.127	0.002	4.58487e-141
SRRM2	2.85638e-145	0.961129	0.51	0.252	9.35122e-141
ITGB7	7.46048e-145	1.13	0.405	0.167	2.44241e-140
RP11-773D16.1	1.8301e-144	2.66558	0.166	0.02	5.99139e-140
RPL24	5.57095e-144	-0.245741	0.997	0.998	1.82382e-139
COX4I1	1.1793e-143	-0.365921	0.974	0.982	3.86078e-139
H3F3B	2.46261e-143	-0.457798	0.963	0.969	8.06208e-139
ZFAND5	2.64664e-142	2.03686	0.206	0.042	8.66458e-138
DNAJC1	5.51623e-142	3.32495	0.15	0.014	1.8059e-137
BAZ1B	6.6591e-142	1.92204	0.215	0.047	2.18006e-137
PPP6R2	7.67366e-140	2.291	0.185	0.032	2.5122e-135
RPL32	3.27527e-139	-0.161118	0.999	0.999	1.07226e-134
RPS3	5.89042e-139	-0.165242	0.999	0.999	1.9284e-134
PRELID1	1.02147e-138	1.1751	0.356	0.133	3.34409e-134
NDNL2	1.84511e-138	2.43347	0.179	0.029	6.04054e-134
YPEL5	2.12644e-138	-0.98201	0.465	0.584	6.96152e-134
TNKS2	9.40706e-138	2.04965	0.199	0.041	3.07968e-133
PHF14	8.10231e-137	1.82909	0.219	0.052	2.65253e-132
GSTM1	5.23571e-136	-10.82	0	0.075	1.71407e-131
HNRNPA1	8.89292e-136	-0.353863	0.975	0.982	2.91136e-131
RNF11	5.44477e-135	2.1415	0.188	0.036	1.78251e-130
RPL12	3.3581e-134	-0.200786	0.998	0.999	1.09938e-129
KAT8	6.07059e-134	1.77329	0.222	0.055	1.98739e-129
CMTM7	4.57021e-133	1.29175	0.31	0.109	1.4962e-128
RPL4	4.76287e-133	-0.314046	0.994	0.995	1.55927e-128
IRF2BP2	9.69384e-133	1.51826	0.266	0.083	3.17357e-128
CD69	1.38824e-132	-0.69345	0.806	0.832	4.54482e-128
SRSF4	3.02349e-132	1.10253	0.379	0.156	9.89829e-128
LEF1	1.00664e-131	0.701265	0.722	0.472	3.29553e-127
PDLIM2	1.60857e-131	1.62569	0.23	0.06	5.26612e-127
LRRC47	4.78311e-131	3.4433	0.131	0.009	1.56589e-126
PIM3	6.02604e-131	2.22844	0.186	0.037	1.97281e-126
SET	6.77967e-130	1.04553	0.408	0.179	2.21953e-125
MYCBP2	7.55905e-129	1.03982	0.4	0.176	2.47468e-124
SSU72	1.0222e-128	0.989277	0.423	0.189	3.34648e-124
STT3B	2.17493e-128	1.78887	0.213	0.053	7.12028e-124
GNAI2	2.43344e-128	1.33645	0.299	0.106	7.96659e-124
PITPNC1	1.04687e-127	1.63276	0.23	0.062	3.42723e-123
REPS1	3.09736e-127	2.5018	0.156	0.022	1.01401e-122
MTCH1	5.7161e-127	1.31088	0.295	0.102	1.87134e-122
UBN1	2.9195e-126	3.02372	0.139	0.015	9.55786e-122
RPS13	4.59001e-126	-0.188735	0.998	0.999	1.50268e-121
RASSF3	7.22397e-126	2.50875	0.157	0.023	2.36498e-121
ATPAF1	8.2065e-125	3.83988	0.122	0.007	2.68664e-120
PANK2	9.87547e-125	3.69427	0.124	0.008	3.23303e-120
SNX9	5.78941e-124	1.6373	0.229	0.064	1.89534e-119
CLSTN1	7.36002e-124	1.77709	0.201	0.047	2.40952e-119
IL6R	9.21231e-124	1.18259	0.326	0.127	3.01593e-119
MBP	2.11386e-123	0.818965	0.527	0.277	6.92036e-119
SURF1	5.8074e-123	1.75454	0.203	0.049	1.90123e-118
ZC3H7A	5.92563e-123	1.98992	0.189	0.042	1.93993e-118
ELAVL1	1.76285e-121	2.96978	0.135	0.014	5.77123e-117
TTC19	1.94687e-121	2.01438	0.179	0.037	6.37367e-117
ARL5A	3.75537e-121	1.31205	0.27	0.09	1.22943e-116
ATP5I	1.35042e-120	0.859522	0.473	0.232	4.42102e-116
IKZF1	3.00054e-120	0.706754	0.618	0.36	9.82317e-116
VPS4A	5.82147e-120	1.63293	0.204	0.051	1.90583e-115
AFG3L2	9.37695e-120	2.49576	0.149	0.022	3.06983e-115
PPM1M	1.22141e-119	2.01832	0.176	0.036	3.99867e-115
KLHDC2	1.36586e-119	1.48577	0.24	0.073	4.47155e-115
CIRBP	1.56416e-119	-0.441861	0.901	0.915	5.12076e-115
ANKLE2	1.63532e-119	2.54508	0.148	0.022	5.35372e-115
EIF2AK1	2.31006e-119	1.74015	0.203	0.051	7.56267e-115
FAM50A	1.94707e-118	2.97518	0.131	0.014	6.37433e-114
DHX36	2.38491e-118	1.47017	0.243	0.076	7.80771e-114
ANKH	2.85833e-118	2.45582	0.151	0.023	9.35761e-114
ORAI1	5.99985e-118	1.98026	0.173	0.035	1.96423e-113
ITGA6	6.84107e-118	1.68986	0.209	0.055	2.23963e-113
REST	8.68387e-118	1.26212	0.289	0.105	2.84293e-113
KLF2	1.27739e-117	0.764141	0.586	0.34	4.18193e-113
PTGES2	3.70831e-117	3.37087	0.12	0.009	1.21403e-112
RTF1	7.9723e-117	1.17977	0.307	0.116	2.60997e-112
SART1	3.26015e-116	2.34815	0.151	0.024	1.06731e-111
PAG1	5.29397e-116	1.13519	0.332	0.136	1.73314e-111
NUDT4	1.26687e-115	2.01552	0.173	0.036	4.14749e-111
YY1	1.26753e-115	1.4266	0.244	0.079	4.14963e-111
LMBR1	2.15517e-115	2.3927	0.148	0.023	7.05559e-111
PNMA1	3.17612e-115	3.58472	0.117	0.009	1.0398e-110
LRP10	9.63455e-115	0.937367	0.408	0.187	3.15416e-110
RNF126	5.46085e-114	1.14267	0.307	0.118	1.78777e-109
BRWD1	9.73513e-114	1.26393	0.275	0.097	3.18709e-109
VOPP1	1.18741e-113	1.35578	0.248	0.081	3.88733e-109
UBA2	3.65185e-113	1.05312	0.326	0.13	1.19554e-108
AES	3.26509e-112	0.462472	0.883	0.713	1.06892e-107
TNIP2	3.28869e-112	2.54763	0.139	0.02	1.07665e-107
TXNDC11	1.13848e-111	2.64573	0.133	0.017	3.72716e-107
RFWD2	1.39181e-111	3.21946	0.119	0.01	4.55652e-107
YWHAH	1.29662e-110	3.37826	0.117	0.01	4.24489e-106
TLE4	3.26197e-110	1.78118	0.185	0.045	1.06791e-105
HNRNPL	5.83452e-110	1.22451	0.266	0.095	1.91011e-105
IFNGR2	4.17038e-109	3.04107	0.12	0.012	1.3653e-104
RPS20	7.88262e-109	0.424782	0.928	0.822	2.58061e-104
KIAA0947	1.13226e-108	2.61529	0.132	0.018	3.70681e-104
PBX4	2.34212e-108	2.20433	0.155	0.03	7.66762e-104
RNF144A	4.44667e-108	2.79141	0.125	0.015	1.45575e-103
CTDSP2	4.48083e-108	1.82407	0.177	0.042	1.46693e-103
MTRNR2L2	6.25588e-108	-2.30014	0.058	0.172	2.04805e-103
CTDSP1	1.88185e-107	1.64553	0.19	0.05	6.16079e-103
SIAH2	2.60283e-107	3.40912	0.111	0.009	8.52116e-103
HP1BP3	3.09732e-107	0.73471	0.557	0.319	1.014e-102
STARD7	6.61744e-107	1.57817	0.199	0.055	2.16642e-102
TMX4	1.19371e-106	1.54216	0.207	0.06	3.90796e-102
IL32	1.86409e-106	0.384976	0.951	0.9	6.10265e-102
FDX1	2.13072e-105	1.65257	0.181	0.045	6.97556e-101
FAU	3.39578e-105	-0.177389	0.998	0.999	1.11171e-100
MYLIP	4.15213e-105	1.11401	0.305	0.124	1.35932e-100
KIAA1432	4.62966e-105	2.26364	0.144	0.026	1.51566e-100
NOL9	5.13239e-105	2.42687	0.132	0.019	1.68024e-100
BAX	6.3334e-105	1.16246	0.306	0.125	2.07343e-100
ZNF800	8.75079e-105	1.12505	0.293	0.115	2.86483e-100
TAF10	2.56261e-104	2.53156	0.125	0.016	8.38948e-100
EIF5	3.23106e-104	-0.715022	0.521	0.608	1.05778e-99
VIPR1	5.52232e-104	2.73653	0.121	0.015	1.8079e-99
RPL15	4.86506e-103	-0.19311	0.997	0.999	1.59272e-98
ABHD12	9.07085e-103	4.0259	0.098	0.005	2.96962e-98
RNF10	1.70724e-102	1.28238	0.243	0.085	5.58917e-98
HNRNPAB	2.97907e-102	2.94288	0.114	0.012	9.75287e-98
RC3H1	5.65981e-102	1.66725	0.175	0.044	1.85291e-97
SLC25A25	8.89893e-102	2.89201	0.114	0.012	2.91333e-97
PTP4A2	1.48832e-101	1.01269	0.313	0.131	4.87246e-97
BCL2	1.92163e-101	1.16841	0.286	0.115	6.29105e-97
EPN1	1.92618e-101	1.70398	0.169	0.041	6.30592e-97
CDK17	2.96564e-101	1.36161	0.216	0.068	9.70891e-97
RPS23	4.49555e-101	-0.150616	0.999	0.999	1.47175e-96
RPL27A	5.54471e-101	-0.319662	0.966	0.971	1.81523e-96
TNIK	8.58595e-101	1.20718	0.263	0.099	2.81087e-96
HMHA1	2.94897e-100	0.645607	0.596	0.351	9.65433e-96
NEK7	7.41886e-100	2.63752	0.121	0.016	2.42879e-95
AK5	8.04064e-100	1.67132	0.175	0.045	2.63234e-95
CRELD2	1.00186e-99	3.03329	0.109	0.01	3.2799e-95
C12orf57	1.37177e-99	-0.42746	0.908	0.916	4.49089e-95
PPP1R15A	1.63252e-99	-0.774226	0.674	0.709	5.34455e-95
TXNL4A	2.67945e-99	2.23899	0.133	0.022	8.77198e-95
VCP	2.92229e-99	0.775252	0.462	0.241	9.567e-95
RPLP2	3.71146e-99	0.162612	0.998	0.999	1.21506e-94
TMEM259	5.08288e-99	2.507	0.126	0.019	1.66403e-94
BTN3A2	9.54737e-99	0.813047	0.409	0.202	3.12562e-94
RPL13A	1.10823e-98	0.237935	0.995	0.992	3.62813e-94
HNRNPD	3.82878e-98	1.05951	0.275	0.108	1.25346e-93
RPL36	4.21412e-98	0.162569	0.998	0.999	1.37962e-93
CCNI	7.66135e-98	0.340939	0.95	0.842	2.50817e-93
PREP	1.00394e-96	3.54946	0.097	0.006	3.2867e-92
UBE3A	1.72271e-96	1.07296	0.273	0.107	5.63982e-92
PPP4C	1.81445e-96	1.04563	0.287	0.116	5.94014e-92
TAGAP	1.91713e-96	-0.666811	0.667	0.708	6.27631e-92
RDH14	2.04622e-96	2.71474	0.113	0.013	6.69891e-92
BTF3	2.07184e-95	-0.269968	0.986	0.985	6.7828e-91
TRIM4	2.21213e-95	1.56002	0.178	0.049	7.24207e-91
CHD3	9.50994e-95	0.943503	0.322	0.143	3.11336e-90
PTMA	1.40166e-94	-0.210372	0.998	0.999	4.58876e-90
NDUFA3	1.69339e-94	0.716383	0.475	0.251	5.54384e-90
PTPN4	1.77742e-94	1.22392	0.232	0.083	5.81891e-90
ARHGEF10	1.88289e-94	-4.63829	0.003	0.063	6.16421e-90
INPP4A	2.08756e-94	1.63711	0.16	0.039	6.83426e-90
MALT1	2.10162e-94	1.64337	0.166	0.043	6.88027e-90
BAG3	2.1068e-94	2.23654	0.136	0.026	6.89724e-90
FAM134B	1.99447e-93	2.00609	0.14	0.029	6.5295e-89
TNFRSF1B	2.49103e-93	1.52124	0.199	0.064	8.15514e-89
SRSF5	3.4406e-93	0.375563	0.926	0.791	1.12638e-88
BAZ1A	3.69994e-92	0.888755	0.336	0.154	1.21129e-87
FAM210B	8.46086e-92	2.7175	0.108	0.013	2.76992e-87
APBB1IP	9.55041e-92	0.683519	0.509	0.282	3.12661e-87
AKAP17A	1.89921e-91	1.77472	0.152	0.036	6.21762e-87
FAM134A	2.14479e-91	2.27886	0.12	0.019	7.0216e-87
SNRNP70	4.47046e-91	0.909119	0.323	0.145	1.46354e-86
SSBP4	5.5347e-91	1.63208	0.155	0.038	1.81195e-86
MLEC	1.16076e-90	3.4413	0.094	0.007	3.80009e-86
MARK3	1.9821e-90	1.88373	0.14	0.03	6.489e-86
GTF2E2	6.53448e-90	1.77829	0.147	0.034	2.13926e-85
CERK	1.10252e-89	2.23607	0.122	0.021	3.60941e-85
ANKRD13A	1.48115e-89	2.15905	0.126	0.023	4.849e-85
NDUFB1	3.03215e-89	0.846101	0.335	0.154	9.92664e-85
RPS19	6.56933e-89	-0.158388	0.999	0.999	2.15067e-84
ATP13A1	1.12874e-88	2.47591	0.111	0.016	3.69525e-84
ARIH1	2.20612e-88	2.38727	0.116	0.019	7.22239e-84
CHST11	2.90935e-88	2.21133	0.12	0.021	9.52463e-84
FLI1	9.89126e-88	0.716745	0.421	0.214	3.2382e-83
NME4	1.24572e-87	1.49533	0.171	0.049	4.07824e-83
UHRF2	3.26292e-87	2.02568	0.127	0.025	1.06821e-82
LRCH4	3.26468e-87	1.35653	0.184	0.057	1.06879e-82
PARP12	3.80982e-87	2.70226	0.102	0.012	1.24726e-82
UBC	8.36618e-87	-0.3336	0.961	0.953	2.73892e-82
RPL18A	2.73295e-86	-0.141459	0.998	0.999	8.94712e-82
NFATC2IP	4.08291e-86	1.60272	0.162	0.046	1.33666e-81
RPL21	5.00427e-86	0.170477	0.997	0.996	1.6383e-81
GSPT1	5.2093e-86	1.37021	0.18	0.056	1.70542e-81
FAM98C	5.76223e-86	1.91299	0.127	0.025	1.88644e-81
RASA3	8.15983e-86	0.649827	0.514	0.295	2.67136e-81
MSRA	1.89579e-85	3.34487	0.091	0.008	6.20644e-81
MAPKAP1	1.94258e-85	1.74032	0.134	0.029	6.35961e-81
RNPEP	4.1055e-85	3.26663	0.089	0.007	1.34406e-80
HEBP2	4.2169e-85	2.43135	0.113	0.019	1.38053e-80
BBC3	4.42002e-85	3.64273	0.087	0.006	1.44702e-80
HNRNPUL1	4.59314e-85	0.665346	0.511	0.295	1.5037e-80
FAM118A	5.89482e-85	-1.18319	0.166	0.289	1.92984e-80
RNF166	2.77368e-84	1.16895	0.215	0.078	9.08048e-80
ABHD17A	5.3424e-84	2.31596	0.112	0.019	1.74899e-79
TMEM129	6.12814e-84	3.03906	0.091	0.008	2.00623e-79
SIDT1	1.03034e-83	2.1757	0.116	0.021	3.37313e-79
EEF2	1.61978e-83	-0.220289	0.995	0.996	5.30285e-79
CCDC88C	2.26949e-83	1.0239	0.252	0.103	7.42987e-79
KRAS	2.55179e-83	0.934592	0.281	0.121	8.35405e-79
GMDS	2.68082e-83	2.62592	0.1	0.013	8.77648e-79
ACSS1	2.99414e-83	2.93867	0.094	0.01	9.80223e-79
POM121C	5.39439e-83	1.59136	0.153	0.041	1.76602e-78
NOG	6.00426e-83	3.7706	0.083	0.005	1.96568e-78
MIB2	1.19362e-82	1.92116	0.126	0.026	3.90767e-78
PPM1B	2.38953e-82	1.15201	0.207	0.074	7.82284e-78
PPP3R1	2.60743e-82	2.67504	0.098	0.012	8.5362e-78
IL17RA	7.77224e-82	1.02781	0.256	0.106	2.54448e-77
BIRC6	1.23712e-81	1.03406	0.242	0.097	4.0501e-77
EEF1B2	1.59235e-81	-0.214892	0.996	0.996	5.21305e-77
FAM173A	1.75659e-81	1.95043	0.124	0.026	5.75073e-77
TBC1D20	1.79222e-81	1.90942	0.123	0.025	5.86736e-77
LPIN2	2.28778e-81	1.09595	0.224	0.086	7.48974e-77
EEF1G	5.16173e-81	-0.229543	0.991	0.994	1.68985e-76
LDLRAP1	1.31929e-80	0.656984	0.531	0.312	4.3191e-76
CRTC3	7.07042e-80	1.07987	0.234	0.093	2.31471e-75
RNF139	1.73228e-79	1.3791	0.171	0.054	5.67115e-75
C16orf80	1.88861e-79	-1.45589	0.156	0.268	6.18294e-75
TMEM203	2.07577e-79	4.09199	0.076	0.003	6.79565e-75
HSF1	2.29003e-79	0.843426	0.302	0.138	7.49709e-75
EEF1D	2.58986e-79	-0.224792	0.99	0.993	8.47867e-75
TMEM245	3.22615e-79	1.47421	0.152	0.043	1.05618e-74
MAP2K3	3.64561e-79	1.80138	0.13	0.03	1.1935e-74
SHARPIN	3.92692e-79	1.3023	0.177	0.057	1.28559e-74
IRF2BPL	6.33118e-79	3.08533	0.087	0.009	2.0727e-74
DGKZ	9.44654e-79	1.04873	0.226	0.089	3.09261e-74
CBFA2T2	9.59831e-79	2.16458	0.108	0.019	3.1423e-74
GIMAP4	9.73345e-79	0.581947	0.526	0.312	3.18654e-74
IQGAP2	1.09729e-78	1.347	0.181	0.061	3.5923e-74
PDCD7	1.1144e-78	2.33399	0.104	0.017	3.64832e-74
RRP1B	1.94226e-78	0.967045	0.248	0.103	6.35858e-74
S100A11	3.25816e-78	0.685132	0.471	0.283	1.06666e-73
DUT	3.47008e-78	0.764811	0.362	0.183	1.13603e-73
JUND	3.9448e-78	0.85422	0.322	0.158	1.29145e-73
UBE2Q2	4.54986e-78	1.82852	0.125	0.028	1.48953e-73
SLC25A1	4.91801e-78	1.71094	0.13	0.03	1.61006e-73
GTF2I	6.45281e-78	1.43767	0.161	0.049	2.11252e-73
B3GNT2	6.76734e-78	2.4096	0.104	0.017	2.21549e-73
SNF8	7.97435e-78	1.8825	0.118	0.024	2.61064e-73
ADAR	9.07258e-78	0.661995	0.469	0.263	2.97018e-73
PDK1	1.12509e-77	1.24239	0.183	0.062	3.68331e-73
TRAPPC5	1.17922e-77	0.841054	0.294	0.133	3.86052e-73
RAB4A	1.51243e-77	1.28717	0.177	0.059	4.95139e-73
SLC10A3	2.08774e-77	2.61237	0.095	0.013	6.83486e-73
TMEM55B	2.17464e-77	1.39171	0.16	0.048	7.11935e-73
TOMM70A	2.58532e-77	1.94653	0.121	0.026	8.4638e-73
MKRN1	3.11464e-77	0.828688	0.311	0.145	1.01967e-72
TRIM44	5.56079e-77	1.3215	0.166	0.052	1.82049e-72
PLK3	2.08516e-76	1.17419	0.217	0.086	6.8264e-72
SLC2A4RG	2.39241e-76	1.49743	0.146	0.041	7.83227e-72
REPIN1	2.65374e-76	2.34956	0.097	0.014	8.68782e-72
FTL	3.01634e-76	-0.275954	0.985	0.987	9.87489e-72
GLI4	3.06681e-76	3.92311	0.074	0.004	1.00401e-71
CTDP1	5.89401e-76	2.88017	0.084	0.008	1.92958e-71
NPM1	9.33853e-76	-0.252531	0.984	0.983	3.05725e-71
SLC4A7	1.95584e-75	1.85826	0.124	0.029	6.40302e-71
SESN3	2.71715e-75	0.96815	0.287	0.137	8.89539e-71
BOD1	2.79352e-75	3.29681	0.08	0.006	9.14542e-71
WHSC1L1	4.24825e-75	0.530921	0.589	0.365	1.39079e-70
UBR5	5.86458e-75	1.48686	0.152	0.045	1.91995e-70
CREBL2	7.41312e-75	1.5703	0.138	0.037	2.42691e-70
ARPC1B	1.29142e-74	0.457756	0.745	0.538	4.22785e-70
C7orf26	9.29775e-74	2.22944	0.1	0.017	3.0439e-69
E2F4	1.0132e-73	1.89993	0.113	0.024	3.317e-69
SMARCC1	1.15058e-73	1.12351	0.2	0.076	3.76675e-69
WNK1	1.95814e-73	0.870195	0.28	0.131	6.41057e-69
CAMK2D	2.17069e-73	1.68559	0.127	0.032	7.10642e-69
PTPN18	2.50494e-73	1.5029	0.14	0.039	8.20068e-69
MCMBP	2.50827e-73	2.54668	0.092	0.013	8.21158e-69
KLHL36	6.74782e-73	1.31101	0.164	0.053	2.2091e-68
TRAPPC12	6.96584e-73	1.7696	0.115	0.025	2.28048e-68
RPL7	7.43747e-73	-0.220224	0.99	0.992	2.43488e-68
KLC1	9.1383e-73	1.99484	0.106	0.02	2.9917e-68
SIPA1	2.10107e-72	1.71573	0.123	0.03	6.87848e-68
THRA	4.09453e-72	1.77477	0.124	0.03	1.34047e-67
CTCF	5.32737e-72	1.68362	0.129	0.034	1.74407e-67
TSPAN5	7.24519e-72	3.46707	0.076	0.006	2.37193e-67
ATP5E	1.14607e-71	0.255644	0.968	0.91	3.752e-67
CSRNP1	1.15829e-71	1.20979	0.196	0.076	3.792e-67
EML3	1.35488e-71	1.66701	0.127	0.033	4.43562e-67
RPS25	1.42617e-71	-0.130983	0.998	0.999	4.66899e-67
TTC3	1.43814e-71	0.598788	0.476	0.28	4.70819e-67
MAP3K1	1.97779e-71	1.25685	0.172	0.06	6.47488e-67
COL18A1	3.46507e-71	2.16908	0.1	0.018	1.1344e-66
RSAD1	4.71937e-71	1.1648	0.184	0.067	1.54503e-66
CHMP4B	6.03781e-71	1.60528	0.127	0.033	1.97666e-66
CENPK	6.51711e-71	1.14298	0.19	0.072	2.13357e-66
SPEN	1.06757e-70	1.20723	0.186	0.069	3.49501e-66
BOP1	1.15597e-70	3.64426	0.072	0.005	3.78443e-66
PPP3CC	1.53305e-70	0.651547	0.374	0.196	5.01889e-66
ZDHHC7	1.54215e-70	2.63993	0.085	0.011	5.04869e-66
CYP4V2	1.87538e-70	1.56258	0.128	0.033	6.13961e-66
DNAAF2	2.822e-70	1.77454	0.12	0.029	9.23867e-66
FAM195A	3.80107e-70	1.98749	0.104	0.021	1.24439e-65
RHOH	4.89881e-70	-0.593782	0.624	0.653	1.60377e-65
MT-ATP6	5.42586e-70	0.226596	0.992	0.972	1.77632e-65
ATP6V0A2	5.89557e-70	2.52312	0.088	0.013	1.93009e-65
TMA7	5.96264e-70	0.271847	0.952	0.873	1.95205e-65
SPG7	6.0273e-70	1.00747	0.214	0.087	1.97322e-65
NFKBIA	6.11088e-70	0.569672	0.851	0.753	2.00058e-65
RASGRP2	7.96477e-70	0.56801	0.513	0.311	2.60751e-65
SIRT7	8.44802e-70	1.54519	0.134	0.038	2.76571e-65
EMC8	8.87782e-70	2.6666	0.083	0.01	2.90642e-65
NUDT18	2.29101e-69	3.05622	0.075	0.006	7.50031e-65
PBRM1	2.44162e-69	1.30607	0.157	0.051	7.99339e-65
HIST1H4C	1.06655e-68	0.494466	0.705	0.508	3.49166e-64
CDKN2D	1.09729e-68	1.18683	0.179	0.066	3.59229e-64
BTBD1	1.16157e-68	2.27793	0.094	0.016	3.80275e-64
DIAPH1	2.14133e-68	0.996273	0.222	0.094	7.01028e-64
UBE2J2	2.51522e-68	1.1134	0.175	0.063	8.23432e-64
CRLS1	4.65677e-68	3.53454	0.07	0.005	1.52453e-63
MAP2K4	5.04361e-68	4.04587	0.066	0.003	1.65118e-63
TTC7A	5.3478e-68	2.58367	0.085	0.012	1.75076e-63
ALKBH6	5.59845e-68	3.33793	0.072	0.006	1.83282e-63
EI24	7.66427e-68	1.80023	0.109	0.024	2.50913e-63
HSPA5	9.6681e-68	-0.651869	0.492	0.551	3.16514e-63
ARRDC2	1.38684e-67	1.17838	0.179	0.066	4.54023e-63
ACAP2	1.66792e-67	0.693908	0.338	0.174	5.46045e-63
MRPL23	3.08251e-67	0.693587	0.326	0.165	1.00915e-62
LRRFIP1	3.39892e-67	0.51323	0.576	0.37	1.11274e-62
BCL7C	3.45803e-67	3.00238	0.074	0.007	1.13209e-62
LEMD2	4.65809e-67	2.27759	0.086	0.013	1.52496e-62
HPS6	4.78986e-67	3.912	0.066	0.003	1.56811e-62
DNM2	5.04255e-67	1.41198	0.14	0.042	1.65083e-62
EIF2B5	5.1434e-67	1.52455	0.131	0.037	1.68385e-62
KMT2C	6.58099e-67	0.852438	0.257	0.119	2.15448e-62
DDX17	6.93075e-67	0.47145	0.607	0.395	2.26899e-62
GCH1	7.81011e-67	2.97849	0.074	0.007	2.55687e-62
POLRMT	8.64643e-67	1.99157	0.096	0.018	2.83067e-62
KDM7A	9.54696e-67	2.21499	0.092	0.016	3.12548e-62
JUN	1.19335e-66	0.620737	0.789	0.648	3.90678e-62
DNPEP	1.38609e-66	1.0785	0.183	0.069	4.53778e-62
IFFO1	1.55087e-66	2.33578	0.086	0.013	5.07725e-62
MT-CYB	1.95902e-66	0.182869	0.999	0.999	6.41343e-62
SQSTM1	2.18347e-66	0.651844	0.46	0.274	7.14824e-62
PSPC1	2.35864e-66	1.19112	0.169	0.061	7.72172e-62
G3BP2	3.08037e-66	-0.709542	0.429	0.49	1.00845e-61
DCK	3.86517e-66	0.812106	0.261	0.121	1.26538e-61
GNAS	5.3082e-66	0.70967	0.328	0.169	1.7378e-61
ATG4D	5.42359e-66	3.02516	0.071	0.006	1.77558e-61
EHMT2	1.40508e-65	1.35073	0.144	0.046	4.59994e-61
WDR5	2.20077e-65	2.25877	0.087	0.014	7.20489e-61
NBPF14	3.85805e-65	1.16312	0.166	0.06	1.26305e-60
PPP1R3E	6.36022e-65	1.74615	0.112	0.027	2.08221e-60
DNAJB1	8.24675e-65	-0.421625	0.83	0.823	2.69982e-60
CTSF	1.19045e-64	2.8836	0.073	0.008	3.89728e-60
AP1S2	2.07714e-64	1.08217	0.19	0.076	6.80015e-60
LTBP3	3.87131e-64	2.06264	0.096	0.019	1.26739e-59
HOXB2	4.81017e-64	2.03107	0.093	0.018	1.57475e-59
PTEN	5.98499e-64	1.8266	0.105	0.024	1.95937e-59
BLOC1S1	7.09486e-64	1.19955	0.159	0.056	2.32272e-59
B3GAT3	8.50093e-64	1.05053	0.189	0.075	2.78304e-59
TSR3	1.06885e-63	4.86801	0.059	0.002	3.49921e-59
MAP2K5	1.09775e-63	1.72489	0.11	0.027	3.5938e-59
NSMAF	1.65429e-63	1.39778	0.128	0.038	5.41581e-59
GLS	2.89336e-63	1.7855	0.106	0.025	9.47227e-59
RAB22A	4.02278e-63	2.67195	0.079	0.011	1.31698e-58
RP11-455F5.5	4.51854e-63	2.92265	0.072	0.008	1.47928e-58
ZNF862	4.67067e-63	1.4645	0.124	0.036	1.52908e-58
RABL6	5.24285e-63	2.13716	0.087	0.015	1.7164e-58
IER2	1.70412e-62	0.691085	0.483	0.315	5.57895e-58
ACTR1B	2.39841e-62	0.908199	0.207	0.087	7.85192e-58
PACS1	2.56803e-62	1.0658	0.175	0.068	8.40721e-58
GFER	4.00128e-62	1.83974	0.099	0.022	1.30994e-57
KDELR2	5.37271e-62	0.83074	0.218	0.095	1.75892e-57
MT-CO2	5.83126e-62	0.164537	1	0.999	1.90904e-57
PPP3CA	6.36693e-62	2.14265	0.085	0.015	2.08441e-57
CYC1	6.53444e-62	0.995029	0.195	0.08	2.13925e-57
P4HTM	6.94197e-62	1.40125	0.126	0.037	2.27266e-57
GLTPD1	7.99456e-62	2.0643	0.089	0.017	2.61726e-57
PDE7A	1.04873e-61	1.02485	0.188	0.076	3.43333e-57
NR1D2	1.37582e-61	1.5669	0.12	0.034	4.50415e-57
H2AFY	2.16107e-61	0.791874	0.239	0.11	7.0749e-57
POM121	2.17928e-61	1.42676	0.131	0.041	7.13453e-57
THEM6	2.60518e-61	1.85743	0.094	0.019	8.52885e-57
TRIM11	2.65399e-61	2.34996	0.078	0.011	8.68863e-57
STAT5A	3.73573e-61	0.966261	0.18	0.071	1.223e-56
PCSK1N	4.28489e-61	3.80662	0.061	0.004	1.40279e-56
RNF115	4.38566e-61	1.07712	0.169	0.064	1.43578e-56
FLOT2	4.45111e-61	0.634936	0.346	0.185	1.4572e-56
ZNF639	6.32733e-61	1.7412	0.098	0.022	2.07144e-56
SETD5	7.88312e-61	0.847142	0.223	0.1	2.58078e-56
TUBA1A	1.11339e-60	-0.590039	0.673	0.674	3.64502e-56
ZNF580	1.1589e-60	1.26393	0.134	0.043	3.794e-56
SYNRG	1.77464e-60	0.66661	0.314	0.164	5.80982e-56
CSTB	2.85277e-60	0.516511	0.509	0.313	9.33939e-56
C15orf61	3.36432e-60	1.09813	0.164	0.062	1.10141e-55
VASP	6.27194e-60	0.862108	0.238	0.112	2.05331e-55
DIP2A	7.05882e-60	0.837669	0.23	0.106	2.31092e-55
CD47	1.00009e-59	0.553537	0.45	0.27	3.27408e-55
PHF20L1	1.32634e-59	1.00001	0.176	0.07	4.34216e-55
WAPAL	1.74987e-59	0.691393	0.278	0.138	5.72872e-55
MESDC1	1.93278e-59	3.91805	0.059	0.003	6.32753e-55
RNF187	2.35411e-59	2.49813	0.073	0.01	7.70688e-55
CDK13	2.37083e-59	1.30634	0.13	0.041	7.76164e-55
RGMB	3.28153e-59	2.52445	0.073	0.01	1.07431e-54
NAGPA	3.60447e-59	1.64654	0.102	0.025	1.18003e-54
CEP104	4.06216e-59	1.97512	0.088	0.017	1.32987e-54
DHRS13	4.58194e-59	2.72978	0.068	0.008	1.50004e-54
PLEKHA1	5.43163e-59	1.10892	0.156	0.057	1.77821e-54
WDR82	6.42182e-59	0.805698	0.233	0.108	2.10238e-54
RALBP1	6.58987e-59	1.47087	0.12	0.036	2.15739e-54
DNAJB2	9.86281e-59	1.5251	0.109	0.029	3.22889e-54
PFDN5	1.20165e-58	-0.217091	0.986	0.99	3.93397e-54
TM7SF3	1.21537e-58	1.96699	0.088	0.018	3.97887e-54
ANKHD1	1.41007e-58	0.81299	0.239	0.113	4.61627e-54
NPDC1	2.21244e-58	4.12069	0.058	0.003	7.24308e-54
KDSR	2.486e-58	1.16352	0.147	0.052	8.13868e-54
PRKD2	3.85817e-58	1.13398	0.151	0.055	1.26309e-53
NIN	3.9063e-58	1.02569	0.174	0.07	1.27884e-53
RANBP1	4.05162e-58	0.621493	0.297	0.151	1.32642e-53
RPS3A	4.96938e-58	0.107247	0.999	0.999	1.62688e-53
OSER1	5.43869e-58	-1.07111	0.173	0.267	1.78052e-53
EFCAB2	5.53921e-58	1.79791	0.097	0.023	1.81343e-53
DENND1B	5.88876e-58	2.16986	0.083	0.016	1.92786e-53
CREG1	6.73659e-58	2.64809	0.069	0.008	2.20543e-53
PCBP2	7.6172e-58	0.285043	0.892	0.759	2.49372e-53
EGLN1	7.68543e-58	2.28634	0.08	0.014	2.51606e-53
ESYT1	1.03589e-57	0.640684	0.329	0.178	3.39129e-53
MAPK14	1.11306e-57	2.49259	0.071	0.009	3.64392e-53
MAPK1	1.30255e-57	1.77715	0.094	0.021	4.2643e-53
RASGRP1	1.87996e-57	0.871061	0.198	0.086	6.15461e-53
PLEKHA3	2.25206e-57	2.35091	0.074	0.011	7.37278e-53
APPL1	3.80906e-57	1.06689	0.156	0.059	1.24701e-52
CCDC69	5.0734e-57	0.764642	0.253	0.124	1.66093e-52
PPP2R5A	8.11937e-57	2.52376	0.073	0.011	2.65812e-52
ASB16-AS1	1.03856e-56	1.64295	0.099	0.024	3.40004e-52
SLC25A33	1.08414e-56	3.82254	0.056	0.003	3.54927e-52
CDC25B	1.20134e-56	0.511263	0.503	0.32	3.93294e-52
FBXO32	1.44302e-56	1.33775	0.121	0.037	4.72415e-52
ACAA1	1.76742e-56	0.819769	0.205	0.09	5.78619e-52
CTNNBIP1	2.51938e-56	4.38932	0.054	0.002	8.24794e-52
RAP1A	2.69818e-56	0.51179	0.482	0.295	8.83329e-52
LRRN3	4.27423e-56	1.44712	0.119	0.037	1.3993e-51
TPRA1	8.66031e-56	2.37793	0.071	0.011	2.83521e-51
PKIA	1.13743e-55	1.78319	0.096	0.024	3.72372e-51
MAP3K11	1.27139e-55	1.2203	0.13	0.043	4.16227e-51
ZMAT3	1.37431e-55	1.88263	0.09	0.02	4.49923e-51
SNX20	2.07255e-55	1.10775	0.142	0.051	6.7851e-51
MT-ND4L	2.62034e-55	0.155309	0.999	0.997	8.57848e-51
PARP1	3.45894e-55	0.647852	0.279	0.143	1.13239e-50
P2RY8	3.60649e-55	0.484143	0.451	0.273	1.18069e-50
VAC14	5.90501e-55	1.86122	0.087	0.019	1.93318e-50
H2AFX	6.38357e-55	2.9495	0.061	0.006	2.08985e-50
AC093323.3	8.88367e-55	2.4045	0.071	0.011	2.90834e-50
FAM219B	9.30056e-55	1.64083	0.098	0.025	3.04482e-50
TSC22D2	1.05815e-54	1.44354	0.111	0.033	3.46417e-50
HIATL2	1.24998e-54	2.42035	0.069	0.01	4.09219e-50
ZNF263	1.37217e-54	1.1605	0.132	0.045	4.49221e-50
SRP14	1.60335e-54	-0.311455	0.865	0.852	5.24906e-50
HLA-E	2.26677e-54	-0.19556	0.992	0.989	7.42096e-50
MCUR1	2.45596e-54	2.07842	0.074	0.013	8.04032e-50
FHIT	2.83386e-54	1.17124	0.154	0.06	9.27748e-50
GLRX5	3.80362e-54	3.16502	0.058	0.005	1.24523e-49
CAMK1D	3.98492e-54	1.53882	0.105	0.03	1.30458e-49
SMAP2	4.81495e-54	0.651274	0.29	0.153	1.57632e-49
CBFB	5.23197e-54	1.72553	0.091	0.022	1.71284e-49
HNRNPLL	6.23882e-54	1.17607	0.15	0.058	2.04247e-49
DEXI	6.24983e-54	3.68201	0.053	0.003	2.04607e-49
C16orf54	6.69295e-54	-0.892132	0.338	0.406	2.19114e-49
EIF4A3	8.62172e-54	1.46609	0.104	0.029	2.82258e-49
DCAF10	8.90325e-54	1.36418	0.113	0.034	2.91474e-49
PHYKPL	1.35515e-53	0.665166	0.277	0.142	4.4365e-49
CDC42	2.36444e-53	-0.39365	0.731	0.726	7.74071e-49
IL16	3.56735e-53	0.459325	0.493	0.305	1.16788e-48
GPR183	4.01683e-53	-0.736031	0.419	0.48	1.31503e-48
ADD1	5.6433e-53	0.813268	0.197	0.089	1.8475e-48
MAPKAPK5	6.68655e-53	1.18129	0.13	0.045	2.18904e-48
REV3L	6.89517e-53	1.46505	0.106	0.031	2.25734e-48
ACTN1	8.68349e-53	0.565563	0.372	0.217	2.8428e-48
BACH2	1.32586e-52	0.832029	0.208	0.097	4.34061e-48
ZNF444	1.45263e-52	1.69906	0.088	0.02	4.75563e-48
PDE3B	1.52118e-52	0.606512	0.368	0.212	4.98005e-48
SLC9A3R1	1.55357e-52	0.455874	0.472	0.29	5.08609e-48
TYMP	1.56245e-52	2.75645	0.062	0.007	5.11513e-48
GET4	1.77776e-52	1.49069	0.101	0.028	5.82004e-48
SORL1	1.86365e-52	0.495561	0.463	0.293	6.10121e-48
MCM3AP	2.2771e-52	0.950669	0.158	0.063	7.45477e-48
DGKD	6.61995e-52	1.21882	0.123	0.042	2.16724e-47
CENPV	7.84286e-52	3.12743	0.057	0.005	2.5676e-47
PCBP1	1.17287e-51	0.788094	0.218	0.105	3.83973e-47
NDUFB3	1.28145e-51	0.646469	0.266	0.136	4.19521e-47
PRR7	1.56799e-51	1.50895	0.097	0.026	5.13329e-47
WBSCR16	2.03371e-51	2.7267	0.06	0.007	6.65796e-47
SCAF8	3.09078e-51	1.11204	0.136	0.051	1.01186e-46
ARHGEF1	3.10164e-51	0.397936	0.683	0.488	1.01542e-46
RNF220	4.42967e-51	1.52096	0.092	0.024	1.45019e-46
FYN	5.3751e-51	0.563514	0.341	0.197	1.7597e-46
THAP11	6.33782e-51	1.17016	0.123	0.042	2.07488e-46
CDK16	7.53613e-51	1.73575	0.087	0.021	2.46718e-46
CSK	8.33614e-51	0.540059	0.354	0.204	2.72909e-46
SIGMAR1	9.01288e-51	0.836112	0.177	0.077	2.95064e-46
SELPLG	1.02851e-50	0.432154	0.551	0.366	3.36714e-46
TECPR1	1.05656e-50	0.741406	0.214	0.102	3.45895e-46
DBP	1.17329e-50	2.67462	0.06	0.007	3.8411e-46
TAZ	1.31651e-50	0.878436	0.18	0.079	4.30998e-46
MAPK8IP3	1.6911e-50	1.13041	0.127	0.045	5.53634e-46
WNT7A	1.80907e-50	2.01395	0.074	0.015	5.92252e-46
ATG16L2	2.71457e-50	1.10075	0.124	0.043	8.88696e-46
LETM1	2.87759e-50	2.69498	0.06	0.007	9.42065e-46
HLA-B	4.42813e-50	-0.126828	0.998	0.998	1.44968e-45
WWP1	5.17911e-50	1.04715	0.144	0.056	1.69554e-45
B2M	5.73432e-50	-0.113511	1	1	1.8773e-45
TNFSF12	6.74139e-50	1.90889	0.074	0.014	2.207e-45
PDIA6	6.77745e-50	0.728648	0.248	0.127	2.2188e-45
TMEM185B	8.56553e-50	3.15134	0.053	0.004	2.80418e-45
RP11-553K8.5	9.00244e-50	-2.37627	0.02	0.071	2.94722e-45
PTPRC	1.0254e-49	0.252488	0.933	0.826	3.35696e-45
SPAG9	1.23956e-49	1.50003	0.096	0.027	4.05808e-45
WAC-AS1	1.48918e-49	1.54733	0.094	0.026	4.87528e-45
TMEM57	1.52962e-49	1.34109	0.104	0.032	5.00767e-45
ABCG1	2.18041e-49	2.13184	0.069	0.012	7.13822e-45
DYNLL2	3.77038e-49	1.42553	0.102	0.031	1.23435e-44
CAB39	5.70259e-49	1.66833	0.09	0.024	1.86691e-44
PWWP2A	6.41551e-49	1.59513	0.087	0.022	2.10031e-44
PELI1	6.7839e-49	-0.914784	0.268	0.346	2.22091e-44
RBM17	6.90595e-49	0.540056	0.342	0.194	2.26087e-44
EIF3F	6.99069e-49	-0.276233	0.913	0.888	2.28861e-44
PDE8A	7.28156e-49	2.46481	0.063	0.01	2.38384e-44
TRMT112	7.34973e-49	0.431883	0.511	0.324	2.40615e-44
UBALD2	7.87427e-49	1.6212	0.081	0.019	2.57788e-44
FBXO18	7.99987e-49	1.99723	0.071	0.014	2.619e-44
RP11-18H21.1	9.8993e-49	0.574659	0.306	0.17	3.24083e-44
SIN3B	1.0901e-48	1.88906	0.076	0.016	3.56876e-44
RP11-51J9.5	1.14571e-48	0.675302	0.26	0.138	3.75081e-44
BTG2	1.14604e-48	-0.610755	0.577	0.601	3.75191e-44
SEPHS2	1.16522e-48	1.14339	0.123	0.044	3.81471e-44
C1orf122	1.29852e-48	2.00583	0.072	0.014	4.2511e-44
UPF2	1.69334e-48	0.629839	0.259	0.135	5.54365e-44
PEX6	1.76402e-48	2.60668	0.057	0.007	5.77505e-44
SUSD3	1.86695e-48	0.570897	0.29	0.157	6.11202e-44
TSEN54	2.08363e-48	0.906774	0.169	0.074	6.82139e-44
ME2	3.11594e-48	1.3273	0.11	0.036	1.0201e-43
RP3-395M20.12	3.39274e-48	1.3634	0.108	0.035	1.11072e-43
CECR5	3.46693e-48	1.2746	0.105	0.033	1.13501e-43
PPM1G	3.69923e-48	0.575838	0.304	0.168	1.21105e-43
SIGIRR	4.81303e-48	0.462053	0.483	0.308	1.57569e-43
ZXDB	8.12473e-48	2.34317	0.06	0.008	2.65987e-43
SMARCA4	8.73814e-48	0.822214	0.18	0.082	2.86069e-43
ANKMY1	1.05274e-47	1.65413	0.081	0.019	3.44645e-43
RPL35	1.24716e-47	-0.154403	0.994	0.996	4.08294e-43
SUZ12	1.69835e-47	1.34833	0.103	0.033	5.56007e-43
FAM58A	1.89917e-47	2.5467	0.059	0.008	6.21751e-43
C12orf75	2.353e-47	1.26686	0.106	0.034	7.70326e-43
LSR	2.41686e-47	1.31667	0.104	0.033	7.91233e-43
TRIM14	2.54741e-47	1.20419	0.119	0.042	8.33971e-43
ZNF362	2.55606e-47	2.0742	0.066	0.012	8.36804e-43
RAB11FIP4	3.75071e-47	1.8451	0.074	0.016	1.22791e-42
PDF	3.97541e-47	4.56557	0.043	0.001	1.30147e-42
RPA2	4.85159e-47	0.614647	0.248	0.128	1.58831e-42
HMGN1	5.01619e-47	0.353833	0.708	0.516	1.6422e-42
EFHD2	6.7819e-47	2.03817	0.071	0.015	2.22026e-42
LAGE3	8.55284e-47	0.708023	0.2	0.095	2.80003e-42
PDS5A	9.06484e-47	0.998177	0.145	0.06	2.96765e-42
MYEOV2	9.34597e-47	0.501952	0.349	0.201	3.05968e-42
ATXN2	1.07465e-46	1.35402	0.103	0.033	3.51819e-42
RPL6	1.33531e-46	-0.118551	0.998	0.999	4.37153e-42
NME3	1.50302e-46	0.596727	0.287	0.157	4.9206e-42
POMZP3	1.64963e-46	2.17925	0.064	0.011	5.40056e-42
EIF4EBP2	1.67738e-46	1.24294	0.108	0.036	5.49142e-42
CMPK1	2.29618e-46	0.815072	0.178	0.081	7.51724e-42
TBC1D1	4.17459e-46	0.843133	0.16	0.069	1.36668e-41
HNRNPU	4.63146e-46	0.33613	0.67	0.481	1.51625e-41
SAC3D1	5.82562e-46	4.72376	0.042	0.001	1.90719e-41
EHBP1L1	7.93899e-46	2.65305	0.053	0.006	2.59907e-41
MDFIC	8.43393e-46	1.79679	0.075	0.017	2.7611e-41
SH2D3A	8.89605e-46	0.958216	0.126	0.048	2.91239e-41
MAP4K2	1.0034e-45	0.785121	0.183	0.085	3.28492e-41
FAM120AOS	1.0148e-45	1.00025	0.14	0.057	3.32224e-41
TGIF2	1.14896e-45	1.60058	0.078	0.019	3.76147e-41
NSF	1.16281e-45	0.99255	0.144	0.06	3.80681e-41
DOCK10	1.20634e-45	0.5135	0.352	0.208	3.94931e-41
PLCL1	1.43712e-45	2.07974	0.065	0.012	4.70484e-41
MT-ND2	1.62501e-45	0.232681	0.963	0.894	5.31995e-41
UBR4	1.71061e-45	0.792364	0.19	0.091	5.60021e-41
NUS1	1.73781e-45	1.10242	0.117	0.042	5.68924e-41
NEAT1	2.06637e-45	0.461967	0.422	0.269	6.76489e-41
MARK2	2.22099e-45	1.44127	0.091	0.027	7.27108e-41
NR2C2	2.47143e-45	2.80344	0.055	0.007	8.09098e-41
LPGAT1	2.47701e-45	2.37159	0.06	0.009	8.10924e-41
FAM110A	2.49996e-45	2.26355	0.061	0.01	8.18438e-41
FASTK	2.52053e-45	0.719448	0.188	0.089	8.25171e-41
TAPSAR1	2.77964e-45	0.57606	0.269	0.145	9.09999e-41
LIPT2	3.92209e-45	2.80991	0.051	0.005	1.28401e-40
GMIP	4.52806e-45	0.75339	0.186	0.088	1.4824e-40
ZNF775	5.57323e-45	1.10132	0.114	0.04	1.82456e-40
SNX27	6.08267e-45	1.65522	0.077	0.019	1.99134e-40
RXRB	7.19425e-45	1.0505	0.114	0.041	2.35525e-40
PITHD1	8.02813e-45	0.534297	0.288	0.158	2.62825e-40
ACADVL	1.00625e-44	0.598108	0.248	0.131	3.29427e-40
TP53BP2	1.20907e-44	1.64976	0.077	0.019	3.95825e-40
SNX18	1.34734e-44	2.91125	0.05	0.005	4.41092e-40
PABPN1	1.36312e-44	0.737423	0.189	0.09	4.46258e-40
CAPNS1	1.41973e-44	1.36533	0.097	0.031	4.6479e-40
CCDC59	1.81431e-44	-0.612037	0.401	0.451	5.9397e-40
RNF31	1.83839e-44	2.41485	0.057	0.009	6.01852e-40
RPS11	2.2388e-44	-0.205995	0.974	0.973	7.32938e-40
ATP6V0E1	3.49676e-44	0.349762	0.609	0.406	1.14477e-39
GGA2	4.27101e-44	1.40769	0.091	0.027	1.39824e-39
ZNF511	4.74492e-44	0.982751	0.128	0.05	1.55339e-39
RBM15B	7.84755e-44	1.49907	0.085	0.024	2.56913e-39
TM9SF3	8.07326e-44	1.6928	0.077	0.02	2.64302e-39
DDX42	8.5787e-44	1.11839	0.112	0.04	2.8085e-39
RCSD1	8.862e-44	0.410871	0.524	0.348	2.90124e-39
COQ10A	1.1286e-43	2.04621	0.064	0.013	3.69481e-39
STRADB	1.47034e-43	1.79739	0.069	0.015	4.81359e-39
MAPK1IP1L	1.57956e-43	-0.596653	0.415	0.459	5.17115e-39
PPP1R18	2.05708e-43	0.457571	0.368	0.223	6.73447e-39
SORBS3	2.09468e-43	0.702834	0.176	0.081	6.85756e-39
ACTR2	2.22006e-43	0.424322	0.476	0.306	7.26803e-39
LTBP4	2.25223e-43	0.901753	0.14	0.059	7.37336e-39
MTRNR2L12	3.03934e-43	-2.17755	0.025	0.074	9.95019e-39
SREBF1	3.41913e-43	2.33338	0.059	0.01	1.11936e-38
KAT2A	4.20031e-43	1.70624	0.073	0.017	1.3751e-38
GSK3B	4.49148e-43	0.754118	0.185	0.089	1.47042e-38
DDHD1	5.70765e-43	1.10054	0.119	0.046	1.86857e-38
EIF3K	6.00175e-43	-0.258768	0.912	0.894	1.96485e-38
WTAP	7.56807e-43	0.513331	0.288	0.161	2.47763e-38
PAQR8	7.74311e-43	2.15043	0.06	0.011	2.53494e-38
TLN1	8.70566e-43	0.565175	0.235	0.125	2.85006e-38
FPGS	8.70796e-43	0.790067	0.166	0.077	2.85081e-38
CHCHD2	9.26867e-43	-0.314807	0.807	0.775	3.03438e-38
SDHAF1	9.94495e-43	1.6333	0.073	0.018	3.25578e-38
PPM1A	1.35462e-42	1.5353	0.078	0.02	4.43477e-38
UBA52	1.40192e-42	-0.144564	0.992	0.996	4.58961e-38
PIGX	1.48605e-42	2.02284	0.062	0.012	4.86503e-38
CA5B	1.56709e-42	-0.739377	0.33	0.39	5.13033e-38
ZXDA	1.6565e-42	2.61694	0.05	0.006	5.42306e-38
CUL4A	1.97287e-42	0.710317	0.183	0.088	6.45878e-38
LINC00957	2.48676e-42	1.39256	0.085	0.025	8.14116e-38
GSTM4	2.81769e-42	-3.02066	0.007	0.041	9.22456e-38
BCL11B	3.61964e-42	0.451935	0.37	0.223	1.185e-37
CTBP1-AS2	3.82482e-42	2.28051	0.057	0.01	1.25217e-37
GIPC1	3.94798e-42	1.93177	0.064	0.013	1.29249e-37
MEF2D	5.40926e-42	1.83473	0.064	0.013	1.77088e-37
FUBP3	5.56993e-42	1.79678	0.067	0.015	1.82348e-37
ATP6V0C	9.33935e-42	-0.457646	0.561	0.566	3.05751e-37
ZBTB7A	1.27464e-41	1.42125	0.084	0.024	4.17293e-37
LINC01003	1.51774e-41	4.56759	0.038	0.001	4.96879e-37
MEGF9	1.70032e-41	2.18304	0.057	0.01	5.56649e-37
PCSK7	1.80957e-41	0.502882	0.318	0.187	5.92418e-37
ZNF688	2.19251e-41	1.66977	0.067	0.015	7.17785e-37
ARHGAP30	2.75982e-41	0.378201	0.451	0.287	9.0351e-37
PRKAR1A	3.52886e-41	0.488319	0.294	0.168	1.15528e-36
HLA-DPB1	3.55157e-41	0.563559	0.226	0.122	1.16271e-36
SESN1	3.64298e-41	0.953686	0.13	0.054	1.19264e-36
CSNK1G3	3.65419e-41	1.55826	0.082	0.024	1.19631e-36
PXN	4.31366e-41	0.53736	0.266	0.148	1.4122e-36
SLC12A9	4.63681e-41	1.45962	0.083	0.024	1.518e-36
RUNX2	5.27685e-41	1.29355	0.088	0.027	1.72754e-36
ZNF276	5.9498e-41	0.868758	0.144	0.063	1.94785e-36
EIF1B	7.16531e-41	-0.679962	0.332	0.389	2.34578e-36
RB1	8.5315e-41	0.761197	0.161	0.075	2.79304e-36
HTATSF1	8.67956e-41	0.741923	0.174	0.084	2.84151e-36
PRKDC	1.02286e-40	0.588232	0.249	0.138	3.34863e-36
ZNF414	1.26625e-40	1.142	0.101	0.036	4.14545e-36
PLBD2	1.28609e-40	2.12898	0.057	0.01	4.2104e-36
C8orf82	1.51131e-40	8.56091	0.035	0	4.94773e-36
C9orf41	1.68969e-40	2.17303	0.059	0.012	5.53171e-36
LMNB1	1.75429e-40	1.76162	0.067	0.016	5.7432e-36
PPP3CB	2.32718e-40	1.89007	0.064	0.014	7.61873e-36
CDC16	3.03518e-40	1.5266	0.075	0.02	9.93657e-36
ZNF575	3.31108e-40	3.29598	0.041	0.003	1.08398e-35
DAZAP2	3.46848e-40	-0.279143	0.879	0.849	1.13551e-35
TRIM65	3.52199e-40	2.76386	0.048	0.006	1.15303e-35
FAM122B	3.95608e-40	1.12519	0.104	0.037	1.29514e-35
GLT8D1	4.29058e-40	0.988285	0.112	0.042	1.40465e-35
MIOS	4.42075e-40	1.69539	0.067	0.016	1.44726e-35
PDZD8	4.44972e-40	1.88589	0.063	0.014	1.45675e-35
TMEM204	4.53546e-40	0.559393	0.242	0.131	1.48482e-35
XPC	5.22233e-40	0.536193	0.259	0.145	1.70969e-35
RIPK1	5.8612e-40	1.29303	0.091	0.03	1.91884e-35
LRRC14	5.87889e-40	1.51358	0.076	0.021	1.92463e-35
DOCK8	8.65591e-40	0.464853	0.331	0.198	2.83377e-35
GSR	8.71512e-40	1.83524	0.066	0.015	2.85316e-35
RFXAP	8.85722e-40	3.78112	0.039	0.002	2.89968e-35
ITGB1	1.03397e-39	0.55628	0.355	0.232	3.38502e-35
SEC24B	1.09651e-39	1.13582	0.105	0.039	3.58975e-35
CYTIP	1.28851e-39	-0.41052	0.654	0.649	4.21832e-35
DPYD	1.51442e-39	0.482521	0.315	0.185	4.95789e-35
ARL2BP	1.81173e-39	0.451927	0.302	0.173	5.93123e-35
PPP1R2	1.86401e-39	-0.37176	0.701	0.691	6.1024e-35
ASF1A	1.88682e-39	0.710598	0.164	0.078	6.17707e-35
EIF3E	1.94676e-39	-0.268811	0.899	0.884	6.3733e-35
RBM3	2.19868e-39	-0.335923	0.771	0.752	7.19804e-35
ZZEF1	2.61685e-39	0.899406	0.132	0.057	8.56703e-35
INPP5E	2.98072e-39	3.16848	0.042	0.003	9.7583e-35
TAF6L	4.04707e-39	3.27725	0.041	0.003	1.32493e-34
POLR2J3	4.55666e-39	0.461341	0.327	0.197	1.49176e-34
UBTF	4.84739e-39	0.548428	0.221	0.118	1.58694e-34
IFIH1	4.92793e-39	1.9849	0.06	0.013	1.61331e-34
DEK	5.01622e-39	0.424972	0.434	0.278	1.64221e-34
ORAI3	5.50579e-39	2.51372	0.047	0.006	1.80248e-34
FLII	5.79033e-39	0.617037	0.19	0.096	1.89564e-34
CC2D1A	6.39819e-39	1.2498	0.086	0.028	2.09464e-34
UBL3	6.77194e-39	0.780935	0.164	0.079	2.217e-34
SLIRP	6.91557e-39	0.4837	0.25	0.137	2.26402e-34
SSNA1	7.0258e-39	0.482154	0.311	0.182	2.30011e-34
FGFBP3	8.6422e-39	4.99813	0.035	0.001	2.82928e-34
FHL1	8.91183e-39	1.18843	0.097	0.034	2.91756e-34
LINC-PINT	9.00469e-39	-0.637936	0.385	0.433	2.94795e-34
RUFY1	9.53886e-39	1.88648	0.061	0.014	3.12283e-34
RBX1	1.10035e-38	0.410153	0.336	0.2	3.60233e-34
PPP2R5E	1.1099e-38	0.720585	0.174	0.085	3.63358e-34
C4orf32	1.14373e-38	3.45991	0.04	0.003	3.74433e-34
FBXO31	1.15032e-38	1.33518	0.082	0.025	3.76593e-34
STAT5B	1.23751e-38	0.942856	0.121	0.05	4.05134e-34
EIF3H	1.98107e-38	-0.293601	0.85	0.817	6.48563e-34
SLC52A2	2.04833e-38	1.09194	0.103	0.038	6.70583e-34
FEZ2	2.06309e-38	1.90742	0.059	0.012	6.75413e-34
VARS	2.37698e-38	1.84136	0.06	0.013	7.78176e-34
REXO4	2.69714e-38	1.14314	0.103	0.038	8.8299e-34
ATP8A1	2.8387e-38	0.975413	0.125	0.053	9.29333e-34
TNFRSF25	3.15792e-38	0.70969	0.171	0.084	1.03384e-33
SPN	3.87617e-38	0.513795	0.273	0.158	1.26898e-33
EIF2AK4	3.90741e-38	1.04317	0.109	0.043	1.27921e-33
RP9	4.83259e-38	0.929491	0.117	0.048	1.58209e-33
HERC2	5.34662e-38	0.660712	0.176	0.088	1.75038e-33
HDLBP	5.91532e-38	0.827386	0.144	0.066	1.93656e-33
GADD45GIP1	8.07345e-38	0.407724	0.318	0.187	2.64309e-33
CABIN1	8.31838e-38	0.643423	0.193	0.1	2.72327e-33
NOMO2	1.02251e-37	1.60566	0.07	0.019	3.34748e-33
ARAP2	1.21705e-37	1.00788	0.116	0.048	3.98439e-33
DDX6	1.24033e-37	-0.583462	0.454	0.481	4.06058e-33
CEP350	1.33493e-37	0.64943	0.21	0.114	4.37028e-33
ATP11B	1.39883e-37	1.03912	0.103	0.039	4.57948e-33
PGP	1.50453e-37	3.5654	0.037	0.002	4.92555e-33
CHPT1	2.19536e-37	4.44983	0.035	0.001	7.18716e-33
AF213884.2	2.73943e-37	2.21075	0.05	0.008	8.96834e-33
MACROD1	3.00047e-37	5.02366	0.034	0.001	9.82293e-33
RNF44	3.44873e-37	0.511753	0.249	0.141	1.12904e-32
STK10	4.22433e-37	0.405898	0.351	0.218	1.38296e-32
COLGALT1	4.271e-37	2.31408	0.048	0.007	1.39824e-32
PTPN9	4.55918e-37	2.3548	0.051	0.009	1.49259e-32
CORO1A	4.93234e-37	0.185958	0.944	0.86	1.61475e-32
MAZ	5.06658e-37	0.802286	0.145	0.068	1.6587e-32
SACS	5.18138e-37	1.40214	0.075	0.022	1.69628e-32
CEP120	5.29376e-37	0.939827	0.114	0.047	1.73307e-32
SMEK1	6.03668e-37	0.719032	0.174	0.088	1.97629e-32
ZBTB24	6.15585e-37	1.08952	0.099	0.037	2.0153e-32
PRKCD	6.379e-37	2.75457	0.043	0.005	2.08836e-32
KLHL21	8.55249e-37	2.11777	0.051	0.009	2.79991e-32
PRDX1	8.92114e-37	0.38066	0.367	0.226	2.9206e-32
MAGEF1	9.48255e-37	0.821045	0.118	0.049	3.1044e-32
GIMAP6	1.03141e-36	0.520168	0.21	0.112	3.37663e-32
ARRDC1	1.18442e-36	0.579441	0.196	0.102	3.87755e-32
UBL4A	1.27017e-36	1.20562	0.089	0.031	4.15828e-32
RRAGC	1.35055e-36	1.72485	0.06	0.014	4.42142e-32
PPP1R35	1.45271e-36	1.75699	0.061	0.015	4.75588e-32
MYO9B	1.51212e-36	0.990285	0.102	0.039	4.95039e-32
PET100	1.79543e-36	0.401214	0.401	0.25	5.87786e-32
GNPTAB	2.32381e-36	1.18279	0.088	0.03	7.6077e-32
TMEM102	2.6695e-36	4.30051	0.034	0.001	8.73941e-32
RALGAPB	2.76079e-36	1.14592	0.087	0.03	9.03828e-32
IDUA	2.84283e-36	2.88603	0.041	0.004	9.30687e-32
TOPORS-AS1	2.90583e-36	0.565757	0.209	0.112	9.5131e-32
NDST2	2.91589e-36	2.6191	0.044	0.006	9.54603e-32
TC2N	2.96309e-36	0.35316	0.578	0.402	9.70057e-32
FLYWCH1	3.0567e-36	1.42612	0.075	0.023	1.0007e-31
PCYT2	3.2455e-36	2.06172	0.052	0.01	1.06251e-31
TMCO1	3.3693e-36	0.51957	0.223	0.122	1.10304e-31
TRAPPC8	3.4167e-36	1.38337	0.079	0.025	1.11856e-31
SLC38A10	3.65613e-36	0.622514	0.174	0.087	1.19694e-31
MYPOP	4.05894e-36	4.03776	0.034	0.001	1.32882e-31
ITPKB	4.19984e-36	0.613113	0.178	0.091	1.37494e-31
RASSF5	4.92602e-36	0.377109	0.428	0.272	1.61268e-31
CD3E	5.21711e-36	-0.179152	0.986	0.982	1.70798e-31
CTD-2020K17.1	5.72237e-36	1.33824	0.076	0.023	1.87339e-31
DEAF1	5.82054e-36	2.00721	0.052	0.01	1.90553e-31
BCAS2	7.38393e-36	-0.658812	0.329	0.382	2.41735e-31
FAM207A	7.49334e-36	1.07339	0.087	0.03	2.45317e-31
DAZAP1	8.19083e-36	0.949424	0.108	0.044	2.68151e-31
CNOT11	9.52154e-36	1.56727	0.064	0.016	3.11716e-31
KMT2E-AS1	1.21266e-35	0.787565	0.134	0.061	3.96999e-31
KCNQ1	1.2643e-35	2.06423	0.052	0.01	4.13907e-31
FAM160B1	1.4557e-35	1.7594	0.06	0.015	4.76566e-31
PIN4	1.49375e-35	0.669862	0.159	0.077	4.89025e-31
C19orf52	1.52427e-35	1.66308	0.058	0.014	4.99017e-31
SH3KBP1	1.59108e-35	0.438654	0.408	0.268	5.20889e-31
GTF2B	1.60898e-35	-0.811626	0.218	0.283	5.26747e-31
KIAA0232	1.69588e-35	1.71656	0.062	0.016	5.55197e-31
SNORD3A	2.1868e-35	1.9574	0.057	0.013	7.15913e-31
CISD3	2.27468e-35	1.01647	0.101	0.04	7.44684e-31
LEPRE1	2.34344e-35	2.19592	0.051	0.01	7.67197e-31
RALGAPA1	2.74017e-35	0.704416	0.159	0.079	8.97078e-31
ICMT	2.87677e-35	3.44699	0.036	0.003	9.41797e-31
VPS51	3.23143e-35	0.386083	0.461	0.306	1.0579e-30
IL10RA	3.62748e-35	0.425067	0.361	0.231	1.18757e-30
STIM2	3.90472e-35	0.987393	0.102	0.04	1.27833e-30
HNRNPUL2-BSCL2	4.01655e-35	8.31121	0.03	0	1.31494e-30
JADE2	4.18394e-35	0.648928	0.164	0.081	1.36974e-30
COA3	4.28771e-35	0.829689	0.117	0.049	1.40371e-30
PRKCZ	4.54329e-35	2.39597	0.045	0.007	1.48738e-30
REEP3	4.62593e-35	1.96803	0.05	0.009	1.51444e-30
KIFC2	5.33974e-35	3.19872	0.037	0.003	1.74812e-30
GLG1	6.22388e-35	0.340024	0.52	0.35	2.03757e-30
TUBA4A	6.24136e-35	0.350238	0.369	0.232	2.0433e-30
PIKFYVE	7.03192e-35	0.873811	0.117	0.05	2.30211e-30
DUSP28	8.88554e-35	1.46475	0.064	0.017	2.90895e-30
FAM8A1	1.54403e-34	1.67396	0.06	0.015	5.05485e-30
NFKBIE	1.65569e-34	3.11178	0.039	0.004	5.4204e-30
RSL1D1	1.84476e-34	-0.413483	0.604	0.608	6.03937e-30
HTT	1.93039e-34	1.34631	0.074	0.023	6.31971e-30
SDHD	2.1971e-34	0.399014	0.286	0.167	7.19287e-30
CGGBP1	2.47129e-34	0.436651	0.283	0.169	8.09051e-30
SH3BP1	2.86905e-34	0.460512	0.261	0.152	9.39268e-30
AKAP8L	3.08328e-34	0.6751	0.145	0.07	1.0094e-29
DOCK11	3.18946e-34	0.827438	0.127	0.058	1.04417e-29
RPL22	3.78928e-34	-0.117414	0.997	0.998	1.24054e-29
KCTD5	4.25632e-34	1.97057	0.05	0.01	1.39343e-29
WDR59	5.91917e-34	1.49655	0.067	0.019	1.93782e-29
RPL23	6.35994e-34	-0.240108	0.9	0.883	2.08212e-29
PPP1R37	7.40031e-34	2.07271	0.047	0.008	2.42271e-29
HYI	7.76623e-34	1.35789	0.07	0.021	2.54251e-29
RNF213	7.97719e-34	0.302742	0.594	0.424	2.61157e-29
TLE3	8.01048e-34	1.27359	0.077	0.026	2.62247e-29
KDM1A	8.17246e-34	1.58187	0.059	0.015	2.6755e-29
MOGS	8.49808e-34	1.20933	0.081	0.028	2.7821e-29
FAM117A	9.41875e-34	1.06649	0.093	0.035	3.08351e-29
DNLZ	1.11239e-33	6.45869	0.029	0	3.64174e-29
EIF2AK3	1.56093e-33	2.09724	0.045	0.008	5.11016e-29
TSEN34	1.92865e-33	1.08741	0.086	0.031	6.31401e-29
ERO1L	2.50664e-33	1.30644	0.073	0.023	8.20625e-29
SCAP	2.55158e-33	0.844302	0.116	0.051	8.35337e-29
PEX10	2.72511e-33	1.38393	0.068	0.02	8.92147e-29
NFATC1	2.89091e-33	0.550099	0.187	0.1	9.46426e-29
CPSF1	3.15809e-33	0.742367	0.139	0.067	1.0339e-28
FAM208B	5.23103e-33	1.17566	0.083	0.029	1.71253e-28
CHST7	5.60533e-33	2.91499	0.036	0.003	1.83507e-28
AC093818.1	5.65975e-33	1.52278	0.06	0.016	1.85289e-28
MAP3K2	5.84621e-33	1.02024	0.103	0.043	1.91393e-28
TSC22D4	6.22589e-33	0.359787	0.428	0.278	2.03823e-28
PTGER2	6.97356e-33	0.860784	0.135	0.066	2.283e-28
TMEM191C	7.65067e-33	1.02437	0.099	0.04	2.50468e-28
ALDH5A1	9.01938e-33	2.65125	0.039	0.005	2.95276e-28
USMG5	1.0527e-32	0.312388	0.565	0.391	3.44634e-28
GCLM	1.23301e-32	2.1587	0.045	0.008	4.03662e-28
RAB11B	1.23648e-32	0.377088	0.359	0.225	4.048e-28
TCEA2	1.39516e-32	1.99217	0.048	0.01	4.56746e-28
FBRS	1.44706e-32	0.670311	0.133	0.063	4.7374e-28
CIDEB	1.50626e-32	1.80843	0.049	0.01	4.93121e-28
COQ2	1.70138e-32	3.09175	0.036	0.004	5.56998e-28
TOMM20	1.93227e-32	-0.334981	0.686	0.668	6.32588e-28
EMC10	2.49825e-32	0.398912	0.308	0.188	8.17879e-28
ANXA1	2.55135e-32	-0.575629	0.621	0.633	8.3526e-28
MGAT1	2.56956e-32	0.479297	0.222	0.126	8.41222e-28
SNTB1	2.70599e-32	2.48944	0.039	0.005	8.85886e-28
POLG	2.70951e-32	0.833339	0.109	0.047	8.8704e-28
PABPC1	2.79379e-32	-0.140974	0.996	0.995	9.14632e-28
RAB2A	2.80825e-32	0.379893	0.359	0.226	9.19365e-28
ZBTB45	2.82803e-32	2.25575	0.043	0.007	9.25842e-28
HGSNAT	2.91117e-32	1.90174	0.05	0.011	9.53058e-28
HSPA1A	3.40926e-32	1.56796	0.063	0.018	1.11612e-27
CYLD	3.60662e-32	0.358734	0.412	0.274	1.18074e-27
PAXBP1	3.83171e-32	1.57469	0.058	0.015	1.25442e-27
DDIT3	4.10734e-32	-1.18119	0.097	0.158	1.34466e-27
ICAM2	4.26092e-32	0.354479	0.421	0.274	1.39494e-27
FAM122A	4.61886e-32	1.26284	0.071	0.023	1.51212e-27
NDUFAF3	5.31539e-32	0.384214	0.286	0.17	1.74015e-27
CDK2AP2	5.34872e-32	0.520602	0.214	0.122	1.75106e-27
CALM1	6.27689e-32	-0.207196	0.954	0.938	2.05493e-27
MBNL1	7.53798e-32	-0.290081	0.805	0.781	2.46778e-27
ATAD3B	8.47983e-32	1.68122	0.053	0.012	2.77613e-27
RPSAP58	8.66147e-32	-0.931355	0.169	0.231	2.83559e-27
TMEM214	9.49692e-32	1.36645	0.062	0.018	3.1091e-27
ATAD3A	1.06259e-31	3.15838	0.034	0.003	3.47872e-27
RHOB	1.09944e-31	3.50971	0.034	0.003	3.59934e-27
SLC44A1	1.21318e-31	1.75999	0.054	0.013	3.97171e-27
CISH	1.26037e-31	0.948781	0.092	0.036	4.12619e-27
FERMT3	1.2606e-31	0.434631	0.278	0.168	4.12696e-27
PDXK	1.37819e-31	1.55176	0.055	0.014	4.51192e-27
SPOCK2	1.42738e-31	0.258635	0.695	0.524	4.67295e-27
FOXO3	1.48211e-31	1.07141	0.085	0.032	4.85215e-27
STK25	1.5441e-31	0.731684	0.136	0.066	5.05508e-27
PSMD5-AS1	1.56649e-31	-0.794595	0.25	0.305	5.12838e-27
ZNF398	1.67789e-31	1.37644	0.06	0.017	5.49308e-27
SASH3	1.73863e-31	0.456881	0.244	0.143	5.69192e-27
UNC13D	1.82063e-31	0.632499	0.161	0.084	5.96036e-27
RP11-87F15.2	1.99662e-31	8.19676	0.027	0	6.53652e-27
TRAF3	2.05247e-31	1.44537	0.065	0.02	6.71938e-27
ELF1	2.28782e-31	-0.495409	0.477	0.495	7.48988e-27
SRSF10.1	2.49666e-31	1.25896	0.068	0.022	8.17357e-27
C1orf228	2.62728e-31	0.561107	0.207	0.118	8.60118e-27
YDJC	3.27131e-31	0.424668	0.215	0.121	1.07096e-26
CARD11	4.87463e-31	0.756596	0.114	0.051	1.59586e-26
USP12	6.01138e-31	2.12564	0.042	0.007	1.96801e-26
MIF4GD	6.8795e-31	0.681104	0.138	0.068	2.25221e-26
ZFAND2B	9.16014e-31	0.535489	0.193	0.107	2.99885e-26
DNTTIP1	9.52898e-31	1.42775	0.061	0.017	3.1196e-26
SLC7A1	9.78919e-31	1.42908	0.062	0.018	3.20478e-26
AHCYL2	1.00969e-30	3.44139	0.033	0.003	3.30553e-26
RALGAPA2	1.06913e-30	1.44685	0.062	0.018	3.50011e-26
SH3GL1	1.18265e-30	1.12097	0.076	0.027	3.87175e-26
TTLL12	1.18273e-30	1.9074	0.044	0.008	3.87202e-26
RP1-40E16.12	1.21339e-30	3.77232	0.03	0.002	3.9724e-26
PRKACB	1.24981e-30	0.444771	0.265	0.161	4.09162e-26
ACTG1	1.25568e-30	-0.232903	0.956	0.959	4.11083e-26
ANKRD26	1.25754e-30	1.16616	0.08	0.029	4.11693e-26
UBE2E3	1.54178e-30	0.618025	0.146	0.073	5.04747e-26
HLA-G	1.59157e-30	3.08607	0.033	0.003	5.21047e-26
AGFG2	1.65144e-30	1.69778	0.053	0.013	5.40648e-26
CD52	1.82812e-30	0.156029	0.982	0.952	5.98491e-26
UBE2S	1.87894e-30	2.83812	0.035	0.004	6.15128e-26
PARP10	2.09919e-30	0.462043	0.207	0.117	6.87234e-26
PASK	2.56774e-30	0.426452	0.344	0.231	8.40627e-26
GIMAP5	2.79054e-30	0.265593	0.583	0.414	9.13566e-26
LENG8	3.12902e-30	0.388481	0.266	0.162	1.02438e-25
CYP2U1	3.23172e-30	3.60928	0.029	0.002	1.058e-25
RGPD8	3.27668e-30	2.33383	0.04	0.007	1.07272e-25
COX17	3.55793e-30	0.433936	0.25	0.148	1.1648e-25
SLAIN2	3.6821e-30	0.794608	0.111	0.05	1.20545e-25
RPS16	4.23604e-30	-0.105299	0.996	0.997	1.3868e-25
MOSPD3	4.51392e-30	0.976164	0.088	0.035	1.47777e-25
GSDMD	5.07148e-30	0.471697	0.216	0.124	1.6603e-25
HAR1A	6.61731e-30	3.91582	0.029	0.001	2.16638e-25
NT5C	8.14202e-30	0.550627	0.172	0.093	2.66553e-25
HSPE1	1.01386e-29	0.330913	0.413	0.271	3.31916e-25
FAM49B	1.02217e-29	0.383058	0.322	0.205	3.34636e-25
NLRC5	1.04401e-29	0.427349	0.203	0.115	3.41788e-25
MRPL33	1.04591e-29	0.380318	0.298	0.182	3.42409e-25
XRRA1	1.19982e-29	0.746763	0.111	0.051	3.92798e-25
CTD-2245F17.3	1.23138e-29	1.80382	0.046	0.01	4.0313e-25
PLD6	1.28587e-29	2.04426	0.042	0.008	4.20968e-25
ADAM8	1.50871e-29	0.660904	0.132	0.065	4.93923e-25
SLC39A8	1.84872e-29	0.819283	0.104	0.046	6.05233e-25
GTF2IRD2B	1.96935e-29	2.09771	0.04	0.007	6.44724e-25
PFKL	2.13592e-29	0.412502	0.28	0.173	6.99256e-25
PI16	2.14177e-29	1.06648	0.071	0.024	7.01172e-25
DISC1	2.21929e-29	1.93535	0.043	0.008	7.2655e-25
HS3ST3B1	2.3225e-29	1.50718	0.054	0.014	7.6034e-25
SIMC1	2.72104e-29	1.46325	0.053	0.014	8.90813e-25
CDK9	3.4041e-29	1.03339	0.079	0.029	1.11443e-24
SARM1	3.53212e-29	1.44452	0.059	0.017	1.15635e-24
RIN3	3.70136e-29	0.342461	0.251	0.15	1.21175e-24
CDC73	3.80487e-29	0.55772	0.185	0.104	1.24564e-24
XXYLT1	3.81141e-29	2.6572	0.036	0.005	1.24778e-24
PIP5K1C	3.89527e-29	1.65039	0.052	0.014	1.27523e-24
RUNX1	4.1448e-29	0.637214	0.153	0.081	1.35692e-24
FAM120C	4.48635e-29	1.89696	0.043	0.008	1.46874e-24
SAP18	4.49231e-29	-0.326834	0.662	0.635	1.47069e-24
ANKRD13D	4.65093e-29	0.783078	0.107	0.048	1.52262e-24
SNHG9	5.06384e-29	0.491206	0.211	0.122	1.6578e-24
GRK6	5.07319e-29	0.617821	0.133	0.066	1.66086e-24
GOLGA8B	5.62814e-29	0.643126	0.133	0.066	1.84254e-24
SMAD3	5.75241e-29	1.01101	0.081	0.032	1.88322e-24
PURA	5.93749e-29	0.714997	0.118	0.056	1.94382e-24
HABP4	8.01932e-29	1.71726	0.045	0.01	2.62536e-24
NUCKS1	8.70788e-29	0.285295	0.52	0.36	2.85079e-24
RP11-108M9.4	9.14762e-29	0.953106	0.085	0.034	2.99475e-24
MYO1G	9.22363e-29	0.414643	0.308	0.199	3.01963e-24
EIF2S2	1.08724e-28	0.31392	0.352	0.226	3.55939e-24
SIT1	1.09791e-28	0.441917	0.227	0.135	3.59435e-24
PPP4R2	1.29307e-28	0.423275	0.221	0.129	4.23324e-24
RPL10A	1.31762e-28	-0.109053	0.997	0.998	4.31363e-24
RARA	1.3752e-28	0.658773	0.131	0.065	4.50214e-24
TP53I13	1.58057e-28	0.725142	0.118	0.056	5.17448e-24
LY9	1.60992e-28	0.340305	0.343	0.219	5.27054e-24
IL4R	1.62923e-28	0.460335	0.232	0.139	5.33376e-24
NAA30	1.73364e-28	1.02473	0.082	0.032	5.6756e-24
ATP8B2	1.7413e-28	0.829794	0.105	0.048	5.70068e-24
INTS8	1.76097e-28	0.808569	0.103	0.046	5.76507e-24
FAM3C	1.8479e-28	1.97196	0.043	0.009	6.04967e-24
AL592284.1	2.03405e-28	0.32945	0.365	0.24	6.65909e-24
LPCAT1	2.08015e-28	2.21573	0.037	0.006	6.80999e-24
TBC1D14	2.43417e-28	0.68167	0.121	0.059	7.96899e-24
USP14	2.6515e-28	0.579306	0.158	0.084	8.68047e-24
2024-09-01	2.68819e-28	0.291105	0.545	0.385	8.8006e-24
PUS1	2.90785e-28	1.27121	0.06	0.019	9.51973e-24
FBXW5	2.94534e-28	0.433157	0.218	0.129	9.64245e-24
RNF5	3.1686e-28	0.482523	0.175	0.096	1.03733e-23
ZNF48	3.21041e-28	2.98407	0.031	0.003	1.05102e-23
CLCN7	3.24032e-28	1.55306	0.052	0.014	1.06082e-23
AGPAT2	3.54577e-28	1.95686	0.044	0.01	1.16082e-23
PPTC7	4.07949e-28	1.20384	0.066	0.022	1.33554e-23
NPHP3	4.1272e-28	1.17124	0.067	0.023	1.35116e-23
KMT2E	4.39945e-28	-0.360043	0.612	0.603	1.44029e-23
TNFRSF1A	4.76904e-28	0.592223	0.129	0.064	1.56129e-23
EGLN2	5.50175e-28	0.379572	0.258	0.156	1.80116e-23
PAN3	5.68134e-28	1.22016	0.069	0.024	1.85996e-23
ZNF628	6.0302e-28	3.12197	0.031	0.003	1.97417e-23
SAMD9	6.55606e-28	0.543403	0.136	0.069	2.14632e-23
TSPAN17	6.71354e-28	1.2814	0.06	0.019	2.19788e-23
HDAC7	6.80187e-28	0.410768	0.257	0.158	2.2268e-23
ANK3	7.10918e-28	0.561975	0.152	0.081	2.3274e-23
FAM65B	8.2738e-28	0.259612	0.713	0.556	2.70868e-23
STAG2	8.64334e-28	0.407469	0.233	0.14	2.82966e-23
CHTF8	9.124e-28	0.44621	0.195	0.112	2.98702e-23
FXYD1	9.97947e-28	1.15811	0.069	0.025	3.26708e-23
CD97	1.46906e-27	-0.617858	0.378	0.409	4.8094e-23
FXYD7	1.89526e-27	0.688761	0.114	0.054	6.20471e-23
MTMR9	1.98853e-27	1.05891	0.069	0.024	6.51005e-23
STX2	2.15e-27	1.6317	0.047	0.012	7.03867e-23
TAP1	2.40538e-27	0.370176	0.322	0.209	7.87472e-23
FAM89B	2.49069e-27	2.73064	0.031	0.004	8.15401e-23
LINC00936	2.57961e-27	0.591238	0.13	0.066	8.44514e-23
ZNF331	2.74255e-27	-0.852108	0.19	0.246	8.97858e-23
PTPLB	2.88662e-27	1.1919	0.066	0.023	9.45021e-23
TRAF3IP3	2.91536e-27	0.248733	0.739	0.577	9.54431e-23
GPR137B	3.23747e-27	4.19363	0.026	0.001	1.05988e-22
ANKRD17	3.25696e-27	0.571969	0.163	0.09	1.06626e-22
GPR15	3.7276e-27	2.64875	0.033	0.005	1.22034e-22
ZNF672	3.99104e-27	1.53259	0.052	0.015	1.30659e-22
TAOK3	4.69716e-27	0.361286	0.286	0.182	1.53776e-22
GGNBP2	4.80788e-27	-0.544089	0.375	0.404	1.574e-22
TMEM128	5.01041e-27	0.736984	0.104	0.048	1.64031e-22
KDM3B	5.99168e-27	1.20254	0.066	0.023	1.96156e-22
SLC4A2	6.04839e-27	1.8106	0.043	0.01	1.98012e-22
MRPL54	6.28602e-27	-0.517595	0.412	0.435	2.05792e-22
TMEM62	6.52255e-27	2.4071	0.032	0.004	2.13535e-22
NECAB3	6.64314e-27	2.7537	0.03	0.003	2.17483e-22
ARHGEF2	7.0577e-27	0.42831	0.177	0.099	2.31055e-22
UFC1	8.16807e-27	-0.458622	0.498	0.505	2.67406e-22
SCAF1	1.00074e-26	1.09849	0.067	0.024	3.27623e-22
ANXA11	1.00491e-26	0.275663	0.626	0.458	3.28988e-22
ZNF318	1.09366e-26	1.28571	0.059	0.019	3.58041e-22
BRF1	1.09658e-26	1.40771	0.05	0.014	3.58999e-22
MT1X	1.21494e-26	0.41925	0.218	0.13	3.97746e-22
FLNA	1.30953e-26	0.256413	0.509	0.368	4.28715e-22
LBR	1.42828e-26	0.379888	0.24	0.145	4.6759e-22
SRP9	1.45266e-26	0.270385	0.526	0.366	4.75571e-22
ALDH16A1	1.45432e-26	0.639435	0.126	0.064	4.76115e-22
ATP5O	1.64783e-26	-0.306535	0.732	0.706	5.39468e-22
TMEM256-PLSCR3	1.88013e-26	0.279979	0.449	0.307	6.15517e-22
PAOX	2.05984e-26	3.29405	0.026	0.002	6.74352e-22
PLCB2	2.11424e-26	0.642992	0.127	0.065	6.9216e-22
RAB43	2.13349e-26	1.2165	0.063	0.022	6.9846e-22
TNFAIP3	2.21823e-26	-0.462014	0.743	0.734	7.26203e-22
DDT	2.66593e-26	0.305349	0.405	0.273	8.72771e-22
TRIM39	2.70048e-26	1.235	0.06	0.02	8.84082e-22
DHRSX	2.77902e-26	0.906023	0.088	0.038	9.09795e-22
PSD4	2.8958e-26	0.613556	0.125	0.064	9.48028e-22
XPO1	2.97217e-26	0.499567	0.169	0.095	9.7303e-22
KIF5B	3.0242e-26	-0.524099	0.36	0.392	9.90064e-22
CLPTM1	3.13768e-26	0.498987	0.148	0.079	1.02721e-21
ATP5J2	3.22849e-26	0.295891	0.494	0.335	1.05694e-21
ZBED1	3.51882e-26	0.822187	0.077	0.031	1.15199e-21
TAF4B	3.62641e-26	1.3409	0.062	0.021	1.18721e-21
AC092580.4	4.48758e-26	1.49871	0.054	0.016	1.46914e-21
RP4-545C24.1	4.82873e-26	3.34007	0.026	0.002	1.58083e-21
ACAP3	4.91935e-26	2.50928	0.031	0.004	1.6105e-21
PLCL2	5.46228e-26	0.915578	0.071	0.027	1.78824e-21
UBE2D3	5.60389e-26	-0.294272	0.731	0.697	1.8346e-21
GNA13	5.77147e-26	0.76034	0.098	0.045	1.88947e-21
CCDC117	5.82073e-26	2.60052	0.032	0.004	1.90559e-21
SSR2	5.83043e-26	-0.242987	0.829	0.801	1.90877e-21
TTC13	6.02541e-26	1.20184	0.062	0.022	1.9726e-21
PRKRIR	6.69032e-26	1.26175	0.056	0.018	2.19028e-21
SUV420H1	7.01318e-26	0.881284	0.081	0.034	2.29597e-21
DYNC1I2	7.11559e-26	0.797259	0.091	0.04	2.3295e-21
SMIM4	7.8382e-26	0.850698	0.091	0.04	2.56607e-21
REV1	8.94292e-26	0.605077	0.134	0.071	2.92773e-21
EIF3J	8.97332e-26	0.526772	0.149	0.081	2.93768e-21
TOB1	9.03808e-26	-0.684551	0.302	0.346	2.95889e-21
CYB5R3	9.10905e-26	0.375869	0.201	0.117	2.98212e-21
NUP210	9.41756e-26	0.406962	0.223	0.135	3.08312e-21
RHOT1	1.04372e-25	0.780974	0.101	0.047	3.41694e-21
IFITM2	1.08792e-25	0.187518	0.876	0.778	3.56162e-21
KIAA0100	1.13444e-25	0.790417	0.095	0.043	3.71394e-21
LACTB	1.25503e-25	2.32178	0.034	0.006	4.10871e-21
RAB6A	1.28084e-25	0.347112	0.261	0.162	4.1932e-21
FBXL16	1.38919e-25	1.52087	0.044	0.011	4.54793e-21
PIK3R1	1.45482e-25	0.237056	0.429	0.293	4.7628e-21
SNRNP200	1.47173e-25	0.291516	0.35	0.233	4.81816e-21
RP4-594I10.3	1.55548e-25	0.805431	0.093	0.042	5.09232e-21
SVIL	1.8136e-25	0.589455	0.121	0.061	5.93735e-21
C1GALT1	1.82015e-25	0.449327	0.179	0.103	5.95879e-21
ACBD3	1.90478e-25	1.6517	0.045	0.012	6.23588e-21
INTS5	1.91353e-25	0.898472	0.074	0.029	6.2645e-21
SLFN5	1.97091e-25	0.320664	0.339	0.225	6.45237e-21
LMF2	2.02919e-25	0.411241	0.213	0.127	6.64317e-21
PTBP1	2.03558e-25	0.322455	0.342	0.223	6.6641e-21
MSI2	2.08045e-25	0.661725	0.129	0.067	6.81096e-21
RPL9	2.09158e-25	-0.105965	0.997	0.998	6.84742e-21
TRRAP	2.09554e-25	0.659382	0.118	0.059	6.86039e-21
LSM14A	2.22606e-25	0.300631	0.45	0.309	7.28769e-21
DDIT4	2.25807e-25	-0.756341	0.353	0.392	7.39248e-21
MBOAT7	2.28044e-25	1.47226	0.049	0.014	7.46571e-21
OPN3	2.29062e-25	3.58964	0.026	0.002	7.49902e-21
ZFAS1	2.44548e-25	-0.247279	0.834	0.808	8.006e-21
SGPP1	3.11531e-25	2.6757	0.03	0.004	1.01989e-20
C9orf89	3.29307e-25	0.797976	0.087	0.038	1.07809e-20
TCOF1	3.30855e-25	0.637482	0.134	0.072	1.08315e-20
FAM220A	3.33083e-25	1.80758	0.041	0.01	1.09045e-20
MT-ND5	3.3568e-25	0.130773	0.988	0.947	1.09895e-20
GATAD2A	3.59552e-25	0.856616	0.083	0.036	1.1771e-20
FBXO33	3.85419e-25	0.8784	0.09	0.041	1.26179e-20
CD37	4.04462e-25	-0.20265	0.924	0.913	1.32413e-20
ARHGDIB	4.11045e-25	-0.162534	0.979	0.97	1.34568e-20
WDR37	4.14862e-25	0.682836	0.113	0.056	1.35817e-20
MLYCD	4.37667e-25	2.95023	0.027	0.002	1.43283e-20
GMEB2	4.39112e-25	1.79514	0.038	0.008	1.43757e-20
GPS2	4.99956e-25	0.603082	0.12	0.061	1.63675e-20
RNF24	5.19768e-25	1.24208	0.057	0.019	1.70162e-20
RPL31	5.39356e-25	0.111792	0.987	0.975	1.76574e-20
ZNF652	5.58733e-25	0.971536	0.077	0.032	1.82918e-20
EIF4H	6.04911e-25	-0.4393	0.48	0.482	1.98036e-20
LGALS3BP	6.36057e-25	0.444226	0.177	0.103	2.08232e-20
HGS	7.04369e-25	0.434616	0.174	0.1	2.30596e-20
SRSF10	7.59608e-25	0.382045	0.213	0.128	2.4868e-20
ZFAND4	8.10072e-25	1.02606	0.064	0.023	2.65201e-20
SLC36A4	8.13407e-25	1.05497	0.064	0.024	2.66293e-20
RMRP	8.7458e-25	-1.62713	0.035	0.075	2.8632e-20
KDELC2	8.74589e-25	2.46435	0.031	0.005	2.86323e-20
WDR86	8.90854e-25	1.64503	0.037	0.008	2.91648e-20
GABARAP	9.51308e-25	-0.257594	0.779	0.735	3.11439e-20
WDR1	1.07033e-24	0.248047	0.492	0.343	3.50404e-20
ZRSR2	1.10243e-24	0.456335	0.166	0.094	3.60913e-20
CHD4	1.16042e-24	0.449351	0.187	0.112	3.79898e-20
PNP	1.21195e-24	0.66513	0.11	0.054	3.96767e-20
ATRN	1.35113e-24	1.85526	0.035	0.007	4.42333e-20
ROMO1	1.41057e-24	0.296165	0.342	0.226	4.61794e-20
INPP4B	1.41289e-24	0.240512	0.519	0.371	4.62553e-20
EPC1	1.43136e-24	-0.279084	0.701	0.687	4.68599e-20
AC006129.2	1.46846e-24	0.27224	0.452	0.313	4.80744e-20
DNAJC5	1.48025e-24	1.45717	0.043	0.011	4.84603e-20
RAVER1	1.52147e-24	0.682238	0.103	0.05	4.98097e-20
CARD8	1.59595e-24	0.387501	0.204	0.123	5.22482e-20
LARP4B	1.67309e-24	1.39206	0.052	0.016	5.47738e-20
SLC2A13	1.74248e-24	4.39604	0.022	0.001	5.70452e-20
POLR2J2.1	1.80298e-24	4.81094	0.022	0.001	5.90258e-20
CCDC61	1.81699e-24	2.82247	0.027	0.003	5.94847e-20
JAK3	2.04007e-24	0.312769	0.413	0.284	6.67878e-20
ECI1	2.11083e-24	3.00447	0.026	0.002	6.91044e-20
MSL1	2.26239e-24	0.714943	0.105	0.051	7.40662e-20
SLC25A24	2.3872e-24	0.974423	0.064	0.024	7.81521e-20
CBX6	2.68257e-24	0.947058	0.069	0.027	8.7822e-20
FAM105B	2.90395e-24	1.5393	0.044	0.012	9.50695e-20
ARFGEF2	2.97446e-24	1.35949	0.049	0.015	9.73777e-20
RNF130	3.20052e-24	0.875527	0.069	0.027	1.04779e-19
GALT	3.34064e-24	0.359248	0.218	0.133	1.09366e-19
SETD2	3.3947e-24	0.364177	0.227	0.14	1.11136e-19
MAT2B	3.42528e-24	0.254721	0.461	0.315	1.12137e-19
RAN	3.49827e-24	-0.273028	0.682	0.664	1.14526e-19
AGGF1	3.571e-24	0.418028	0.184	0.108	1.16907e-19
TLK1	3.69821e-24	0.335392	0.266	0.171	1.21072e-19
TARSL2	3.8708e-24	0.382791	0.197	0.118	1.26722e-19
HMCES	3.87663e-24	0.788703	0.085	0.038	1.26913e-19
CDV3	3.96087e-24	0.688533	0.102	0.049	1.29671e-19
XKR8	4.10965e-24	1.49918	0.041	0.01	1.34542e-19
LAT	4.4548e-24	0.2756	0.645	0.49	1.45841e-19
RHPN1	5.10227e-24	1.7558	0.035	0.007	1.67038e-19
TMEM30B	5.32869e-24	1.74356	0.039	0.009	1.74451e-19
EEFSEC	5.78754e-24	0.534838	0.129	0.068	1.89473e-19
FBXW11	5.88839e-24	0.567616	0.126	0.066	1.92774e-19
C14orf119	6.16627e-24	0.787114	0.086	0.039	2.01871e-19
HEXDC	6.18808e-24	0.942551	0.073	0.03	2.02585e-19
CBR3	6.26074e-24	1.19231	0.059	0.021	2.04964e-19
INF2	6.26884e-24	0.533482	0.121	0.063	2.05229e-19
PHYHIP	6.32375e-24	7.76853	0.02	0	2.07027e-19
ATRIP	6.4105e-24	2.28313	0.031	0.005	2.09867e-19
C11orf68	6.63239e-24	2.78636	0.027	0.003	2.17131e-19
ITSN2	7.04311e-24	0.32775	0.329	0.218	2.30577e-19
UBE2Z	7.18095e-24	0.860248	0.076	0.032	2.3509e-19
MAT2A	7.31571e-24	0.384307	0.178	0.104	2.39502e-19
HOXB4	7.3498e-24	2.91056	0.025	0.002	2.40618e-19
SUPT3H	7.79141e-24	0.376828	0.192	0.114	2.55075e-19
TRMT44	8.03691e-24	1.74857	0.038	0.009	2.63112e-19
UCP2	8.28932e-24	-0.345705	0.737	0.71	2.71376e-19
ARL4A	8.8297e-24	-0.814874	0.22	0.268	2.89067e-19
ACTR3B	9.68493e-24	2.42557	0.028	0.004	3.17065e-19
SMAD2	9.72604e-24	0.38148	0.176	0.103	3.18411e-19
RPL17	1.00912e-23	-0.112234	0.998	0.997	3.30366e-19
C21orf2	1.05717e-23	0.712301	0.092	0.043	3.46097e-19
WDTC1	1.07783e-23	1.14581	0.058	0.02	3.52861e-19
ABHD8	1.10261e-23	2.44265	0.029	0.004	3.60972e-19
EIF3B	1.23757e-23	1.03794	0.065	0.025	4.05156e-19
SETD1A	1.26154e-23	1.28195	0.049	0.015	4.13002e-19
STX6	1.29925e-23	1.44318	0.047	0.014	4.25348e-19
LINC00116	1.30944e-23	0.372572	0.194	0.116	4.28684e-19
2024-03-02	1.31459e-23	2.5387	0.028	0.004	4.30371e-19
NCF1	1.3874e-23	0.375685	0.221	0.136	4.54207e-19
ERGIC1	1.45158e-23	1.10388	0.059	0.021	4.75218e-19
EBAG9	1.45963e-23	0.434299	0.147	0.082	4.77854e-19
DICER1	1.47273e-23	0.696978	0.101	0.049	4.82141e-19
PDCD6	1.47376e-23	0.293233	0.316	0.205	4.82481e-19
CTDNEP1	1.50914e-23	0.980127	0.058	0.02	4.94063e-19
FN3KRP	1.54376e-23	0.629457	0.102	0.05	5.05395e-19
CERS4	1.5527e-23	1.42262	0.044	0.012	5.08322e-19
CRTC2	1.55582e-23	0.550244	0.135	0.073	5.09343e-19
SELK	1.58009e-23	-0.56762	0.356	0.381	5.1729e-19
CPSF4	1.682e-23	1.35246	0.048	0.015	5.50654e-19
KDM4B	1.6865e-23	1.29025	0.048	0.015	5.52126e-19
FAM199X	1.68697e-23	0.902005	0.065	0.025	5.52279e-19
GLTSCR1	1.71923e-23	1.16901	0.058	0.021	5.62842e-19
LRRC61	1.82782e-23	1.43895	0.042	0.011	5.9839e-19
NCLN	1.89851e-23	0.821305	0.087	0.04	6.21535e-19
CCND3	1.90386e-23	-0.266495	0.788	0.755	6.23285e-19
ZNF460	1.9318e-23	-0.915549	0.147	0.198	6.32431e-19
UBL5	2.07587e-23	0.25509	0.672	0.507	6.796e-19
C19orf12	2.34686e-23	0.889987	0.073	0.03	7.68315e-19
HTATIP2	2.39551e-23	0.414703	0.172	0.1	7.84241e-19
FHL3	2.46985e-23	1.74944	0.038	0.009	8.08578e-19
FGFR1OP2	2.50719e-23	0.307027	0.311	0.203	8.20805e-19
BPTF	2.93317e-23	0.337954	0.29	0.191	9.60261e-19
HMG20B	3.04674e-23	0.516721	0.143	0.079	9.97443e-19
LGALS1	3.05559e-23	0.376248	0.163	0.097	1.00034e-18
ATP6V1E2	3.08199e-23	1.55713	0.039	0.009	1.00898e-18
AC013264.2	3.08917e-23	0.812099	0.08	0.035	1.01133e-18
LYL1	3.2013e-23	4.32167	0.021	0.001	1.04804e-18
TYSND1	3.20159e-23	0.938049	0.065	0.025	1.04814e-18
PI4K2B	3.2077e-23	0.887475	0.073	0.03	1.05014e-18
ACLY	3.21589e-23	0.515924	0.126	0.067	1.05282e-18
TTC9	3.22067e-23	1.44183	0.044	0.012	1.05438e-18
JOSD1	3.39195e-23	0.960098	0.071	0.029	1.11046e-18
TOPBP1	3.5565e-23	0.836654	0.078	0.034	1.16433e-18
PLEC	4.08906e-23	0.281022	0.289	0.191	1.33868e-18
2024-03-09	4.11048e-23	1.49944	0.042	0.011	1.34569e-18
SFT2D3	4.26774e-23	3.09884	0.024	0.002	1.39717e-18
GKAP1	4.30738e-23	1.30856	0.047	0.015	1.41015e-18
ZC3H15	4.40544e-23	-0.446824	0.419	0.436	1.44225e-18
POMGNT1	4.53124e-23	1.63674	0.041	0.011	1.48344e-18
TBCD	4.62033e-23	0.765513	0.085	0.038	1.5126e-18
GID8	5.08812e-23	0.39811	0.176	0.103	1.66575e-18
TPCN1	5.25376e-23	0.928232	0.063	0.024	1.71998e-18
STRN	5.30034e-23	1.53924	0.042	0.011	1.73523e-18
NUDT3	5.32181e-23	0.71394	0.096	0.047	1.74226e-18
ATP6V1G1	5.61816e-23	-0.240805	0.801	0.755	1.83927e-18
ZDHHC24	5.79956e-23	0.77837	0.086	0.039	1.89866e-18
C9orf69	5.95236e-23	2.07798	0.033	0.007	1.94868e-18
HLA-DRB5	6.33317e-23	1.34049	0.056	0.02	2.07335e-18
APOL3	6.76704e-23	0.512721	0.132	0.072	2.21539e-18
PPP1R3F	6.83375e-23	1.95351	0.032	0.006	2.23723e-18
SIRPG	6.97585e-23	0.281422	0.258	0.164	2.28375e-18
ABCC1	7.08637e-23	1.01817	0.062	0.024	2.31993e-18
TMEM123	7.16799e-23	0.217449	0.737	0.574	2.34666e-18
PXMP2	7.87253e-23	4.15383	0.021	0.001	2.57731e-18
RSL24D1	8.30184e-23	-0.327925	0.588	0.575	2.71786e-18
TIMM8B	8.92098e-23	0.507852	0.121	0.064	2.92055e-18
AL807752.1	9.16206e-23	1.87643	0.032	0.006	2.99948e-18
MATK	9.37454e-23	2.80883	0.025	0.002	3.06904e-18
NEMF	9.53637e-23	0.286861	0.306	0.202	3.12202e-18
DIAPH2	1.07776e-22	1.1467	0.054	0.019	3.52836e-18
NBPF12	1.10874e-22	0.564139	0.118	0.062	3.6298e-18
DAXX	1.23084e-22	0.364992	0.18	0.107	4.02953e-18
C12orf49	1.25848e-22	2.8374	0.025	0.003	4.12001e-18
ZXDC	1.26681e-22	1.58674	0.042	0.012	4.14729e-18
CRK	1.29288e-22	1.17654	0.048	0.015	4.23264e-18
AKAP9	1.36361e-22	0.29939	0.301	0.199	4.46419e-18
GID4	1.37788e-22	1.38661	0.044	0.013	4.51089e-18
GTF2H5	1.38721e-22	0.461708	0.151	0.086	4.54145e-18
C11orf48	1.41565e-22	0.437744	0.142	0.079	4.63454e-18
HLA-F	1.47606e-22	0.237093	0.551	0.401	4.83233e-18
P2RX5	1.48826e-22	3.00927	0.023	0.002	4.87227e-18
XPOT	1.56016e-22	0.704105	0.091	0.044	5.10766e-18
CTD-2228K2.5	1.63306e-22	0.5252	0.126	0.068	5.34633e-18
PRF1	1.77299e-22	1.12956	0.057	0.021	5.8044e-18
BTG3	1.81759e-22	-0.85262	0.119	0.171	5.95041e-18
QRICH1	1.85248e-22	0.395011	0.21	0.13	6.06463e-18
USP20	1.8556e-22	0.425137	0.144	0.081	6.07487e-18
MICU3	1.886e-22	2.2091	0.031	0.006	6.17438e-18
LINC00665	1.89153e-22	-2.42615	0.007	0.029	6.19248e-18
NDUFA1	1.91057e-22	0.249261	0.626	0.456	6.25484e-18
PIAS2	1.96858e-22	1.00145	0.059	0.022	6.44475e-18
GBP1	2.05636e-22	0.444833	0.145	0.082	6.73211e-18
FAM102A	2.07784e-22	0.276058	0.304	0.2	6.80243e-18
FAM189B	2.09894e-22	1.38071	0.043	0.013	6.87151e-18
KDM5A	2.12274e-22	0.322277	0.268	0.175	6.94942e-18
RRAS2	2.1401e-22	2.86655	0.026	0.003	7.00627e-18
ILKAP	2.18766e-22	0.354158	0.19	0.115	7.16197e-18
HSP90AB1	2.2343e-22	-0.230945	0.877	0.843	7.31465e-18
ZNF14	2.48826e-22	-1.20597	0.058	0.1	8.14606e-18
ENDOD1	2.49613e-22	1.69186	0.036	0.009	8.17184e-18
CDC42EP3	2.51141e-22	0.53726	0.113	0.059	8.22185e-18
RPS4Y1	2.5142e-22	-0.27471	0.652	0.697	8.231e-18
MED10	2.69748e-22	-0.426326	0.49	0.476	8.83102e-18
ARFGEF1	2.7475e-22	0.650971	0.099	0.049	8.99475e-18
TMEM189	2.75749e-22	0.752377	0.084	0.039	9.02748e-18
BUD31	2.77406e-22	-0.688706	0.235	0.279	9.08173e-18
SGK223	2.80318e-22	1.15794	0.054	0.019	9.17704e-18
EDEM1	2.81389e-22	0.84807	0.073	0.031	9.21212e-18
PRKCI	2.97984e-22	0.847791	0.071	0.03	9.7554e-18
TMEM243	3.29242e-22	-0.432726	0.487	0.483	1.07787e-17
HIVEP3	3.4743e-22	1.69454	0.038	0.009	1.13742e-17
ZMYM6NB	3.56294e-22	0.36306	0.209	0.129	1.16644e-17
XPO6	3.58798e-22	0.706255	0.099	0.049	1.17463e-17
DLG1	3.62476e-22	0.806975	0.08	0.036	1.18667e-17
LYPLA1	3.74906e-22	0.40055	0.167	0.098	1.22737e-17
TMEM184B	3.89348e-22	1.41055	0.042	0.012	1.27465e-17
ASXL1	3.94052e-22	0.730077	0.087	0.041	1.29005e-17
RRP36	4.75393e-22	2.62447	0.026	0.003	1.55634e-17
ST6GAL1	5.26786e-22	0.372623	0.195	0.119	1.72459e-17
ARID1B	5.36368e-22	0.645938	0.098	0.049	1.75596e-17
DESI2	5.69647e-22	0.755365	0.076	0.033	1.86491e-17
TBC1D9B	6.28293e-22	0.519349	0.133	0.074	2.0569e-17
TACC1	6.40031e-22	0.483603	0.147	0.085	2.09533e-17
CPD	6.95873e-22	0.739496	0.072	0.031	2.27815e-17
NCK2	7.11009e-22	0.641046	0.104	0.053	2.3277e-17
TMBIM4.1	7.18117e-22	0.276317	0.261	0.168	2.35097e-17
MAP4K5	8.14761e-22	0.739222	0.087	0.041	2.66736e-17
C7orf43	8.71102e-22	1.85533	0.035	0.008	2.85181e-17
IGFBP3	8.7328e-22	3.64046	0.021	0.001	2.85895e-17
RPS6KA3	8.95083e-22	0.650758	0.098	0.049	2.93032e-17
KCNAB2	9.13993e-22	0.297352	0.246	0.157	2.99223e-17
CARS2	9.8096e-22	1.34783	0.045	0.014	3.21147e-17
FZR1	9.96675e-22	1.32004	0.047	0.015	3.26291e-17
GRB2	1.0006e-21	0.251794	0.39	0.268	3.27577e-17
AC091729.9	1.06362e-21	2.27656	0.029	0.005	3.48207e-17
NARS	1.18852e-21	0.411897	0.143	0.081	3.89099e-17
MTL5	1.26147e-21	1.97628	0.03	0.005	4.1298e-17
HECTD3	1.44865e-21	0.907571	0.068	0.028	4.7426e-17
ANKRD10	1.46332e-21	0.314516	0.212	0.131	4.79061e-17
AHSA1	1.55139e-21	0.371002	0.183	0.11	5.07894e-17
EVA1C	1.57724e-21	2.17313	0.029	0.005	5.16358e-17
PRDX3	1.70223e-21	0.655866	0.101	0.051	5.57275e-17
CHAMP1	1.72651e-21	1.20223	0.048	0.016	5.65224e-17
ACBD6	1.75933e-21	0.35232	0.18	0.108	5.75969e-17
TMEM131	2.06581e-21	1.06298	0.057	0.022	6.76306e-17
MAN2A1	2.10871e-21	0.490266	0.157	0.093	6.90351e-17
TRIM8	2.14847e-21	0.710298	0.092	0.045	7.03367e-17
BANF1	2.2546e-21	0.272705	0.323	0.215	7.3811e-17
DYRK2	2.33232e-21	0.738347	0.084	0.04	7.63556e-17
ARL6IP5	2.34611e-21	0.205776	0.698	0.533	7.68069e-17
PARP6	2.46156e-21	0.517359	0.113	0.06	8.05865e-17
BMI1	2.49006e-21	0.832222	0.065	0.027	8.15197e-17
RRP7A	2.62289e-21	0.352229	0.19	0.116	8.58683e-17
DEF6	2.90263e-21	0.251933	0.435	0.3	9.50264e-17
AGAP2	2.94075e-21	0.63964	0.101	0.052	9.62741e-17
SEL1L3	3.05474e-21	1.16637	0.05	0.017	1.00006e-16
UBASH3A	3.42078e-21	0.386402	0.188	0.115	1.11989e-16
RSRC2	3.87726e-21	-0.526509	0.351	0.375	1.26934e-16
NFKB1	4.00248e-21	0.718941	0.084	0.04	1.31033e-16
TMEM127	4.27207e-21	1.53526	0.036	0.009	1.39859e-16
MED16	4.38993e-21	0.365149	0.151	0.087	1.43717e-16
CHST14	4.39008e-21	4.33706	0.019	0.001	1.43722e-16
C9orf78	4.41577e-21	-0.364581	0.505	0.497	1.44564e-16
RP11-386I14.4	4.50912e-21	1.84407	0.032	0.007	1.4762e-16
GNL3	4.54004e-21	0.395876	0.147	0.084	1.48632e-16
CPT1A	4.72459e-21	0.58525	0.105	0.055	1.54674e-16
MAFF	4.86069e-21	2.26485	0.026	0.004	1.59129e-16
RP11-94L15.2	5.13657e-21	0.751827	0.086	0.042	1.68161e-16
TMEM110	5.44671e-21	3.80957	0.02	0.001	1.78314e-16
POLR2H	5.4927e-21	0.505289	0.129	0.072	1.7982e-16
YWHAZ	5.84243e-21	-0.213664	0.874	0.833	1.9127e-16
SPATA5L1	6.20181e-21	2.10051	0.027	0.004	2.03035e-16
SLC2A3	7.23863e-21	-0.496077	0.511	0.511	2.36978e-16
HEATR3	8.5779e-21	1.54354	0.037	0.01	2.80823e-16
SLMAP	8.94351e-21	0.581128	0.116	0.063	2.92793e-16
DAP	9.80574e-21	0.542654	0.11	0.058	3.2102e-16
DDB1	9.87801e-21	0.320284	0.199	0.124	3.23386e-16
MLLT6	1.0072e-20	0.291051	0.198	0.123	3.29736e-16
BAG6	1.0126e-20	0.281426	0.28	0.184	3.31506e-16
EDC4	1.03433e-20	0.610995	0.098	0.05	3.3862e-16
MPC2	1.08315e-20	-0.635788	0.261	0.296	3.54603e-16
NADK	1.13355e-20	1.57104	0.039	0.011	3.71103e-16
ETS2	1.14024e-20	2.68955	0.024	0.003	3.73291e-16
PYCR2	1.18706e-20	1.05117	0.047	0.016	3.88621e-16
AAMP	1.19826e-20	0.369781	0.171	0.103	3.92287e-16
MKLN1	1.23531e-20	0.365439	0.164	0.099	4.04416e-16
S100A6	1.26554e-20	0.165718	0.899	0.808	4.14313e-16
ILF2	1.31732e-20	-0.493878	0.313	0.344	4.31263e-16
ANKRD11	1.4893e-20	0.364009	0.214	0.137	4.87566e-16
RBM26	1.49156e-20	0.432406	0.129	0.072	4.88305e-16
HERC5	1.65338e-20	0.989406	0.06	0.024	5.41282e-16
KMT2A	1.65866e-20	0.269764	0.295	0.199	5.43012e-16
STIM1	1.73752e-20	0.314013	0.198	0.123	5.6883e-16
CWF19L2	1.793e-20	0.315567	0.17	0.102	5.86991e-16
C14orf2	1.8268e-20	0.225381	0.501	0.358	5.98059e-16
BRD3	1.83033e-20	0.576129	0.103	0.054	5.99213e-16
CPOX	1.85582e-20	3.00855	0.021	0.002	6.07559e-16
BICD2	2.02179e-20	1.11818	0.049	0.017	6.61893e-16
DENND2D	2.06186e-20	0.264395	0.36	0.248	6.75013e-16
LLGL1	2.14558e-20	1.27617	0.043	0.014	7.02421e-16
LSM6	2.14732e-20	0.257002	0.231	0.147	7.0299e-16
HLA-A	2.15692e-20	-0.126691	0.995	0.995	7.06132e-16
CALR	2.18916e-20	-0.347324	0.615	0.596	7.16686e-16
PCNX	2.2006e-20	0.370633	0.158	0.094	7.20432e-16
HSPA8	2.20358e-20	-0.163265	0.955	0.932	7.21408e-16
HNRNPM	2.20882e-20	-0.403927	0.509	0.502	7.23122e-16
FMNL3	2.25924e-20	1.3302	0.042	0.013	7.39628e-16
DHX32	2.29934e-20	2.08939	0.029	0.006	7.52758e-16
ACAP1	2.35395e-20	0.210116	0.708	0.552	7.70635e-16
EIF5B	2.50346e-20	0.262833	0.304	0.205	8.19584e-16
HELB	2.57631e-20	0.324142	0.18	0.11	8.43433e-16
CHUK	2.69329e-20	1.6104	0.037	0.01	8.81728e-16
FAM184A	2.95127e-20	2.33166	0.027	0.005	9.66188e-16
KCNK12	2.97578e-20	6.1981	0.017	0	9.7421e-16
KPNA4	3.04027e-20	0.49305	0.124	0.07	9.95323e-16
YRDC	3.76126e-20	2.26442	0.026	0.004	1.23136e-15
WDR74	3.87049e-20	0.355958	0.217	0.139	1.26712e-15
UCK1	3.9013e-20	0.851078	0.06	0.024	1.27721e-15
STK40	3.92629e-20	1.30161	0.037	0.01	1.28539e-15
HLA-DPA1	4.03394e-20	0.259874	0.177	0.11	1.32063e-15
CTC-241F20.3	4.11662e-20	1.42225	0.041	0.013	1.3477e-15
GLTP	4.35018e-20	0.440149	0.144	0.084	1.42416e-15
AMICA1	4.4021e-20	0.413163	0.13	0.074	1.44116e-15
WRNIP1	4.43838e-20	1.96908	0.03	0.006	1.45304e-15
SHOC2	4.46366e-20	0.33464	0.19	0.118	1.46131e-15
MEGF6	4.52408e-20	1.34472	0.042	0.013	1.48109e-15
CCM2	4.5948e-20	0.295809	0.25	0.163	1.50425e-15
LZTR1	4.62546e-20	1.037	0.047	0.016	1.51428e-15
ZRANB2	4.6756e-20	0.238412	0.395	0.273	1.5307e-15
RMND5B	4.70208e-20	0.586263	0.09	0.045	1.53937e-15
RABEP1	4.83302e-20	0.436911	0.125	0.07	1.58223e-15
POLR2A	5.04512e-20	0.259908	0.263	0.174	1.65167e-15
RP1-313I6.12	5.10746e-20	0.63098	0.103	0.054	1.67208e-15
ADORA2A	5.25723e-20	0.652682	0.083	0.04	1.72111e-15
CD200R1	5.51964e-20	1.0593	0.052	0.019	1.80702e-15
PI4KA	6.52708e-20	0.636799	0.09	0.045	2.13684e-15
PFDN6	6.70885e-20	0.466629	0.131	0.075	2.19634e-15
FAM219A	6.74058e-20	2.24294	0.024	0.003	2.20673e-15
BEX2	6.79377e-20	0.334287	0.22	0.141	2.22415e-15
ZMYND11	6.94914e-20	0.567377	0.109	0.059	2.27501e-15
ULK3	7.19312e-20	0.414508	0.122	0.068	2.35488e-15
NUAK2	7.93575e-20	0.652349	0.073	0.033	2.598e-15
ARL8A	7.93625e-20	1.64651	0.035	0.009	2.59817e-15
THEMIS2	8.0694e-20	0.591796	0.093	0.048	2.64176e-15
ITGAL	8.55967e-20	0.274382	0.241	0.157	2.80226e-15
FBXL15	8.6673e-20	0.486128	0.114	0.062	2.8375e-15
HDAC4	8.81568e-20	0.767932	0.077	0.036	2.88608e-15
ITPR2	1.04883e-19	0.527906	0.095	0.048	3.43367e-15
TYK2	1.07007e-19	0.666589	0.089	0.045	3.50319e-15
RECQL	1.07545e-19	0.395182	0.165	0.101	3.5208e-15
MED15	1.11239e-19	0.242764	0.31	0.209	3.64176e-15
DTNBP1	1.12596e-19	0.541556	0.1	0.052	3.68618e-15
AFF1	1.18003e-19	0.38793	0.162	0.098	3.86319e-15
CRIP1	1.32633e-19	-0.292715	0.774	0.77	4.34212e-15
TNRC6C	1.38905e-19	0.408702	0.161	0.097	4.54748e-15
CALM2	1.41912e-19	0.188458	0.682	0.518	4.6459e-15
MESDC2	1.50862e-19	0.279762	0.191	0.119	4.93893e-15
UBE2H	1.52866e-19	0.821478	0.066	0.029	5.00451e-15
GANAB	1.53669e-19	0.32806	0.165	0.1	5.0308e-15
PRKAR2A	1.60944e-19	0.352974	0.17	0.104	5.26899e-15
OAS2	1.61409e-19	0.507983	0.105	0.056	5.28422e-15
ARHGAP15	1.62539e-19	0.239784	0.559	0.413	5.32121e-15
PTPRJ	1.64349e-19	1.57814	0.035	0.009	5.38047e-15
CCDC7	1.6462e-19	0.837408	0.067	0.03	5.38932e-15
CTSZ	1.73568e-19	2.20327	0.026	0.005	5.68227e-15
ITGB2	1.75137e-19	0.197231	0.696	0.547	5.73365e-15
PSME4	1.75796e-19	0.856989	0.068	0.03	5.7552e-15
RALGPS1	1.85357e-19	3.92272	0.018	0.001	6.06821e-15
KIF3B	1.91151e-19	1.28483	0.043	0.015	6.25789e-15
SARS	2.00219e-19	0.276988	0.273	0.18	6.55477e-15
MORF4L1	2.06779e-19	-0.283316	0.665	0.631	6.76952e-15
NDUFC1	2.10479e-19	0.223462	0.387	0.265	6.89068e-15
CENPC	2.12231e-19	-0.541508	0.312	0.342	6.94801e-15
ABRACL	2.18321e-19	0.230116	0.511	0.374	7.1474e-15
RPRM	2.19645e-19	-5.98565	0	0.011	7.19074e-15
ORAI2	2.24984e-19	1.00375	0.055	0.022	7.36553e-15
APOBEC3G	2.28239e-19	0.492639	0.115	0.064	7.4721e-15
POLDIP2	2.29248e-19	0.374269	0.148	0.088	7.50511e-15
ESYT2	2.30066e-19	0.490024	0.11	0.06	7.53189e-15
ST13	2.49318e-19	-0.267003	0.718	0.677	8.16217e-15
GPR150	2.51397e-19	3.99538	0.018	0.001	8.23023e-15
MRPL21	2.53832e-19	0.301342	0.197	0.123	8.30994e-15
CD2AP	2.54928e-19	0.508024	0.113	0.063	8.34585e-15
KIAA1430	2.625e-19	0.335492	0.179	0.111	8.59373e-15
URI1	2.62957e-19	0.69979	0.073	0.034	8.60867e-15
RP11-162A12.2	2.70041e-19	1.89821	0.026	0.005	8.84061e-15
PRR24	2.90902e-19	3.19544	0.021	0.002	9.52355e-15
RP11-732M18.3	3.05884e-19	1.26922	0.042	0.014	1.0014e-14
SUDS3	3.12797e-19	0.509141	0.126	0.072	1.02403e-14
GPCPD1	3.20939e-19	0.482242	0.131	0.076	1.05069e-14
NDUFA8	3.35776e-19	0.402091	0.137	0.08	1.09926e-14
DCAF15	3.47281e-19	1.07741	0.05	0.019	1.13693e-14
CLK1	3.47326e-19	-0.544701	0.309	0.34	1.13708e-14
P4HB	3.494e-19	0.201685	0.397	0.276	1.14387e-14
SKI	3.50225e-19	0.97636	0.058	0.024	1.14657e-14
KIAA1551	3.50839e-19	0.223274	0.511	0.378	1.14858e-14
ERICH1	3.58361e-19	0.245201	0.277	0.184	1.1732e-14
PRR12	3.58539e-19	0.824663	0.062	0.026	1.17378e-14
CITED4	3.79195e-19	2.6071	0.021	0.002	1.24141e-14
SETD3	3.87065e-19	0.459144	0.111	0.06	1.26717e-14
PNPLA6	3.98799e-19	0.622521	0.084	0.041	1.30559e-14
TRANK1	4.06688e-19	0.341977	0.16	0.097	1.33142e-14
FAM53B	4.18627e-19	0.914345	0.057	0.024	1.3705e-14
N4BP3	4.52841e-19	2.54087	0.021	0.002	1.48251e-14
CRTC1	4.56433e-19	0.639465	0.073	0.034	1.49427e-14
R3HDM2	4.61449e-19	0.849958	0.059	0.025	1.51069e-14
SYNJ2	4.69235e-19	0.590829	0.092	0.047	1.53618e-14
SLX1B	4.74069e-19	1.86973	0.027	0.005	1.55201e-14
IARS2	4.83018e-19	0.348555	0.177	0.109	1.58131e-14
RIC8A	4.88034e-19	0.417855	0.154	0.093	1.59773e-14
MGRN1	4.90987e-19	0.434712	0.128	0.073	1.60739e-14
LRRC8B	5.03097e-19	1.27306	0.044	0.015	1.64704e-14
GCSH	5.20187e-19	1.31721	0.04	0.013	1.70299e-14
PLEKHF2	5.56512e-19	0.41417	0.133	0.078	1.82191e-14
UBE2O	5.6952e-19	1.31585	0.038	0.012	1.8645e-14
PTK2B	5.74741e-19	0.340228	0.179	0.111	1.88159e-14
LNPEP	6.03367e-19	0.299305	0.301	0.206	1.9753e-14
FAM107B	6.20269e-19	0.24019	0.353	0.247	2.03064e-14
TRMT13	6.24172e-19	0.615458	0.075	0.036	2.04341e-14
WDR6	6.3575e-19	0.280264	0.214	0.137	2.08132e-14
MSH3	6.54162e-19	0.587791	0.078	0.038	2.1416e-14
ALOX5AP	6.6933e-19	0.21711	0.296	0.202	2.19125e-14
HAUS3	6.92976e-19	-0.780459	0.179	0.221	2.26867e-14
ARFRP1	7.07539e-19	0.329828	0.182	0.113	2.31634e-14
SPTBN1	7.10062e-19	0.246989	0.338	0.237	2.3246e-14
STRBP	7.43516e-19	1.11272	0.043	0.015	2.43412e-14
TMEM43	7.63285e-19	0.328997	0.148	0.088	2.49884e-14
BRPF1	7.81171e-19	0.864063	0.061	0.026	2.5574e-14
UBE2R2	8.51673e-19	0.850141	0.059	0.025	2.78821e-14
TMCO3	8.59646e-19	1.17007	0.043	0.015	2.81431e-14
SGSM3	8.92247e-19	0.329416	0.167	0.102	2.92104e-14
SHFM1	9.03624e-19	0.181623	0.409	0.284	2.95828e-14
CAPZA1	9.49953e-19	0.228294	0.339	0.232	3.10996e-14
MYO1D	9.59402e-19	2.98462	0.02	0.002	3.14089e-14
NSMCE4A	9.63196e-19	0.403968	0.129	0.075	3.15331e-14
NDUFB9	1.01232e-18	-0.307408	0.598	0.568	3.31412e-14
LAIR2	1.04417e-18	2.31899	0.025	0.005	3.4184e-14
KIAA2026	1.04763e-18	0.457498	0.113	0.063	3.42972e-14
TMEM107	1.08678e-18	0.570937	0.091	0.047	3.55791e-14
INO80	1.12994e-18	0.713756	0.069	0.031	3.69918e-14
ZBTB25	1.13514e-18	0.260485	0.254	0.169	3.71622e-14
NBPF10	1.19155e-18	0.762588	0.073	0.035	3.90091e-14
CCDC88B	1.20019e-18	0.641323	0.087	0.045	3.92917e-14
SH2D3C	1.2048e-18	0.589284	0.089	0.046	3.94428e-14
AKAP1	1.21438e-18	1.26248	0.042	0.014	3.97563e-14
SLCO3A1	1.32383e-18	1.23804	0.045	0.016	4.33394e-14
HDGFRP2	1.38014e-18	0.89849	0.059	0.025	4.51829e-14
ZNF771	1.41858e-18	2.57123	0.021	0.003	4.64413e-14
MDN1	1.42588e-18	0.337099	0.148	0.089	4.66805e-14
MANF	1.44969e-18	0.406182	0.134	0.079	4.74599e-14
TNRC6A	1.48179e-18	0.453873	0.117	0.066	4.85108e-14
RING1	1.5015e-18	0.367299	0.155	0.094	4.9156e-14
ZNF554	1.50738e-18	4.47991	0.016	0	4.93487e-14
FAM117B	1.50904e-18	0.768946	0.065	0.029	4.94029e-14
INTS6	1.51801e-18	0.764368	0.07	0.033	4.96967e-14
AP1M1	1.656e-18	0.228419	0.264	0.176	5.42142e-14
TMEM181	1.68516e-18	1.07366	0.047	0.017	5.51686e-14
NCAPD2	1.71898e-18	0.813205	0.067	0.03	5.6276e-14
PRPF6	1.734e-18	0.251623	0.261	0.174	5.67678e-14
2024-03-07	1.81894e-18	0.241119	0.261	0.174	5.95486e-14
MIF	1.84718e-18	-0.193974	0.874	0.847	6.0473e-14
ILK	1.90336e-18	0.410094	0.125	0.072	6.23121e-14
ARF1	1.91979e-18	-0.27223	0.66	0.615	6.28501e-14
TSPYL1	1.98961e-18	-0.458075	0.42	0.426	6.51357e-14
YME1L1	2.08123e-18	0.236863	0.41	0.29	6.81352e-14
NOP10	2.1701e-18	0.245124	0.254	0.171	7.10448e-14
ZNF740	2.21964e-18	1.44965	0.036	0.011	7.26665e-14
ING2	2.43822e-18	1.1433	0.041	0.014	7.98224e-14
EIF3L	2.4972e-18	-0.192802	0.87	0.835	8.17533e-14
GNPTG	2.59199e-18	0.31632	0.208	0.134	8.48565e-14
RP11-473M20.7	2.59438e-18	0.540658	0.092	0.048	8.49349e-14
SEC24D	2.67772e-18	1.13962	0.043	0.015	8.76632e-14
CTD-2336O2.1	2.69336e-18	0.46195	0.124	0.072	8.81753e-14
ISG15	2.78675e-18	0.24242	0.211	0.137	9.12327e-14
CCAR2	2.83608e-18	0.40245	0.128	0.074	9.28475e-14
ITFG1	2.89689e-18	0.341839	0.138	0.081	9.48384e-14
IL2RB	2.91937e-18	0.466349	0.129	0.076	9.55744e-14
MPRIP	2.95053e-18	0.343745	0.168	0.105	9.65943e-14
AHCYL1	2.97748e-18	0.991309	0.053	0.021	9.74767e-14
CAT	3.00669e-18	0.276683	0.194	0.123	9.84331e-14
SAMHD1	3.01949e-18	-0.331611	0.597	0.577	9.88521e-14
MFSD6	3.28953e-18	1.02971	0.047	0.017	1.07693e-13
H6PD	3.37461e-18	1.08289	0.047	0.018	1.10478e-13
ERGIC2	3.38746e-18	0.29582	0.199	0.127	1.10899e-13
COPS2	3.39792e-18	-0.587408	0.257	0.288	1.11241e-13
SPTAN1	3.487e-18	0.214259	0.42	0.301	1.14158e-13
RUNDC1	3.60437e-18	1.72551	0.029	0.007	1.18e-13
CTSO	3.6356e-18	1.23559	0.042	0.014	1.19022e-13
KLF13	3.68425e-18	0.490284	0.113	0.064	1.20615e-13
MORC4	3.8464e-18	2.51238	0.021	0.003	1.25923e-13
CMIP	4.0413e-18	0.98941	0.05	0.019	1.32304e-13
GNB1	4.0597e-18	0.495417	0.104	0.057	1.32907e-13
EIF4G2	4.08081e-18	0.203084	0.641	0.494	1.33597e-13
RP11-73E17.2	4.14658e-18	1.80056	0.027	0.006	1.35751e-13
MRPL53	4.18933e-18	1.02212	0.044	0.016	1.3715e-13
MACF1	4.42942e-18	0.247122	0.364	0.259	1.4501e-13
PPP1R13L	4.45545e-18	2.73776	0.02	0.002	1.45863e-13
BRD8	4.67836e-18	0.657548	0.078	0.039	1.5316e-13
HMGN4	4.88532e-18	0.263874	0.259	0.173	1.59936e-13
TRIM24	5.21667e-18	1.63362	0.031	0.008	1.70783e-13
EPHA1-AS1	5.39018e-18	0.787469	0.071	0.034	1.76464e-13
AHCTF1	5.46172e-18	0.570425	0.1	0.054	1.78806e-13
PDSS1	5.51106e-18	2.38621	0.02	0.002	1.80421e-13
RNASEH2C	5.55001e-18	0.222473	0.206	0.132	1.81696e-13
EPHA1	5.65282e-18	0.58485	0.077	0.038	1.85062e-13
EIF3G	6.02699e-18	-0.220877	0.787	0.745	1.97312e-13
IFI16	6.42357e-18	0.262905	0.228	0.151	2.10295e-13
MUS81	6.50271e-18	0.553169	0.098	0.053	2.12886e-13
WNT10A	6.64961e-18	2.12214	0.024	0.004	2.17695e-13
CCT8	6.69315e-18	-0.515285	0.354	0.364	2.1912e-13
NELFB	7.02933e-18	1.39862	0.031	0.008	2.30126e-13
PIK3CD	7.58407e-18	0.228186	0.27	0.182	2.48287e-13
UBE3C	7.64459e-18	0.799472	0.057	0.024	2.50269e-13
TTC22	7.72558e-18	1.85678	0.025	0.005	2.5292e-13
NOXA1	8.16486e-18	2.33192	0.021	0.003	2.67301e-13
CIZ1	8.28704e-18	0.639171	0.071	0.034	2.71301e-13
SENP6	8.31357e-18	0.264146	0.253	0.17	2.7217e-13
C17orf62	8.51473e-18	0.213943	0.256	0.171	2.78755e-13
KCNK6	8.60846e-18	1.20555	0.037	0.011	2.81824e-13
PCSK5	8.87251e-18	0.598884	0.083	0.042	2.90468e-13
CERS6	8.92068e-18	1.12733	0.044	0.016	2.92045e-13
PTGES3	8.92638e-18	-0.266864	0.726	0.675	2.92232e-13
LPXN	8.95319e-18	0.229403	0.314	0.214	2.9311e-13
PPP1R16B	9.19635e-18	0.793203	0.07	0.034	3.0107e-13
HMOX2	9.20737e-18	0.199302	0.367	0.252	3.01431e-13
KRCC1	9.25491e-18	0.332779	0.124	0.072	3.02987e-13
NDUFA4	9.495e-18	-0.22435	0.769	0.725	3.10847e-13
MMP28	9.58112e-18	1.00141	0.048	0.018	3.13667e-13
SFXN4	9.62467e-18	0.68079	0.074	0.036	3.15092e-13
GAPDH	9.73964e-18	-0.214642	0.93	0.911	3.18856e-13
CHST12	9.97219e-18	0.543156	0.089	0.047	3.26469e-13
USP25	9.97223e-18	1.00658	0.048	0.019	3.26471e-13
ERAP1	1.01541e-17	0.317812	0.166	0.104	3.32425e-13
WDR77	1.10372e-17	0.498704	0.108	0.06	3.61334e-13
RASA2	1.14626e-17	0.248855	0.31	0.214	3.75263e-13
GNG10	1.14954e-17	0.266803	0.193	0.123	3.76337e-13
PCYOX1L	1.18808e-17	0.832412	0.058	0.025	3.88954e-13
IKBIP	1.19669e-17	1.05537	0.041	0.014	3.91771e-13
EPSTI1	1.21784e-17	0.549372	0.095	0.051	3.98696e-13
MGST3	1.23464e-17	0.221343	0.297	0.2	4.04197e-13
ZNF524	1.2472e-17	0.295446	0.174	0.109	4.08309e-13
SNAI3	1.34272e-17	1.11254	0.043	0.016	4.39578e-13
ARL2	1.37893e-17	0.295035	0.165	0.102	4.51433e-13
CNPPD1	1.38498e-17	0.215113	0.24	0.158	4.53413e-13
MRPL48	1.43612e-17	0.44262	0.112	0.064	4.70158e-13
NR4A2	1.49113e-17	-0.683135	0.273	0.311	4.88167e-13
RP4-575N6.4	1.51837e-17	0.604391	0.093	0.05	4.97082e-13
RP11-137H2.4	1.57584e-17	1.93929	0.022	0.004	5.159e-13
PLEKHO1	1.60519e-17	0.90296	0.053	0.022	5.25507e-13
PNKP	1.67992e-17	0.327407	0.155	0.096	5.49973e-13
ELK3	1.68476e-17	0.435699	0.11	0.062	5.51557e-13
ZBTB7B	1.70668e-17	0.620292	0.076	0.038	5.58734e-13
B3GALTL	1.75394e-17	1.73712	0.026	0.006	5.74204e-13
SLC12A6	1.77549e-17	0.530432	0.112	0.064	5.81261e-13
LASP1	2.14242e-17	0.252903	0.196	0.126	7.01387e-13
PHF23	2.29706e-17	1.45422	0.031	0.009	7.5201e-13
PGRMC2	2.47827e-17	0.808463	0.057	0.025	8.11337e-13
TRAPPC1	2.5079e-17	0.19591	0.471	0.337	8.21037e-13
MOB2	2.62539e-17	0.623269	0.077	0.039	8.595e-13
AKT3	2.64768e-17	0.703721	0.069	0.033	8.66799e-13
HBP1	2.7502e-17	-0.626014	0.222	0.258	9.0036e-13
HN1	2.87102e-17	0.258343	0.189	0.122	9.39915e-13
AL592183.1	2.89267e-17	-0.571959	0.266	0.3	9.47003e-13
JMY	3.08319e-17	0.690355	0.076	0.038	1.00938e-12
DGAT1	3.1097e-17	1.68351	0.027	0.006	1.01805e-12
POU2F2	3.17984e-17	0.410379	0.15	0.094	1.04102e-12
PAM	3.50651e-17	1.30588	0.036	0.011	1.14796e-12
NSRP1	3.53433e-17	0.315881	0.151	0.093	1.15707e-12
RHOA	3.66656e-17	-0.197797	0.839	0.786	1.20036e-12
PRKCB	3.85225e-17	0.341979	0.166	0.106	1.26115e-12
PPP6R1	3.93255e-17	0.472579	0.107	0.06	1.28744e-12
LRRC45	3.98506e-17	1.37194	0.033	0.01	1.30463e-12
METAP2	4.11931e-17	0.205782	0.295	0.201	1.34858e-12
EFR3A	4.14952e-17	0.411151	0.123	0.073	1.35847e-12
EMB	4.19259e-17	0.197799	0.319	0.222	1.37257e-12
IRF2BP1	4.2277e-17	1.91795	0.025	0.005	1.38406e-12
WDR33	4.39086e-17	0.268412	0.281	0.192	1.43748e-12
SLC20A1	4.42233e-17	0.526693	0.091	0.048	1.44778e-12
MT2A	4.48088e-17	0.179646	0.332	0.238	1.46695e-12
SF3B5	4.6054e-17	-0.39643	0.455	0.446	1.50772e-12
VPS36	4.66811e-17	0.271346	0.231	0.154	1.52825e-12
RPUSD1	4.81265e-17	0.645134	0.073	0.036	1.57557e-12
CROCC	5.03652e-17	0.802256	0.056	0.024	1.64886e-12
UBE2F	5.21292e-17	0.568496	0.083	0.043	1.70661e-12
MLXIP	5.36369e-17	0.452179	0.096	0.053	1.75597e-12
AREG	5.57791e-17	-1.13222	0.069	0.107	1.82609e-12
ARHGAP10	5.59378e-17	1.48446	0.032	0.009	1.83129e-12
HLCS	5.97391e-17	1.44196	0.028	0.007	1.95574e-12
LEPREL4	6.03056e-17	2.23222	0.021	0.003	1.97428e-12
POLR2J2	6.13471e-17	3.70582	0.016	0.001	2.00838e-12
TRAM2	6.2923e-17	1.23092	0.032	0.009	2.05997e-12
MEN1	6.52336e-17	0.886056	0.049	0.02	2.13562e-12
PINK1	6.72971e-17	2.43321	0.02	0.003	2.20317e-12
FKBP5	6.86841e-17	0.19066	0.361	0.255	2.24858e-12
UXT	7.03452e-17	-0.242667	0.743	0.694	2.30296e-12
CYFIP2	7.11993e-17	0.214904	0.517	0.383	2.33092e-12
ERN1	7.13404e-17	0.484475	0.113	0.066	2.33554e-12
ISYNA1	7.15593e-17	0.524341	0.094	0.052	2.34271e-12
STK35	7.48211e-17	1.90146	0.023	0.004	2.44949e-12
FRMD8	7.61266e-17	0.447934	0.107	0.06	2.49223e-12
ARMC5	7.71046e-17	1.14508	0.034	0.011	2.52425e-12
STAT6	7.74451e-17	0.206611	0.261	0.177	2.5354e-12
GDPD5	7.92564e-17	1.75593	0.024	0.005	2.5947e-12
ZNF467	8.12174e-17	2.14546	0.021	0.003	2.6589e-12
AMIGO1	8.25926e-17	1.81182	0.024	0.005	2.70392e-12
ETFA	8.44494e-17	0.282244	0.172	0.109	2.7647e-12
ZAP70	8.68308e-17	0.189817	0.516	0.379	2.84267e-12
SMARCA2	8.68922e-17	0.27059	0.179	0.115	2.84468e-12
MAPK3	8.79416e-17	0.83462	0.054	0.023	2.87903e-12
ITGB1BP1	8.87621e-17	0.320033	0.154	0.096	2.90589e-12
RGP1	9.01164e-17	0.504804	0.088	0.047	2.95023e-12
RMND5A	9.32176e-17	1.29969	0.034	0.011	3.05176e-12
NDUFA11	9.82359e-17	0.239218	0.245	0.165	3.21605e-12
RNU12	1.00776e-16	1.59886	0.032	0.009	3.29921e-12
DDX46	1.01586e-16	0.197623	0.37	0.261	3.32572e-12
SRP68	1.07932e-16	0.305565	0.161	0.101	3.53346e-12
KCTD7	1.09599e-16	0.957552	0.046	0.018	3.58804e-12
RP11-345P4.9	1.11805e-16	0.916205	0.049	0.02	3.66029e-12
PHF3	1.21914e-16	-0.434822	0.424	0.428	3.99121e-12
NUDT8	1.26137e-16	3.92826	0.015	0.001	4.12946e-12
CHCHD7	1.26981e-16	0.216321	0.234	0.155	4.15712e-12
CMC4	1.27357e-16	3.74392	0.015	0.001	4.16942e-12
DDI2	1.27389e-16	0.966025	0.048	0.02	4.17046e-12
SPINT2	1.28402e-16	0.170423	0.289	0.195	4.20362e-12
ADSS	1.33756e-16	0.291598	0.2	0.131	4.3789e-12
KDM1B	1.3603e-16	1.94234	0.024	0.005	4.45335e-12
BAP1	1.49668e-16	0.942655	0.043	0.016	4.89983e-12
OXSR1	1.51101e-16	0.580631	0.075	0.038	4.94673e-12
TMEM134	1.51623e-16	0.278058	0.181	0.116	4.96383e-12
ZNF208	1.53318e-16	-1.5593	0.023	0.048	5.01931e-12
PELI2	1.53488e-16	3.04611	0.017	0.002	5.0249e-12
PLEKHA8	1.55528e-16	1.96745	0.018	0.002	5.09168e-12
ASB13	1.55594e-16	1.17568	0.036	0.012	5.09382e-12
PRPF8	1.56683e-16	0.193593	0.479	0.35	5.12948e-12
MSRB2	1.56753e-16	2.13084	0.021	0.003	5.13178e-12
ERI3	1.58004e-16	0.389459	0.113	0.066	5.17275e-12
LIME1	1.64484e-16	0.195373	0.599	0.459	5.38488e-12
NBL1	1.71168e-16	4.11183	0.015	0.001	5.6037e-12
ARHGAP27	1.74362e-16	0.486664	0.095	0.052	5.70826e-12
SMARCC2	1.74553e-16	0.187698	0.277	0.191	5.71452e-12
POLM	1.8208e-16	0.424301	0.117	0.068	5.96095e-12
PARP14	1.90388e-16	0.601911	0.08	0.042	6.23293e-12
PDHA1	1.96162e-16	0.430115	0.106	0.06	6.42195e-12
NBR1	2.1028e-16	0.323648	0.162	0.102	6.88414e-12
UQCRQ	2.16247e-16	0.173215	0.411	0.288	7.07948e-12
UBALD1	2.2202e-16	0.918293	0.047	0.019	7.26851e-12
LARS	2.22808e-16	0.283504	0.194	0.128	7.29427e-12
CAPG	2.26899e-16	0.512107	0.092	0.05	7.42822e-12
CLEC11A	2.2809e-16	1.76875	0.026	0.006	7.4672e-12
MAP3K5	2.32244e-16	0.806622	0.053	0.023	7.60319e-12
AP3D1	2.40433e-16	0.524004	0.094	0.052	7.87129e-12
ZBTB44	2.45021e-16	0.479992	0.097	0.054	8.02148e-12
CORO2A	2.61496e-16	0.772159	0.061	0.028	8.56087e-12
PDCD11	2.6208e-16	0.673478	0.065	0.031	8.57999e-12
PM20D2	2.64983e-16	1.00932	0.043	0.016	8.67501e-12
ZNF24	2.94416e-16	-0.517465	0.326	0.344	9.63858e-12
SLC35E2	3.05016e-16	0.689901	0.06	0.028	9.98561e-12
CELA1	3.13421e-16	0.996375	0.044	0.017	1.02608e-11
LRIG1	3.26007e-16	0.67625	0.06	0.027	1.06728e-11
MPP6	3.31182e-16	0.828417	0.049	0.02	1.08422e-11
CCT5	3.53161e-16	0.204245	0.246	0.166	1.15618e-11
AEBP2	3.59201e-16	0.736806	0.061	0.029	1.17595e-11
SMAD4	3.70234e-16	0.880309	0.055	0.025	1.21207e-11
LINC00623	3.70314e-16	0.264973	0.194	0.127	1.21233e-11
GIMAP1	3.88856e-16	0.178292	0.485	0.354	1.27304e-11
FEM1B	3.95603e-16	0.500409	0.097	0.054	1.29512e-11
RNF40	4.18744e-16	0.359783	0.103	0.058	1.37089e-11
TMEM50B	4.22813e-16	0.291299	0.157	0.099	1.38421e-11
FGD3	4.35348e-16	0.189201	0.362	0.256	1.42524e-11
COX6C	4.3743e-16	0.164998	0.802	0.665	1.43206e-11
RUNX3	4.4042e-16	0.454293	0.112	0.066	1.44185e-11
ARL17A	4.42991e-16	0.911911	0.05	0.021	1.45026e-11
JADE1	4.45553e-16	0.261681	0.196	0.13	1.45865e-11
IPO5	4.46306e-16	0.30697	0.158	0.1	1.46112e-11
DYNLL1	4.57466e-16	0.196216	0.275	0.191	1.49765e-11
PPIA	4.57855e-16	0.100715	0.978	0.942	1.49893e-11
SF1	4.90646e-16	-0.219279	0.835	0.791	1.60628e-11
VPS4B	4.9808e-16	0.221675	0.222	0.148	1.63062e-11
CLK2	5.03392e-16	0.835084	0.054	0.024	1.64801e-11
S100A4	5.18589e-16	0.188718	0.755	0.666	1.69776e-11
HDAC3	5.23579e-16	0.351082	0.141	0.088	1.71409e-11
TOP2B	5.26084e-16	0.505666	0.085	0.046	1.72229e-11
CD46	5.32812e-16	0.199701	0.272	0.186	1.74432e-11
ASPSCR1	5.46784e-16	0.506224	0.093	0.052	1.79006e-11
ANXA5	5.90616e-16	0.230922	0.239	0.164	1.93356e-11
THEMIS	5.91561e-16	0.229706	0.256	0.175	1.93665e-11
FNBP4	6.03852e-16	0.16585	0.444	0.32	1.97689e-11
SMARCD1	6.31877e-16	0.533908	0.084	0.045	2.06864e-11
NCOR2	6.38546e-16	0.691662	0.065	0.032	2.09047e-11
LPCAT4	6.40159e-16	0.445394	0.111	0.066	2.09575e-11
LEPROTL1	6.50223e-16	-0.234815	0.776	0.724	2.1287e-11
GGA1	6.73145e-16	0.330698	0.147	0.092	2.20374e-11
BAZ2A	6.95456e-16	0.183938	0.321	0.224	2.27678e-11
FAM160A2	6.99717e-16	0.613803	0.062	0.029	2.29073e-11
PRRT1	7.08553e-16	1.33164	0.03	0.009	2.31966e-11
IER5	7.2934e-16	0.830077	0.065	0.032	2.38771e-11
NLRP6	7.36586e-16	1.48108	0.027	0.007	2.41143e-11
GBP5	7.40258e-16	0.353286	0.201	0.136	2.42346e-11
RGS14	7.49333e-16	0.215282	0.25	0.169	2.45317e-11
GLRX	7.57613e-16	0.173499	0.253	0.172	2.48027e-11
FLOT1	7.75277e-16	0.21135	0.247	0.169	2.5381e-11
SURF4	7.94595e-16	0.211113	0.196	0.128	2.60134e-11
NDUFB6	7.96259e-16	0.185492	0.261	0.177	2.60679e-11
KHSRP	8.42453e-16	0.509	0.069	0.034	2.75802e-11
GNL1	8.56311e-16	0.262435	0.169	0.109	2.80339e-11
TMEM5	8.92732e-16	0.799695	0.056	0.025	2.92262e-11
IGF2R	9.13542e-16	0.686789	0.065	0.032	2.99075e-11
COMMD7	9.15495e-16	0.233067	0.231	0.155	2.99715e-11
SLC26A11	9.74369e-16	0.740025	0.055	0.025	3.18989e-11
LINC00402	9.77682e-16	0.219973	0.231	0.157	3.20073e-11
ARPC5L	9.81863e-16	0.23849	0.205	0.136	3.21442e-11
TRAP1	9.99823e-16	0.360996	0.136	0.084	3.27322e-11
CWC15	1.00111e-15	-0.543818	0.268	0.295	3.27742e-11
NUDT2	1.0115e-15	0.374846	0.128	0.078	3.31146e-11
STAG1	1.02423e-15	0.31021	0.141	0.088	3.35313e-11
ADA	1.0292e-15	0.623029	0.072	0.037	3.36938e-11
ZNF784	1.02931e-15	2.5882	0.017	0.002	3.36975e-11
CELF1	1.03615e-15	0.231691	0.217	0.145	3.39214e-11
FAM120A	1.04045e-15	0.526508	0.087	0.047	3.40623e-11
SFMBT2	1.04701e-15	0.889244	0.042	0.016	3.42771e-11
KB-1507C5.2	1.06834e-15	2.2916	0.019	0.003	3.49753e-11
MRPL34	1.10383e-15	0.188224	0.291	0.2	3.61371e-11
SH3BP5-AS1	1.11689e-15	1.10754	0.034	0.011	3.65647e-11
UROS	1.13062e-15	0.308484	0.147	0.092	3.70143e-11
MINK1	1.1536e-15	0.251074	0.172	0.112	3.77664e-11
C17orf59	1.20245e-15	0.55211	0.073	0.037	3.93658e-11
CDK6	1.21227e-15	0.486905	0.107	0.063	3.96874e-11
FAM78A	1.21606e-15	0.524055	0.081	0.043	3.98113e-11
CCNL2	1.2448e-15	0.28374	0.191	0.126	4.07523e-11
[truncated: 5,907 more rows]

## Sheet: Memory CD4
Gene	p_val	avg_log2FC	pct.1	pct.2	p_val_adj
PNRC1	0	3.44691	0.958	0.229	0
DUSP1	0	4.22042	0.993	0.348	0
BTG1	0	2.92161	0.995	0.571	0
ZFP36L2	0	3.00427	0.997	0.581	0
RPS2	0	2.18488	1	0.949	0
RPS29	4.50561e-255	1.00201	0.998	0.99	1.47505e-250
YBX1	1.06581e-254	2.68668	0.917	0.279	3.48926e-250
HLA-C	4.71421e-241	1.09889	1	0.991	1.54334e-236
ATP5D	9.46034e-226	4.37735	0.753	0.053	3.09713e-221
RPS27	8.93518e-220	0.551136	1	1	2.9252e-215
GLTSCR2	9.05045e-206	1.66453	0.961	0.577	2.96294e-201
RPS21	2.0567e-192	0.599256	1	0.999	6.73323e-188
CYBA	1.86559e-180	2.1923	0.86	0.295	6.10757e-176
COTL1	1.87762e-172	3.62998	0.68	0.081	6.14696e-168
C19orf43	3.24636e-157	2.00523	0.837	0.282	1.06279e-152
EIF1	4.89264e-147	-0.627383	0.999	1	1.60175e-142
GNB2	4.66863e-130	2.93236	0.608	0.09	1.52842e-125
KRT10	7.9617e-127	3.28851	0.552	0.054	2.6065e-122
JAK1	1.08175e-125	2.03074	0.734	0.217	3.54144e-121
RGCC	1.80161e-121	3.11273	0.575	0.089	5.89812e-117
ZYX	1.01123e-120	2.78281	0.592	0.098	3.31057e-116
FTH1	1.47956e-116	-0.63417	0.999	0.999	4.8438e-112
MT-CO3	3.9047e-115	0.627928	1	1	1.27832e-110
RPL37A	1.55348e-114	0.569959	0.998	0.988	5.08578e-110
PSIP1	3.03648e-114	3.00009	0.545	0.073	9.94084e-110
C1QBP	1.33226e-113	2.99616	0.536	0.067	4.36157e-109
RPL41	2.63163e-113	0.554174	1	0.996	8.61544e-109
TTC39C	4.44657e-111	3.05434	0.526	0.066	1.45572e-106
CD6	7.64326e-110	2.07496	0.68	0.199	2.50225e-105
CHCHD10	1.56779e-107	6.41154	0.417	0.004	5.13264e-103
RPL37	2.5555e-107	0.399681	1	0.998	8.3662e-103
STK17A	4.27364e-104	3.05406	0.503	0.063	1.3991e-99
DUSP2	2.29921e-101	4.17568	0.452	0.04	7.52716e-97
TRADD	2.49238e-100	2.66663	0.538	0.1	8.15955e-96
KHDRBS1	1.30959e-99	2.95944	0.499	0.068	4.28734e-95
CITED2	3.97532e-90	2.92551	0.493	0.091	1.30144e-85
KLF6	3.29838e-89	-0.831272	0.985	0.989	1.07982e-84
RPL39	6.19288e-87	0.305832	1	1	2.02742e-82
TSC22D3	1.57087e-86	-0.757512	0.988	0.988	5.14271e-82
CXCR4	1.45044e-82	-0.955343	0.907	0.949	4.74845e-78
RPL36A	4.32393e-82	0.916236	0.945	0.731	1.41557e-77
CAST	1.83267e-80	1.69389	0.628	0.213	5.99978e-76
MZT2A	6.52841e-79	2.07783	0.505	0.111	2.13727e-74
STUB1	1.775e-77	3.41986	0.372	0.03	5.81101e-73
MYADM	3.11565e-76	-1.23705	0.649	0.817	1.02e-71
SFPQ	2.24855e-75	1.92197	0.559	0.168	7.36131e-71
LAMP1	7.42585e-75	3.1033	0.384	0.042	2.43107e-70
PPP1R15A	1.35889e-73	-0.81124	0.937	0.953	4.44873e-69
KLF3	1.195e-72	2.26968	0.459	0.093	3.91218e-68
RPL5	5.29071e-72	-0.355453	1	1	1.73207e-67
ARF6	1.32832e-71	2.3215	0.436	0.081	4.34866e-67
TAGLN2	2.42816e-71	-0.826243	0.928	0.971	7.94932e-67
C4orf48	2.77057e-71	3.68191	0.331	0.019	9.07031e-67
RAC1	5.35594e-71	2.96968	0.376	0.046	1.75343e-66
MZT2B	1.09461e-70	2.15612	0.463	0.1	3.58353e-66
HPCAL1	7.74547e-70	3.98952	0.322	0.017	2.53571e-65
CMTM3	1.5381e-69	3.1422	0.355	0.036	5.03543e-65
SNX3	6.35583e-69	1.90634	0.485	0.117	2.08077e-64
RPS28	1.98481e-68	0.257336	1	1	6.49788e-64
TMUB1	3.42351e-67	2.95004	0.349	0.036	1.12079e-62
RPL10	3.22728e-66	-0.263796	1	1	1.05655e-61
RPL13	2.67759e-64	-0.252157	1	1	8.76589e-60
TPT1	3.26754e-64	-0.37871	1	0.999	1.06973e-59
YWHAH	1.27686e-63	3.72345	0.304	0.019	4.18018e-59
PDCD2	1.83393e-63	3.3935	0.315	0.025	6.00391e-59
RPS5	8.83867e-63	-0.346782	1	1	2.89361e-58
GLUD1	2.51746e-62	2.60438	0.362	0.053	8.24166e-58
SUN2	4.94465e-62	1.43475	0.575	0.201	1.61878e-57
EEF1A1	1.5842e-61	-0.212706	1	1	5.18634e-57
SDF4	6.41279e-61	2.18693	0.393	0.074	2.09942e-56
SMCHD1	7.77713e-61	1.56928	0.558	0.2	2.54608e-56
MT-ND3	1.88508e-60	0.449326	1	0.998	6.17136e-56
SH3BP5	2.71226e-60	1.98107	0.435	0.102	8.8794e-56
NFATC2	4.40196e-59	2.00256	0.427	0.104	1.44111e-54
WHAMM	1.70921e-58	2.60748	0.348	0.055	5.59561e-54
GRSF1	1.9066e-58	2.62556	0.338	0.046	6.24182e-54
FKBP8	2.23207e-58	1.36602	0.586	0.217	7.30736e-54
ZFP36	6.35384e-58	-0.818372	0.897	0.949	2.08012e-53
CCDC85B	5.78756e-57	1.40438	0.569	0.212	1.89473e-52
KTN1	7.84149e-57	1.54802	0.521	0.176	2.56715e-52
RASAL3	1.14719e-56	2.35178	0.363	0.067	3.75566e-52
CD69	2.0675e-56	-0.831352	0.906	0.921	6.76857e-52
RPL14	8.75849e-56	-0.273957	1	1	2.86735e-51
RPL38	3.77539e-55	0.437419	0.993	0.974	1.23599e-50
MCL1	2.62985e-54	0.995893	0.773	0.43	8.60962e-50
YPEL5	3.9365e-54	-1.11202	0.543	0.701	1.28873e-49
H1FX	5.21513e-54	4.01917	0.263	0.018	1.70733e-49
AAK1	8.90288e-54	1.32184	0.572	0.22	2.91462e-49
TGFB1	1.62364e-53	1.519	0.507	0.177	5.31548e-49
RPL3	2.32032e-53	-0.262034	1	1	7.59626e-49
SBDS	8.54194e-53	-1.16248	0.463	0.649	2.79646e-48
BLOC1S4	9.02116e-53	5.26004	0.234	0.004	2.95335e-48
FNTA	1.2686e-52	2.37309	0.334	0.058	4.15313e-48
ODC1	4.37628e-52	3.30603	0.28	0.03	1.43271e-47
CAPN2	9.64276e-52	1.19297	0.595	0.24	3.15685e-47
RPL23A	1.71996e-51	0.296511	1	0.997	5.63079e-47
MAP7D1	6.91213e-51	3.12655	0.274	0.028	2.26289e-46
BAG1	7.27297e-51	3.69878	0.253	0.017	2.38102e-46
XBP1	1.14577e-50	1.3953	0.531	0.198	3.75102e-46
LYSMD2	1.54593e-50	4.21917	0.235	0.009	5.06105e-46
MAF1	1.90316e-50	2.09315	0.343	0.067	6.23056e-46
RNF149	2.45294e-50	1.49761	0.487	0.166	8.03043e-46
CRTAP	2.69142e-50	2.1245	0.35	0.073	8.81118e-46
H2AFV	8.49345e-50	1.62011	0.456	0.145	2.78059e-45
CLTB	8.64752e-50	2.90956	0.272	0.029	2.83102e-45
TMEM248	1.11846e-49	3.44421	0.259	0.022	3.66161e-45
RTN4	1.43995e-49	2.0687	0.352	0.076	4.71411e-45
RELB	2.31767e-49	2.24828	0.34	0.071	7.58758e-45
C19orf24	7.78002e-49	2.36917	0.296	0.043	2.54702e-44
VAMP2	1.4112e-48	1.46888	0.484	0.167	4.61998e-44
BRD9	4.25566e-48	2.62521	0.285	0.038	1.39322e-43
METTL9	4.93669e-48	1.56934	0.421	0.121	1.61617e-43
TERF2IP	5.80109e-48	1.44231	0.47	0.155	1.89916e-43
C20orf24	6.78824e-48	2.91855	0.264	0.028	2.22233e-43
SPG21	8.69412e-48	2.96072	0.263	0.028	2.84628e-43
TMEM160	1.25784e-47	1.98877	0.334	0.066	4.11792e-43
TNFAIP3	1.34323e-47	-0.713039	0.969	0.984	4.39748e-43
FMNL1	1.69279e-47	1.98692	0.359	0.086	5.54186e-43
RPL8	2.01252e-47	-0.272569	1	1	6.5886e-43
RCN2	2.57216e-47	3.33558	0.248	0.021	8.42074e-43
LIX1L	3.29622e-47	2.64081	0.282	0.04	1.07912e-42
PTMA	5.01177e-47	-0.328973	1	1	1.64075e-42
RPLP0	6.91878e-47	-0.347017	1	1	2.26507e-42
ITM2B	7.94778e-47	0.462158	0.986	0.88	2.60194e-42
CEBPB	9.9729e-47	5.786	0.207	0.002	3.26493e-42
PABPC4	1.8231e-46	2.0781	0.329	0.066	5.96847e-42
EBPL	1.16507e-45	5.75025	0.205	0.004	3.8142e-41
GOLPH3	1.97747e-45	2.60543	0.27	0.037	6.47383e-41
KCNA3	2.44499e-45	1.52511	0.428	0.137	8.00441e-41
RCAN3	2.61457e-45	1.17351	0.555	0.238	8.55957e-41
ATP1A1	5.42642e-45	1.24525	0.545	0.23	1.7765e-40
RPS8	6.71792e-45	-0.23528	1	1	2.19931e-40
C17orf89	7.76156e-45	2.41791	0.279	0.043	2.54098e-40
VPS26B	1.91614e-44	3.18526	0.24	0.024	6.27307e-40
LMNA	2.14498e-44	-1.13107	0.563	0.714	7.02224e-40
RNF145	5.21689e-44	2.71829	0.25	0.028	1.70791e-39
PTGER4	1.84194e-43	1.14738	0.586	0.272	6.03016e-39
PIM1	2.02884e-43	1.17168	0.552	0.245	6.64201e-39
MMP24-AS1	2.93498e-43	2.81119	0.25	0.031	9.60854e-39
ATXN2L	3.30359e-43	2.00839	0.318	0.07	1.08153e-38
UBC	3.71381e-43	-0.447347	0.986	0.987	1.21583e-38
AES	9.20737e-43	0.646548	0.898	0.664	3.01431e-38
CCDC109B	1.27519e-42	0.988393	0.594	0.265	4.17471e-38
H3F3B	1.79062e-42	-0.522928	0.982	0.985	5.86213e-38
R3HDM4	3.9687e-42	1.4792	0.422	0.139	1.29927e-37
CDIPT	4.85843e-42	2.8643	0.231	0.022	1.59055e-37
PRELID1	1.22899e-41	1.19374	0.477	0.174	4.02346e-37
SRSF9	1.71111e-41	2.67821	0.245	0.031	5.60182e-37
RPS26	1.76897e-41	1.4838	0.961	0.872	5.79126e-37
RAD23B	1.84054e-41	2.96814	0.237	0.028	6.02557e-37
TMX4	2.13017e-41	1.65435	0.364	0.101	6.97376e-37
PRKX	3.46806e-41	2.51893	0.261	0.042	1.13537e-36
ATP2A3	1.98416e-40	2.16176	0.286	0.059	6.49575e-36
SSBP4	4.22096e-40	2.30851	0.265	0.046	1.38186e-35
MTDH	5.53556e-40	0.925663	0.652	0.328	1.81223e-35
MAP2K1	1.01515e-39	2.4966	0.242	0.035	3.3234e-35
RBBP6	1.56247e-39	1.71042	0.335	0.088	5.11521e-35
MT-ATP8	2.30339e-39	0.393866	1	0.993	7.54084e-35
RPS20	2.54453e-39	0.580175	0.93	0.796	8.33027e-35
S1PR4	2.81754e-39	1.92583	0.301	0.068	9.22405e-35
DNAJC1	6.21815e-39	2.52236	0.243	0.037	2.0357e-34
GRAMD1A	8.42766e-39	2.51484	0.244	0.037	2.75905e-34
SNHG7	8.53163e-39	2.66828	0.234	0.031	2.79309e-34
WIPI2	1.07457e-38	3.09131	0.216	0.022	3.51794e-34
RPL4	2.25019e-38	-0.377968	0.999	0.993	7.36667e-34
GSTM1	5.40213e-38	-8.77044	0	0.086	1.76855e-33
FAM50A	1.04295e-37	2.9308	0.212	0.022	3.41439e-33
TPGS1	1.39976e-37	3.63758	0.187	0.01	4.58254e-33
SLBP	4.15451e-37	2.82567	0.212	0.024	1.3601e-32
RPS4X	4.76021e-37	-0.227824	1	1	1.5584e-32
TMEM165	5.99702e-37	3.45115	0.192	0.013	1.9633e-32
MTCH1	7.32297e-37	1.48172	0.353	0.109	2.39739e-32
HLA-B	1.75602e-36	-0.255725	0.998	1	5.74887e-32
C1orf86	1.88552e-36	1.54266	0.355	0.108	6.1728e-32
RPL12	2.40581e-36	-0.229288	1	1	7.87616e-32
GIMAP4	5.402e-36	1.08041	0.514	0.23	1.76851e-31
NPDC1	3.78684e-35	3.46156	0.193	0.019	1.23974e-30
AKIRIN1	4.35604e-35	1.53929	0.304	0.079	1.42608e-30
IL32	6.74868e-35	0.352796	0.998	0.978	2.20938e-30
RAP2B	8.00436e-35	2.36568	0.212	0.028	2.62047e-30
PDLIM2	1.14734e-34	1.54362	0.305	0.082	3.75616e-30
NENF	1.46033e-34	4.37673	0.167	0.007	4.78082e-30
LRP10	1.53549e-34	1.08318	0.49	0.213	5.0269e-30
TNFRSF1B	1.94206e-34	1.42525	0.368	0.127	6.35793e-30
TGFBR2	2.68175e-34	2.11184	0.252	0.053	8.77953e-30
GNB2L1	2.77597e-34	-0.252495	1	1	9.08797e-30
PTPRA	3.35286e-34	2.92839	0.198	0.024	1.09766e-29
GNAI2	3.89246e-34	1.21226	0.4	0.146	1.27431e-29
SKIL	5.51485e-34	1.7656	0.289	0.076	1.80545e-29
RPL19	6.3263e-34	-0.186325	1	1	2.0711e-29
CLSTN1	8.04156e-34	1.83386	0.275	0.067	2.63265e-29
AKR7A2	8.73969e-34	2.58748	0.203	0.026	2.8612e-29
SQSTM1	1.49022e-33	0.889896	0.625	0.343	4.87868e-29
RPS27A	1.77685e-33	-0.161868	1	1	5.81707e-29
ARMC10	2.73361e-33	4.58152	0.159	0.006	8.9493e-29
TMEM66	2.81437e-33	-0.387173	0.988	0.984	9.21369e-29
PTOV1	3.83713e-33	2.75046	0.189	0.02	1.2562e-28
EIF5	7.24135e-33	-0.92862	0.496	0.622	2.37067e-28
RPL11	1.07142e-32	-0.168609	1	1	3.50763e-28
SOCS3	1.81329e-32	2.09697	0.246	0.054	5.93636e-28
BAX	2.05235e-32	1.29132	0.389	0.147	6.71899e-28
HERPUD2	2.73388e-32	1.2032	0.414	0.165	8.95019e-28
BCL7B	3.42909e-32	1.53673	0.298	0.085	1.12262e-27
ZFAND3	3.56395e-32	2.8057	0.187	0.021	1.16677e-27
NDNL2	4.25721e-32	3.12369	0.177	0.017	1.39373e-27
PRRC2B	5.79691e-32	1.49279	0.319	0.101	1.89779e-27
LTB	6.27048e-32	0.4681	0.989	0.944	2.05283e-27
CBX3	6.61211e-32	1.18841	0.405	0.16	2.16467e-27
NR4A2	7.30116e-32	-1.15144	0.375	0.542	2.39025e-27
RPLP1	9.59709e-32	-0.236755	1	1	3.1419e-27
ZFAND5	1.15775e-31	1.91876	0.242	0.053	3.79023e-27
YPEL3	1.15952e-31	2.16644	0.219	0.039	3.79604e-27
VOPP1	1.93103e-31	1.66588	0.281	0.076	6.32181e-27
NFKBIZ	2.75492e-31	1.20799	0.413	0.171	9.01906e-27
EEF2	3.29129e-31	-0.315926	0.998	0.998	1.0775e-26
ANXA1	3.32983e-31	-0.57758	0.941	0.949	1.09012e-26
OGFR	3.54304e-31	2.55185	0.196	0.028	1.15992e-26
PAG1	3.63133e-31	0.931644	0.492	0.222	1.18883e-26
CHST11	5.28136e-31	2.47276	0.201	0.031	1.72901e-26
TOMM40	5.37622e-31	3.51989	0.157	0.009	1.76007e-26
STT3B	5.7665e-31	1.78905	0.266	0.071	1.88784e-26
SLC4A7	6.58828e-31	2.46543	0.196	0.029	2.15687e-26
ATP5I	8.1138e-31	0.887168	0.547	0.275	2.6563e-26
TAF10	9.31125e-31	3.36624	0.163	0.012	3.04832e-26
YY1	1.4987e-30	1.67623	0.278	0.077	4.90646e-26
CTDSP1	1.77166e-30	1.7843	0.256	0.064	5.80006e-26
RPL15	1.8706e-30	-0.22716	1	1	6.12398e-26
SSU72	2.04494e-30	1.05992	0.441	0.187	6.69473e-26
LAPTM5	2.85753e-30	-0.399871	0.965	0.956	9.35498e-26
REPS1	4.72016e-30	2.8371	0.173	0.019	1.54529e-25
IKZF1	5.62871e-30	0.848687	0.605	0.331	1.84273e-25
TNKS2	6.78406e-30	1.80108	0.251	0.063	2.22097e-25
SCAF4	8.10378e-30	1.84728	0.227	0.048	2.65301e-25
ITGB7	1.06072e-29	0.930368	0.504	0.237	3.47259e-25
VPS4A	2.06586e-29	1.57461	0.261	0.068	6.76321e-25
CDKN1A	3.59721e-29	-1.50309	0.215	0.389	1.17765e-24
FNBP1	4.91377e-29	0.89668	0.517	0.253	1.60867e-24
BAZ1B	5.86498e-29	1.49495	0.25	0.064	1.92008e-24
SYTL1	9.78072e-29	0.912429	0.539	0.272	3.20201e-24
RPL13A	1.63368e-28	0.296319	0.997	0.982	5.34833e-24
RPL29	1.85204e-28	-0.191843	1	1	6.0632e-24
APBB1IP	1.96903e-28	0.836703	0.52	0.254	6.44621e-24
CRELD2	2.18524e-28	2.94896	0.158	0.015	7.15404e-24
ATPAF1	2.22083e-28	4.59453	0.136	0.004	7.27054e-24
SOCS1	2.32836e-28	4.19541	0.139	0.006	7.62258e-24
IRF2BP2	2.71025e-28	1.28575	0.322	0.11	8.87281e-24
FLI1	7.8747e-28	0.832211	0.522	0.262	2.57802e-23
RPL7A	7.93786e-28	-0.181236	1	1	2.5987e-23
ORAI1	1.03291e-27	1.5538	0.254	0.07	3.38155e-23
RNF166	1.21152e-27	1.22475	0.323	0.113	3.96628e-23
MLEC	1.36863e-27	3.67355	0.142	0.009	4.48061e-23
PNPLA2	1.61408e-27	1.16881	0.349	0.134	5.28419e-23
TXNIP	1.77021e-27	0.446045	0.99	0.929	5.7953e-23
TMC8	1.84929e-27	0.813426	0.541	0.281	6.0542e-23
PITPNC1	2.15693e-27	1.61485	0.249	0.067	7.06135e-23
EZR	2.30739e-27	-0.764618	0.666	0.713	7.55393e-23
REST	2.91808e-27	1.33285	0.31	0.107	9.55321e-23
RPL36	3.47544e-27	0.179133	1	1	1.13779e-22
ETS1	3.59043e-27	0.710314	0.616	0.343	1.17543e-22
RPS9	3.96609e-27	-0.217512	0.999	0.998	1.29842e-22
FDX1	4.98099e-27	1.51133	0.252	0.071	1.63068e-22
KDSR	6.93003e-27	1.30895	0.306	0.107	2.26875e-22
HMGA1	7.65708e-27	1.27185	0.306	0.108	2.50677e-22
RPS3	7.75065e-27	-0.148983	1	1	2.53741e-22
RNF11	1.13289e-26	1.77626	0.224	0.055	3.70886e-22
ATP5E	1.37686e-26	0.326717	0.991	0.949	4.50756e-22
DGKZ	1.43647e-26	1.69363	0.254	0.075	4.70273e-22
ARL5A	1.78827e-26	1.24833	0.306	0.104	5.85445e-22
ELAVL1	2.4432e-26	2.94829	0.155	0.018	7.99854e-22
KIAA0947	3.46059e-26	2.68409	0.159	0.02	1.13293e-21
PIM3	4.48037e-26	1.4862	0.29	0.099	1.46678e-21
PANK2	6.32211e-26	3.08472	0.147	0.015	2.06973e-21
HSPA5	8.52866e-26	-0.844637	0.645	0.694	2.79211e-21
RPS3A	1.36051e-25	0.163101	1	1	4.45404e-21
PLCG1	1.37383e-25	1.45668	0.269	0.088	4.49764e-21
BCL2	1.55631e-25	1.04736	0.355	0.144	5.09506e-21
SRRM2	1.57789e-25	0.80163	0.561	0.313	5.16569e-21
TNIP2	1.87903e-25	2.14151	0.174	0.029	6.15158e-21
RNF126	2.06816e-25	1.13543	0.332	0.125	6.77075e-21
CERK	2.30209e-25	1.72113	0.221	0.057	7.5366e-21
PTGES2	2.55947e-25	2.68859	0.146	0.016	8.3792e-21
HNRNPA1	3.13143e-25	-0.302022	0.989	0.988	1.02517e-20
RPS15A	3.36258e-25	-0.131302	1	1	1.10084e-20
TLE4	3.58871e-25	1.49703	0.253	0.076	1.17487e-20
LINC-PINT	3.72577e-25	-0.871315	0.476	0.584	1.21974e-20
RP11-403A21.2	3.99912e-25	2.43499	0.172	0.03	1.30923e-20
BRWD1	4.41931e-25	1.20845	0.291	0.099	1.44679e-20
TAGAP	5.3051e-25	-0.745958	0.721	0.746	1.73678e-20
UBE3A	5.58889e-25	1.18743	0.301	0.107	1.82969e-20
FTL	6.40247e-25	-0.32388	0.996	0.993	2.09604e-20
NEK7	1.09735e-24	2.86671	0.137	0.012	3.59249e-20
PPP6R2	1.15983e-24	1.99188	0.181	0.036	3.79706e-20
ZNF800	1.18404e-24	1.15637	0.304	0.111	3.87631e-20
SURF1	1.21126e-24	1.41692	0.246	0.073	3.96543e-20
KLHDC2	1.47994e-24	1.5244	0.221	0.058	4.84504e-20
SNX9	1.62941e-24	1.82163	0.202	0.048	5.33437e-20
MBP	1.63234e-24	0.775561	0.553	0.305	5.34395e-20
STARD7	1.73097e-24	1.50006	0.226	0.062	5.66686e-20
SLC10A3	2.28621e-24	2.4721	0.157	0.024	7.4846e-20
NDUFB1	2.30875e-24	1.10088	0.353	0.148	7.55839e-20
DUT	2.41611e-24	0.916271	0.454	0.223	7.90986e-20
CBFA2T2	2.50445e-24	2.75556	0.147	0.018	8.19906e-20
SHARPIN	2.86725e-24	1.75728	0.21	0.054	9.38679e-20
MT-ND4	3.53478e-24	0.367673	0.981	0.917	1.15722e-19
PBX4	5.45139e-24	1.63508	0.209	0.054	1.78467e-19
DHX36	9.25389e-24	1.23172	0.276	0.094	3.02954e-19
IL6R	9.78649e-24	1.22844	0.276	0.098	3.2039e-19
MARCKSL1	1.15675e-23	3.36054	0.129	0.011	3.78698e-19
ANKLE2	1.71893e-23	1.99074	0.163	0.028	5.62743e-19
RP11-773D16.1	2.14556e-23	1.89511	0.171	0.033	7.02415e-19
NACA	2.36651e-23	-0.217091	1	0.998	7.74749e-19
USP22	2.66795e-23	1.59778	0.221	0.064	8.73434e-19
LMBR1	2.84415e-23	2.26608	0.147	0.02	9.31117e-19
CMTM8	2.95671e-23	4.96304	0.109	0.002	9.67967e-19
MALT1	3.36411e-23	1.57774	0.201	0.049	1.10134e-18
CDKN2D	3.65294e-23	1.26236	0.268	0.092	1.1959e-18
RPL18	3.94529e-23	-0.17382	1	1	1.29161e-18
CCDC88C	4.07508e-23	1.15341	0.302	0.117	1.3341e-18
RNF10	4.46327e-23	1.27899	0.264	0.091	1.46118e-18
TMSB4X	4.8306e-23	0.167386	1	1	1.58144e-18
EPN1	6.70949e-23	1.70289	0.195	0.048	2.19655e-18
LRRC47	7.2463e-23	2.67673	0.14	0.018	2.37229e-18
FAM159A	7.3504e-23	2.76893	0.135	0.016	2.40638e-18
INPP4A	8.06474e-23	2.13059	0.175	0.039	2.64024e-18
HEBP2	8.37933e-23	2.9326	0.133	0.015	2.74322e-18
CDK17	9.17302e-23	1.25658	0.261	0.09	3.00306e-18
RNPEP	1.05189e-22	3.44546	0.121	0.009	3.44367e-18
NDFIP1	1.10661e-22	0.608355	0.675	0.41	3.62283e-18
TMA7	1.12294e-22	0.307438	0.981	0.9	3.67627e-18
RPL24	1.38853e-22	-0.208813	0.999	0.999	4.54578e-18
PHF14	1.40624e-22	1.5197	0.207	0.056	4.60374e-18
RPLP2	1.5045e-22	0.169189	1	1	4.92544e-18
FAM134A	2.37897e-22	2.5146	0.142	0.02	7.78828e-18
SRSF4	3.09069e-22	0.895778	0.41	0.198	1.01183e-17
RPL27A	3.2036e-22	-0.301619	0.983	0.985	1.04879e-17
AKAP17A	3.48621e-22	1.934	0.17	0.036	1.14131e-17
KDELR2	3.72257e-22	1.09802	0.294	0.112	1.2187e-17
GTF2I	3.91236e-22	1.7171	0.195	0.051	1.28083e-17
AP1S2	4.06375e-22	1.19901	0.254	0.086	1.33039e-17
RPL32	5.1497e-22	-0.133317	1	1	1.68591e-17
MYLIP	5.20235e-22	0.880867	0.378	0.174	1.70315e-17
AFG3L2	5.66207e-22	2.00593	0.153	0.027	1.85365e-17
RPS12	5.82031e-22	-0.14644	1	1	1.90545e-17
ARPC1B	5.93723e-22	0.394638	0.906	0.753	1.94373e-17
ZC3H7A	6.83832e-22	1.75039	0.184	0.045	2.23873e-17
TMEM259	7.8451e-22	2.57386	0.135	0.018	2.56833e-17
MTRNR2L2	1.07906e-21	-2.15204	0.068	0.181	3.53261e-17
BCL7C	1.08085e-21	3.31465	0.118	0.01	3.5385e-17
KAT8	1.26581e-21	1.78482	0.181	0.044	4.14402e-17
HSF1	1.41701e-21	0.990623	0.335	0.144	4.63901e-17
TXNDC11	1.602e-21	2.17542	0.158	0.031	5.24464e-17
MAP2K3	1.73904e-21	1.67403	0.184	0.045	5.69327e-17
IFITM2	1.80768e-21	0.330018	0.965	0.884	5.91798e-17
HNRNPAB	2.1473e-21	2.48366	0.127	0.015	7.02982e-17
BHLHE40	2.17394e-21	-1.01828	0.449	0.548	7.11705e-17
MT-ND1	2.20741e-21	0.240701	0.999	0.987	7.22662e-17
HLA-E	2.26553e-21	-0.253634	0.998	0.999	7.41688e-17
VCP	2.28263e-21	0.695585	0.527	0.293	7.47288e-17
ADAR	2.3098e-21	0.755194	0.491	0.27	7.56184e-17
DPYD	2.35749e-21	0.916475	0.37	0.171	7.71796e-17
DNPEP	2.85109e-21	1.41935	0.216	0.066	9.33391e-17
RTF1	3.09504e-21	0.888904	0.341	0.145	1.01326e-16
NFKBIA	3.10453e-21	0.594895	0.946	0.917	1.01636e-16
TYMP	3.35544e-21	2.9564	0.123	0.013	1.0985e-16
SLC25A1	3.81527e-21	2.0993	0.155	0.03	1.24904e-16
SET	4.22876e-21	0.774054	0.46	0.241	1.38441e-16
FAM173A	4.78019e-21	2.78109	0.123	0.013	1.56494e-16
C16orf54	4.78595e-21	-0.872596	0.419	0.523	1.56682e-16
MT-CO1	5.09105e-21	0.225003	1	1	1.66671e-16
ANKRD13A	5.69124e-21	2.00738	0.158	0.033	1.8632e-16
JUND	6.58807e-21	0.771301	0.427	0.214	2.1568e-16
DDX17	7.28844e-21	0.693731	0.554	0.32	2.38609e-16
SORBS3	8.00205e-21	1.04299	0.289	0.113	2.61971e-16
FAM210B	9.16514e-21	2.76662	0.119	0.012	3.00048e-16
PTPN18	1.03721e-20	1.83981	0.18	0.046	3.39562e-16
FAM195A	1.05824e-20	3.33306	0.11	0.008	3.46448e-16
JUN	1.31385e-20	0.643642	0.912	0.819	4.30128e-16
MYCBP2	1.38366e-20	0.848386	0.4	0.199	4.52983e-16
CHMP4B	1.4057e-20	1.93502	0.162	0.036	4.60197e-16
PPP3CA	1.51547e-20	1.62135	0.173	0.042	4.96135e-16
SIAH2	1.51935e-20	2.56252	0.123	0.015	4.97406e-16
TNIK	1.57994e-20	1.08489	0.269	0.102	5.17241e-16
HNRNPLL	2.08258e-20	1.19757	0.255	0.094	6.81795e-16
ANKH	2.27323e-20	2.27695	0.133	0.02	7.4421e-16
TRAPPC5	2.50501e-20	0.975251	0.312	0.129	8.20091e-16
BTF3	2.77115e-20	-0.256464	0.994	0.983	9.0722e-16
TXNL4A	2.89698e-20	1.84445	0.159	0.035	9.48413e-16
RDH14	2.98956e-20	2.76361	0.121	0.015	9.78721e-16
MKRN1	3.08464e-20	0.923867	0.327	0.141	1.00985e-15
RASSF3	3.2821e-20	2.15266	0.14	0.025	1.07449e-15
RUNX2	3.56297e-20	1.56003	0.2	0.061	1.16645e-15
TNFSF12	3.75749e-20	2.53246	0.125	0.017	1.23013e-15
RPS15	3.97391e-20	-0.138523	1	1	1.30098e-15
HOXB2	3.98968e-20	2.53184	0.127	0.018	1.30614e-15
GRINA	4.43349e-20	2.24075	0.132	0.02	1.45144e-15
TSPAN5	4.84573e-20	2.80016	0.109	0.009	1.5864e-15
MSRA	4.96939e-20	3.3564	0.104	0.007	1.62688e-15
LEF1	5.45765e-20	0.773553	0.453	0.245	1.78672e-15
SESN1	5.5824e-20	1.36622	0.219	0.072	1.82757e-15
KLC1	5.89936e-20	2.35834	0.125	0.017	1.93133e-15
NFATC2IP	8.9129e-20	1.73281	0.167	0.04	2.91791e-15
PPP4C	8.91806e-20	0.791622	0.338	0.149	2.91959e-15
RFWD2	9.17197e-20	2.5836	0.121	0.016	3.00272e-15
G3BP2	1.05715e-19	-0.81023	0.49	0.565	3.46088e-15
RPL21	1.10067e-19	0.172013	0.999	0.996	3.60336e-15
MESDC1	1.2983e-19	3.88583	0.1	0.006	4.25037e-15
UBN1	1.39228e-19	1.95532	0.158	0.037	4.55805e-15
CMTM7	1.53334e-19	1.07328	0.281	0.113	5.01984e-15
MAPKAP1	1.56222e-19	2.08095	0.143	0.028	5.1144e-15
CD52	1.56857e-19	0.246336	0.995	0.982	5.13519e-15
BTG2	2.05641e-19	-0.799172	0.525	0.603	6.73228e-15
ARHGEF10	2.12087e-19	-5.06827	0.002	0.051	6.94331e-15
C12orf57	2.29905e-19	-0.469826	0.867	0.87	7.52662e-15
IQGAP2	2.40725e-19	1.11827	0.248	0.093	7.88085e-15
CAMK1D	2.53207e-19	1.8136	0.151	0.033	8.28949e-15
TRAF3IP3	2.60088e-19	0.471935	0.715	0.475	8.51476e-15
RBM17	2.612e-19	0.779241	0.393	0.191	8.55115e-15
IFNGR2	3.04862e-19	4.00542	0.095	0.004	9.98056e-15
GTF2E2	3.2e-19	1.60512	0.17	0.044	1.04762e-14
UBA2	3.80869e-19	0.89909	0.306	0.13	1.24689e-14
SIT1	3.98083e-19	0.930707	0.343	0.158	1.30325e-14
UBE2Q2	4.68216e-19	1.42184	0.192	0.058	1.53284e-14
BTN3A2	4.83898e-19	0.625912	0.456	0.239	1.58419e-14
IRF2BPL	5.10368e-19	2.05246	0.127	0.02	1.67084e-14
CYP4V2	5.2871e-19	2.34797	0.127	0.02	1.73089e-14
SART1	6.15609e-19	1.77796	0.15	0.033	2.01538e-14
SNF8	6.48438e-19	2.0314	0.141	0.028	2.12286e-14
EFHD2	7.76341e-19	1.58613	0.173	0.047	2.54158e-14
BLOC1S1	8.73657e-19	1.34067	0.204	0.066	2.86018e-14
DNAJB1	9.17656e-19	-0.532871	0.843	0.845	3.00422e-14
PNMA1	9.87811e-19	2.5195	0.123	0.019	3.2339e-14
NDUFB3	9.99375e-19	0.916756	0.325	0.145	3.27175e-14
PCBP1	1.00633e-18	1.01814	0.266	0.108	3.29453e-14
ABHD12	1.06492e-18	3.10285	0.105	0.01	3.48634e-14
RC3H1	1.11754e-18	1.30352	0.192	0.058	3.65861e-14
CYC1	1.27033e-18	1.14624	0.227	0.081	4.1588e-14
TBC1D20	1.27296e-18	2.18222	0.133	0.025	4.16742e-14
EIF2AK1	1.31899e-18	1.18216	0.222	0.077	4.31811e-14
SPAG9	1.87278e-18	1.83368	0.144	0.031	6.1311e-14
HP1BP3	1.88951e-18	0.607773	0.575	0.347	6.18587e-14
SLC25A25	1.92541e-18	2.23306	0.12	0.018	6.3034e-14
FAM46C	2.09049e-18	-1.10795	0.27	0.394	6.84385e-14
COX4I1	2.09924e-18	-0.2942	0.981	0.973	6.87251e-14
TNFRSF25	2.2534e-18	0.947012	0.295	0.129	7.37718e-14
C7orf26	2.47479e-18	2.49271	0.117	0.017	8.10196e-14
TRIM4	2.9414e-18	1.37077	0.171	0.047	9.62954e-14
KIAA1432	3.53895e-18	1.99679	0.129	0.024	1.15858e-13
YWHAQ	3.57746e-18	-0.619925	0.641	0.676	1.17119e-13
CREBL2	3.70675e-18	1.76274	0.153	0.037	1.21352e-13
RHOH	3.91529e-18	-0.668817	0.608	0.652	1.28179e-13
LPGAT1	4.23051e-18	2.14878	0.128	0.024	1.38498e-13
HNRNPD	4.31013e-18	1.01347	0.276	0.118	1.41105e-13
DNAAF2	4.49792e-18	1.52881	0.188	0.059	1.47253e-13
CSTB	4.81112e-18	0.547965	0.629	0.392	1.57506e-13
PDCD7	4.81562e-18	2.30171	0.116	0.017	1.57654e-13
KLF2	6.48924e-18	0.616539	0.591	0.375	2.12445e-13
LRCH4	6.76153e-18	1.27274	0.192	0.061	2.21359e-13
E2F4	6.91332e-18	1.66605	0.16	0.043	2.26328e-13
TOMM70A	7.08783e-18	2.11251	0.132	0.026	2.32042e-13
CHD3	7.15762e-18	1.08946	0.253	0.102	2.34326e-13
PPM1M	7.22117e-18	1.53791	0.168	0.047	2.36407e-13
PPM1B	8.87698e-18	1.21003	0.203	0.068	2.90615e-13
HSP90AB1	9.24563e-18	-0.404363	0.885	0.898	3.02684e-13
RAB4A	9.36318e-18	1.2674	0.217	0.079	3.06532e-13
RPS14	9.56954e-18	-0.125879	1	1	3.13288e-13
PPM1A	9.57018e-18	2.44397	0.118	0.019	3.13309e-13
UBE2J2	1.0369e-17	1.23649	0.192	0.061	3.3946e-13
EFCAB2	1.05049e-17	2.02664	0.134	0.028	3.43911e-13
IL17RA	1.19763e-17	1.21265	0.232	0.09	3.9208e-13
RAB22A	1.21166e-17	2.91958	0.098	0.009	3.96674e-13
APPL1	1.26026e-17	1.21246	0.196	0.064	4.12583e-13
MARK3	1.33945e-17	1.80356	0.15	0.038	4.38509e-13
TTC19	1.3547e-17	1.29273	0.171	0.049	4.43503e-13
MAPK1IP1L	1.39358e-17	-0.713462	0.453	0.544	4.56232e-13
CAPNS1	1.41304e-17	1.39529	0.176	0.053	4.62603e-13
NOL9	1.47293e-17	2.09012	0.126	0.024	4.82207e-13
REEP3	1.48199e-17	1.85343	0.126	0.024	4.85172e-13
RP11-18H21.1	2.03117e-17	0.693878	0.356	0.174	6.64965e-13
PREP	2.1651e-17	2.28032	0.106	0.013	7.08811e-13
BOP1	2.34749e-17	3.96124	0.085	0.003	7.6852e-13
ABHD17A	2.71259e-17	2.04012	0.129	0.026	8.88046e-13
WNT7A	3.11866e-17	2.77706	0.103	0.012	1.02099e-12
NUDT4	3.15185e-17	1.81256	0.149	0.038	1.03185e-12
RSAD1	3.33867e-17	1.41813	0.177	0.054	1.09301e-12
POLRMT	3.3927e-17	2.53604	0.109	0.016	1.1107e-12
ATG4D	3.47877e-17	4.23589	0.083	0.003	1.13888e-12
FOS	3.95465e-17	-0.463475	0.971	0.938	1.29467e-12
FAM98C	4.05534e-17	1.72823	0.138	0.031	1.32764e-12
BAG3	4.44822e-17	1.92015	0.137	0.031	1.45626e-12
MCMBP	4.48805e-17	2.69084	0.1	0.011	1.4693e-12
NME4	4.55871e-17	1.8226	0.144	0.036	1.49243e-12
PTPN4	6.59276e-17	0.902168	0.286	0.127	2.15834e-12
DCK	7.10882e-17	0.877907	0.316	0.148	2.32729e-12
PCSK1N	7.46189e-17	3.85564	0.085	0.004	2.44287e-12
ARIH1	8.25622e-17	1.7696	0.138	0.033	2.70292e-12
S100A11	8.9649e-17	0.378176	0.871	0.69	2.93493e-12
CRLS1	9.21873e-17	4.30904	0.079	0.002	3.01803e-12
ACSS1	9.7487e-17	2.43582	0.106	0.016	3.19153e-12
TMEM185B	1.18345e-16	7.055	0.073	0	3.87438e-12
PSMB10	1.2299e-16	0.537171	0.536	0.318	4.02646e-12
TSR3	1.28962e-16	3.3851	0.088	0.007	4.22197e-12
GMDS	1.57943e-16	2.30476	0.106	0.016	5.17075e-12
MCUR1	1.62205e-16	2.42604	0.11	0.018	5.31028e-12
ITGA6	1.6562e-16	1.15833	0.198	0.07	5.42206e-12
VIPR1	1.72596e-16	1.9564	0.128	0.028	5.65044e-12
PPM1G	1.94803e-16	0.707688	0.356	0.18	6.37745e-12
MAP2K5	1.97493e-16	2.21908	0.106	0.016	6.46552e-12
PARP12	2.15665e-16	2.26242	0.11	0.018	7.06044e-12
GSPT1	2.51323e-16	1.09669	0.21	0.077	8.22781e-12
BCL11B	2.55596e-16	0.802607	0.342	0.173	8.36769e-12
ESYT1	2.6028e-16	0.562392	0.42	0.222	8.52106e-12
BAZ1A	2.70022e-16	0.750768	0.354	0.182	8.83997e-12
MIB2	3.38427e-16	1.45267	0.151	0.042	1.10794e-11
SEC24B	3.41191e-16	1.886	0.129	0.029	1.11699e-11
TMEM129	3.49197e-16	2.63173	0.094	0.01	1.1432e-11
TTC7A	3.58501e-16	2.24597	0.114	0.021	1.17366e-11
WHSC1L1	3.69682e-16	0.52492	0.61	0.383	1.21026e-11
ZNF862	4.01622e-16	1.75456	0.116	0.021	1.31483e-11
SIDT1	4.12343e-16	2.08652	0.113	0.02	1.34993e-11
YWHAZ	4.20932e-16	-0.355251	0.933	0.924	1.37805e-11
REPIN1	4.2534e-16	2.2915	0.102	0.015	1.39248e-11
DENND1B	4.36046e-16	1.95249	0.125	0.027	1.42753e-11
THRA	4.48264e-16	1.7962	0.127	0.028	1.46753e-11
TRAPPC12	4.69936e-16	2.18577	0.112	0.02	1.53848e-11
MAP2K4	4.83656e-16	4.09272	0.078	0.003	1.58339e-11
SIRT7	4.85312e-16	1.53807	0.141	0.036	1.58881e-11
LPIN2	4.91938e-16	0.907778	0.263	0.113	1.61051e-11
TLN1	6.19153e-16	0.583837	0.405	0.218	2.02698e-11
CECR5	6.57169e-16	2.16357	0.108	0.018	2.15144e-11
SNRNP70	6.99483e-16	0.829987	0.324	0.163	2.28997e-11
CTDSP2	7.51027e-16	1.2971	0.177	0.058	2.45871e-11
EEF1D	8.18166e-16	-0.201745	0.999	0.991	2.67851e-11
MRPL23	8.92149e-16	0.640074	0.369	0.186	2.92072e-11
PTP4A2	9.35751e-16	0.710688	0.352	0.176	3.06346e-11
PER1	9.73328e-16	-1.02349	0.276	0.377	3.18648e-11
TOB1	1.05495e-15	-0.782715	0.536	0.594	3.45369e-11
P4HTM	1.17278e-15	1.62015	0.135	0.034	3.83945e-11
B3GNT2	1.18542e-15	1.96573	0.124	0.028	3.88083e-11
TSC22D2	1.21149e-15	1.50291	0.153	0.045	3.96617e-11
GAPDH	1.58604e-15	-0.28489	0.987	0.985	5.19237e-11
ATG16L2	1.6831e-15	1.52138	0.143	0.039	5.51014e-11
DNAJA1	1.72904e-15	-0.858492	0.395	0.479	5.66052e-11
CD97	1.86619e-15	-0.695445	0.592	0.624	6.10954e-11
PCBP2	1.87161e-15	0.307914	0.925	0.769	6.12728e-11
MAP3K11	1.88639e-15	1.19634	0.166	0.053	6.17568e-11
PPP1R2	1.95501e-15	-0.562706	0.659	0.678	6.40031e-11
TMEM203	1.96851e-15	3.61278	0.08	0.006	6.4445e-11
ZDHHC7	2.02341e-15	2.51805	0.094	0.012	6.62425e-11
COQ10A	2.12149e-15	2.86697	0.083	0.007	6.94533e-11
CRTC3	2.44882e-15	1.30737	0.163	0.052	8.01695e-11
RASGRP2	2.55115e-15	0.569113	0.489	0.29	8.35196e-11
ATP13A1	2.63519e-15	1.7175	0.121	0.027	8.62709e-11
GIMAP6	3.71065e-15	1.10698	0.197	0.073	1.21479e-10
HPS6	3.77535e-15	3.16179	0.083	0.008	1.23597e-10
FAU	5.66165e-15	-0.140262	1	1	1.85351e-10
GNAS	6.02411e-15	0.657074	0.392	0.214	1.97217e-10
CCDC69	6.11442e-15	0.891853	0.24	0.101	2.00174e-10
POM121C	6.12768e-15	1.37139	0.15	0.045	2.00608e-10
DENND2D	6.18272e-15	0.744034	0.33	0.168	2.0241e-10
CDC25B	6.24569e-15	0.538654	0.551	0.351	2.04471e-10
AC006129.2	6.79872e-15	0.734538	0.344	0.178	2.22577e-10
PLEKHA3	7.199e-15	2.04234	0.098	0.016	2.35681e-10
DEK	8.04907e-15	0.552925	0.535	0.334	2.6351e-10
OSER1	8.06054e-15	-1.31464	0.158	0.258	2.63886e-10
HERPUD1	8.36547e-15	-1.03172	0.3	0.395	2.73869e-10
RBX1	8.67796e-15	0.634547	0.384	0.209	2.84099e-10
SLC9A3R1	8.75697e-15	0.507384	0.569	0.355	2.86686e-10
ACTR1B	9.81086e-15	0.869698	0.236	0.1	3.21188e-10
GSTM4	1.00097e-14	-4.72755	0.002	0.039	3.27697e-10
ATP6V0A2	1.01714e-14	2.55226	0.089	0.011	3.3299e-10
SEL1L3	1.06312e-14	2.26492	0.097	0.016	3.48043e-10
PIN4	1.09597e-14	1.09909	0.178	0.063	3.588e-10
NAGPA	1.11233e-14	2.36948	0.103	0.019	3.64155e-10
PSPC1	1.21265e-14	1.33114	0.152	0.047	3.96998e-10
ZNF331	1.239e-14	-1.44833	0.148	0.247	4.05625e-10
EMC8	1.28953e-14	2.60822	0.084	0.009	4.22167e-10
CORO1A	1.29095e-14	0.249441	0.967	0.886	4.22632e-10
UHRF2	1.33498e-14	1.74128	0.124	0.031	4.37047e-10
TMEM245	1.37434e-14	1.6038	0.142	0.043	4.4993e-10
TUBA1A	1.39423e-14	-0.637589	0.771	0.76	4.56442e-10
PPP3R1	1.40156e-14	1.80786	0.108	0.021	4.58842e-10
RRP1B	1.49653e-14	0.765199	0.264	0.121	4.89934e-10
BOD1	1.69977e-14	3.94074	0.071	0.003	5.56469e-10
CTDP1	1.74147e-14	2.14579	0.103	0.019	5.70122e-10
C16orf80	1.81603e-14	-1.27538	0.174	0.277	5.94533e-10
IFFO1	2.02145e-14	2.58004	0.089	0.012	6.61782e-10
EI24	2.30888e-14	2.13795	0.104	0.02	7.5588e-10
HNRNPUL1	2.537e-14	0.411367	0.67	0.444	8.30562e-10
FUT7	2.60596e-14	1.49597	0.154	0.051	8.53139e-10
NR1D2	2.62129e-14	1.12965	0.185	0.07	8.58158e-10
FBXW5	2.70248e-14	0.684977	0.358	0.191	8.84736e-10
RGS16	2.77519e-14	-1.52226	0.118	0.218	9.08541e-10
IL16	2.9297e-14	0.70947	0.439	0.258	9.59126e-10
MDFIC	2.97059e-14	1.26609	0.146	0.044	9.72512e-10
CIRBP	3.00987e-14	-0.325383	0.909	0.888	9.85373e-10
TRIM11	3.07587e-14	2.29957	0.093	0.015	1.00698e-09
SLC2A3	3.20903e-14	-0.706562	0.563	0.606	1.05057e-09
ZNF580	3.26414e-14	1.79681	0.112	0.025	1.06861e-09
RNF144A	3.51893e-14	3.49574	0.072	0.004	1.15203e-09
DIAPH1	3.52798e-14	0.699543	0.325	0.166	1.15499e-09
GIMAP5	3.79491e-14	0.533462	0.524	0.333	1.24238e-09
NDUFA3	3.79856e-14	0.507571	0.522	0.324	1.24357e-09
AGPAT2	3.87233e-14	2.01225	0.095	0.016	1.26772e-09
MAP4K2	3.94404e-14	1.00855	0.211	0.088	1.2912e-09
HLA-DRB5	4.03733e-14	1.67193	0.124	0.033	1.32174e-09
CDC42	4.20466e-14	-0.414076	0.788	0.782	1.37652e-09
PBRM1	4.3153e-14	1.21561	0.162	0.055	1.41274e-09
C14orf2	4.51637e-14	0.45434	0.549	0.327	1.47857e-09
SPG7	4.59833e-14	0.830299	0.227	0.098	1.5054e-09
B2M	4.73143e-14	-0.129006	1	1	1.54897e-09
PDE8A	4.8404e-14	2.56456	0.083	0.01	1.58465e-09
TRIM44	4.93251e-14	1.40905	0.142	0.044	1.61481e-09
UBR5	4.98657e-14	1.14967	0.177	0.066	1.6325e-09
ASF1A	5.69346e-14	0.942085	0.218	0.092	1.86392e-09
ELF1	6.02637e-14	-0.758504	0.468	0.52	1.97291e-09
GLS	6.04264e-14	1.52564	0.124	0.033	1.97824e-09
RNF115	6.06896e-14	0.992318	0.187	0.072	1.98686e-09
BIRC6	6.14284e-14	0.823664	0.274	0.135	2.01104e-09
UBE2E3	6.61707e-14	0.93754	0.209	0.085	2.1663e-09
RPS13	6.67732e-14	-0.126244	1	1	2.18602e-09
CUL4A	6.93044e-14	0.985639	0.221	0.095	2.26889e-09
RASA3	7.06432e-14	0.58667	0.476	0.299	2.31272e-09
FAM118A	7.19526e-14	-1.15496	0.153	0.254	2.35559e-09
CCNL1	7.84133e-14	-0.505029	0.6	0.646	2.56709e-09
PDE7A	8.00552e-14	1.33673	0.158	0.055	2.62085e-09
GFER	8.00598e-14	1.33502	0.124	0.033	2.621e-09
NDUFAF3	8.39946e-14	0.593888	0.333	0.172	2.74982e-09
AC092580.4	9.98171e-14	2.04604	0.099	0.019	3.26781e-09
LTBP3	1.00816e-13	2.16932	0.093	0.016	3.30052e-09
HTATSF1	1.01984e-13	0.718703	0.243	0.109	3.33877e-09
DEXI	1.03901e-13	3.74049	0.067	0.003	3.40152e-09
SMARCC1	1.0706e-13	0.874773	0.232	0.104	3.50492e-09
GCH1	1.17319e-13	2.10313	0.088	0.013	3.8408e-09
NUDT18	1.23387e-13	2.89416	0.079	0.009	4.03944e-09
H2AFY	1.2531e-13	0.74743	0.262	0.122	4.10239e-09
NDUFC1	1.32251e-13	0.60521	0.392	0.215	4.32963e-09
HSPA1A	1.3547e-13	1.51428	0.115	0.028	4.43502e-09
RGMB	1.39141e-13	3.77452	0.067	0.003	4.55521e-09
RP11-553K8.5	1.40251e-13	-2.66057	0.014	0.066	4.59155e-09
C12orf75	1.45428e-13	0.684441	0.309	0.158	4.76102e-09
IER2	1.46847e-13	0.549513	0.681	0.52	4.80749e-09
WDR5	1.52692e-13	2.12549	0.09	0.015	4.99882e-09
S100A10	1.59061e-13	-0.288868	0.975	0.957	5.20733e-09
PRR7	1.70915e-13	0.894916	0.2	0.082	5.59542e-09
BBC3	1.72858e-13	3.22725	0.071	0.006	5.65902e-09
SRGN	1.85478e-13	-0.504082	0.76	0.736	6.07218e-09
PET100	1.94814e-13	0.509925	0.456	0.26	6.37781e-09
RABL6	2.03533e-13	1.93889	0.103	0.022	6.66327e-09
POLR2J3	2.19532e-13	0.782941	0.293	0.149	7.18702e-09
RANBP1	2.25637e-13	0.61157	0.341	0.181	7.3869e-09
VASP	2.26561e-13	0.684165	0.293	0.148	7.41717e-09
WDR82	2.48076e-13	0.84361	0.238	0.108	8.12152e-09
DHRS13	2.58648e-13	2.96193	0.071	0.006	8.46763e-09
ARAP2	2.59152e-13	1.1413	0.185	0.073	8.48411e-09
ARRDC2	2.75279e-13	1.3077	0.153	0.053	9.0121e-09
PABPC1	3.04778e-13	-0.199825	0.996	0.998	9.97783e-09
GLI4	3.07583e-13	5.37315	0.06	0.001	1.00697e-08
HMHA1	3.12025e-13	0.410003	0.585	0.373	1.02151e-08
MCM3AP	3.50314e-13	1.20283	0.158	0.056	1.14686e-08
TRMT112	3.54473e-13	0.429251	0.625	0.414	1.16047e-08
MYEOV2	3.72005e-13	0.56349	0.414	0.237	1.21787e-08
GLTPD1	3.9847e-13	2.04663	0.096	0.019	1.30451e-08
ARHGAP15	4.13381e-13	0.345772	0.761	0.565	1.35333e-08
GIMAP7	4.76552e-13	0.464053	0.649	0.456	1.56014e-08
PLBD2	4.8062e-13	2.51921	0.077	0.009	1.57345e-08
STAT5A	5.12707e-13	0.995781	0.184	0.074	1.6785e-08
VAC14	5.14271e-13	2.15603	0.087	0.015	1.68362e-08
FAM117A	5.2009e-13	1.69083	0.108	0.026	1.70267e-08
MOSPD3	6.02652e-13	1.36538	0.147	0.051	1.97296e-08
THEM6	6.60403e-13	2.06317	0.095	0.019	2.16203e-08
LAGE3	6.60479e-13	1.19481	0.163	0.061	2.16228e-08
THAP11	6.82325e-13	1.35539	0.124	0.036	2.23379e-08
GLRX5	6.90328e-13	3.13437	0.064	0.003	2.26e-08
TPRA1	7.39209e-13	1.834	0.088	0.016	2.42002e-08
PTPN9	7.43586e-13	2.37393	0.082	0.012	2.43435e-08
WNK1	7.47007e-13	0.671127	0.321	0.169	2.44555e-08
RPL31	7.4827e-13	0.199004	0.992	0.967	2.44969e-08
RNF187	8.39598e-13	1.96264	0.096	0.02	2.74868e-08
ALKBH6	9.09685e-13	3.25842	0.063	0.003	2.97813e-08
DAZAP1	1.06547e-12	1.52599	0.131	0.042	3.48814e-08
EHBP1L1	1.20567e-12	3.51996	0.065	0.004	3.94711e-08
PABPN1	1.20783e-12	1.00064	0.189	0.08	3.9542e-08
CSRNP1	1.23923e-12	0.458472	0.449	0.268	4.057e-08
PIGX	1.45197e-12	2.06623	0.087	0.016	4.75345e-08
GSR	1.46108e-12	2.07198	0.093	0.019	4.7833e-08
IL10RA	1.51359e-12	0.433645	0.585	0.385	4.95519e-08
GTF2B	1.58732e-12	-1.02003	0.218	0.31	5.19656e-08
WAC-AS1	1.59287e-12	2.12289	0.09	0.018	5.21473e-08
SMARCA4	1.72814e-12	1.00973	0.197	0.085	5.65757e-08
RPS23	1.76132e-12	-0.101815	1	1	5.76621e-08
SNX20	1.79856e-12	1.01265	0.169	0.065	5.88812e-08
EEF1B2	2.11489e-12	-0.171694	0.999	0.996	6.92374e-08
CDK13	2.24086e-12	1.21873	0.141	0.048	7.33612e-08
EFR3A	2.33054e-12	0.916903	0.176	0.07	7.62971e-08
SRP14	2.5039e-12	-0.297184	0.912	0.881	8.19727e-08
SIPA1	2.57907e-12	1.32629	0.134	0.045	8.44337e-08
HNRNPL	2.66144e-12	0.687422	0.287	0.147	8.71304e-08
PDXK	2.68139e-12	3.00341	0.068	0.007	8.77834e-08
TM7SF3	2.93562e-12	1.69251	0.102	0.025	9.61063e-08
EIF3F	3.03458e-12	-0.282368	0.936	0.905	9.93461e-08
RALBP1	3.07887e-12	1.07485	0.15	0.054	1.00796e-07
APOBEC3G	3.21054e-12	0.695807	0.251	0.123	1.05107e-07
RNF139	3.25917e-12	0.845474	0.202	0.089	1.06699e-07
ICMT	3.29371e-12	3.60351	0.063	0.004	1.07829e-07
POMZP3	3.5115e-12	2.56921	0.074	0.01	1.1496e-07
DCAF10	3.65172e-12	1.3855	0.122	0.037	1.1955e-07
P2RY8	4.21178e-12	0.366723	0.525	0.324	1.37885e-07
RASGEF1B	4.26978e-12	-2.2371	0.024	0.08	1.39784e-07
LDLRAP1	4.49728e-12	0.530218	0.415	0.244	1.47232e-07
BUD31	4.584e-12	-0.887222	0.268	0.351	1.50071e-07
TAZ	4.88019e-12	0.895054	0.195	0.085	1.59768e-07
PRKCZ	4.90651e-12	3.24699	0.062	0.004	1.60629e-07
ZBTB7A	4.99783e-12	1.44273	0.108	0.029	1.63619e-07
RAC2	5.00463e-12	0.241838	0.959	0.88	1.63841e-07
SLC25A24	5.01966e-12	1.08058	0.147	0.053	1.64334e-07
CTCF	5.24213e-12	1.58621	0.118	0.036	1.71617e-07
EML3	5.28036e-12	1.27736	0.143	0.052	1.72869e-07
SHFM1	6.29486e-12	0.50357	0.48	0.296	2.06081e-07
PPP1R3E	6.46243e-12	2.30852	0.075	0.011	2.11567e-07
SPN	6.49513e-12	0.493442	0.415	0.246	2.12638e-07
CDK2AP2	6.72343e-12	0.542073	0.358	0.204	2.20112e-07
PCSK7	6.95156e-12	0.600694	0.327	0.18	2.2758e-07
RP3-395M20.12	7.07351e-12	1.14177	0.129	0.043	2.31572e-07
SUSD3	7.65294e-12	0.745468	0.259	0.131	2.50542e-07
PPP2R5A	7.79983e-12	1.77351	0.097	0.024	2.55351e-07
MAPKAPK5	8.01234e-12	1.24546	0.128	0.042	2.62308e-07
TMEM256-PLSCR3	8.14299e-12	0.456731	0.524	0.338	2.66585e-07
FHL1	8.37165e-12	0.803784	0.215	0.099	2.74071e-07
PCYT2	8.48703e-12	2.62118	0.068	0.008	2.77848e-07
KIF5B	8.85698e-12	-0.728252	0.395	0.453	2.8996e-07
STRADB	8.99656e-12	4.27421	0.056	0.002	2.9453e-07
SPEN	9.06513e-12	0.898086	0.19	0.084	2.96774e-07
PRKAR1A	9.41509e-12	0.425798	0.335	0.183	3.08231e-07
PI16	9.43909e-12	0.816142	0.188	0.081	3.09017e-07
ARL6IP5	9.65444e-12	0.333566	0.808	0.611	3.16067e-07
RAB11B	9.74272e-12	0.512274	0.396	0.231	3.18957e-07
VARS	1.00458e-11	1.86628	0.089	0.019	3.28881e-07
GADD45GIP1	1.01616e-11	0.541617	0.361	0.202	3.3267e-07
PHYKPL	1.02549e-11	0.673797	0.261	0.131	3.35726e-07
ACAA1	1.05879e-11	0.929555	0.193	0.085	3.46628e-07
RCSD1	1.07559e-11	0.367734	0.591	0.382	3.52127e-07
ATP6V0C	1.12737e-11	-0.515563	0.629	0.621	3.69078e-07
SDHD	1.1671e-11	0.641123	0.285	0.149	3.82084e-07
EIF4EBP2	1.20152e-11	1.13106	0.144	0.053	3.93353e-07
NFATC1	1.23805e-11	1.02387	0.171	0.071	4.05312e-07
FLOT2	1.25042e-11	0.48356	0.392	0.221	4.09364e-07
PPP3CC	1.26584e-11	0.542074	0.396	0.232	4.14409e-07
RPS27L	1.27306e-11	0.524295	0.506	0.323	4.16775e-07
TP53I13	1.30896e-11	1.077	0.159	0.063	4.28526e-07
KLHL36	1.42628e-11	1.09828	0.15	0.056	4.66937e-07
DDIT3	1.48751e-11	-1.46255	0.085	0.165	4.86981e-07
PDE3B	1.5493e-11	0.59553	0.279	0.148	5.07209e-07
RXRB	1.55521e-11	1.27371	0.116	0.035	5.09143e-07
MTRNR2L12	1.65946e-11	-2.05242	0.034	0.093	5.43274e-07
C1orf122	1.67647e-11	1.727	0.09	0.02	5.48842e-07
ZNF14	1.70207e-11	-1.95584	0.034	0.093	5.57222e-07
MAP3K1	1.72538e-11	0.885518	0.218	0.105	5.64854e-07
NIN	1.73672e-11	0.877495	0.175	0.074	5.68568e-07
OGT	1.73967e-11	0.563273	0.381	0.227	5.69532e-07
WWP1	1.8184e-11	0.925246	0.165	0.066	5.95307e-07
RUFY1	1.82106e-11	2.013	0.075	0.012	5.96177e-07
NBPF14	1.87227e-11	0.986021	0.165	0.067	6.12944e-07
GTF2H5	1.92798e-11	0.974201	0.156	0.061	6.31184e-07
ARL2BP	1.93137e-11	0.528513	0.349	0.194	6.32292e-07
PLCB2	1.96541e-11	1.00808	0.15	0.057	6.43435e-07
CCDC59	2.0056e-11	-0.713816	0.373	0.438	6.56592e-07
SMAD3	2.01349e-11	1.02202	0.161	0.064	6.59175e-07
FAM134B	2.01832e-11	1.86203	0.085	0.018	6.60759e-07
C15orf61	2.04167e-11	0.682462	0.209	0.095	6.684e-07
ZNF444	2.07113e-11	1.77733	0.083	0.017	6.78048e-07
SIGIRR	2.09992e-11	0.394129	0.512	0.319	6.87473e-07
SSNA1	2.17409e-11	0.479681	0.404	0.235	7.11755e-07
CEP104	2.2752e-11	1.59781	0.101	0.027	7.44853e-07
RBM8A	2.30887e-11	-0.634614	0.424	0.469	7.55878e-07
CARD11	2.36421e-11	0.926565	0.17	0.071	7.73994e-07
CC2D1A	2.50412e-11	1.23521	0.109	0.031	8.198e-07
SLC52A2	2.54498e-11	1.12353	0.132	0.046	8.33176e-07
SNX27	2.64237e-11	1.53579	0.093	0.022	8.65058e-07
INPP4B	2.66046e-11	0.40366	0.554	0.363	8.70981e-07
ZNF276	2.67231e-11	1.10351	0.143	0.053	8.74862e-07
KRAS	2.72679e-11	0.644653	0.239	0.12	8.92697e-07
LETM1	2.74483e-11	2.18499	0.08	0.016	8.98602e-07
CD47	3.00982e-11	0.471705	0.515	0.327	9.85356e-07
GDPD5	3.16207e-11	1.49823	0.087	0.019	1.0352e-06
DOCK8	3.20471e-11	0.526534	0.389	0.23	1.04916e-06
AHNAK	3.26262e-11	-0.330521	0.959	0.956	1.06812e-06
SIN3B	3.38729e-11	2.17049	0.074	0.012	1.10893e-06
SH2D3A	3.41966e-11	1.07454	0.117	0.037	1.11953e-06
FBRS	3.79698e-11	0.960202	0.171	0.073	1.24305e-06
ZMAT3	3.81068e-11	1.71834	0.096	0.025	1.24754e-06
MAPK1	3.99164e-11	1.02599	0.124	0.042	1.30678e-06
GIPC1	4.01636e-11	1.99185	0.08	0.016	1.31488e-06
CHST7	4.0219e-11	3.09441	0.06	0.006	1.31669e-06
MT-ND6	4.05589e-11	-0.426092	0.783	0.783	1.32782e-06
FERMT3	4.20661e-11	0.460104	0.393	0.232	1.37716e-06
RP11-455F5.5	4.35012e-11	2.94837	0.06	0.006	1.42414e-06
SLAIN2	4.37349e-11	0.939711	0.15	0.058	1.43179e-06
GPR15	4.54474e-11	2.36895	0.064	0.008	1.48786e-06
CDK16	4.55607e-11	1.54309	0.095	0.025	1.49156e-06
ME2	4.65955e-11	1.17311	0.114	0.036	1.52544e-06
TGIF2	4.77329e-11	2.16815	0.077	0.015	1.56268e-06
EMC10	5.06902e-11	0.541124	0.329	0.183	1.6595e-06
MARK2	5.07881e-11	1.36146	0.112	0.035	1.6627e-06
HOPX	5.20576e-11	0.671344	0.288	0.164	1.70426e-06
CAMK2D	5.28486e-11	1.08427	0.118	0.038	1.73016e-06
TMEM55B	5.2986e-11	1.07459	0.142	0.054	1.73465e-06
NSMAF	5.41267e-11	1.19025	0.129	0.046	1.772e-06
FBXO32	5.49782e-11	1.55723	0.104	0.03	1.79987e-06
ANKHD1	5.65339e-11	0.596599	0.262	0.135	1.85081e-06
POM121	5.69053e-11	1.20452	0.112	0.035	1.86297e-06
GCLM	6.00449e-11	2.33406	0.072	0.012	1.96575e-06
COA3	6.07585e-11	1.04681	0.147	0.057	1.98911e-06
BTBD1	6.12381e-11	1.54847	0.105	0.031	2.00481e-06
AC093323.3	6.29025e-11	1.96163	0.068	0.01	2.0593e-06
LGALS1	6.35446e-11	0.417723	0.594	0.44	2.08032e-06
ARRDC1	6.39535e-11	0.723654	0.222	0.109	2.09371e-06
EIF3E	6.45267e-11	-0.322345	0.872	0.845	2.11248e-06
CALM1	6.55362e-11	-0.199706	0.993	0.985	2.14553e-06
CRTC2	6.58806e-11	0.72298	0.153	0.059	2.1568e-06
ERAP2	6.61332e-11	0.826598	0.17	0.072	2.16507e-06
TNRC6A	6.9992e-11	1.00591	0.139	0.052	2.2914e-06
RALGAPB	7.37512e-11	1.49674	0.102	0.029	2.41447e-06
SELK	7.70722e-11	-0.648067	0.488	0.521	2.52319e-06
UBE2H	7.83711e-11	1.79135	0.086	0.02	2.56571e-06
SPPL2A	7.89855e-11	1.03415	0.142	0.055	2.58583e-06
ZNF639	8.10984e-11	1.40612	0.094	0.025	2.655e-06
EVA1C	8.38669e-11	1.68079	0.079	0.016	2.74563e-06
NSF	8.81002e-11	0.941872	0.149	0.058	2.88422e-06
DGKD	9.07416e-11	1.41799	0.107	0.033	2.9707e-06
PARP1	9.12193e-11	0.515075	0.334	0.191	2.98634e-06
GALT	9.20486e-11	0.688066	0.23	0.114	3.01349e-06
ZNF775	9.76794e-11	1.55983	0.097	0.027	3.19783e-06
RBM15B	1.01941e-10	1.66012	0.097	0.027	3.33734e-06
CD200R1	1.03664e-10	1.29519	0.102	0.029	3.39377e-06
SLC25A33	1.04052e-10	4.48954	0.048	0.001	3.40645e-06
ZNF652	1.05821e-10	1.22072	0.119	0.04	3.46436e-06
RBM3	1.08378e-10	-0.32341	0.816	0.809	3.54809e-06
PLD6	1.10716e-10	2.41337	0.063	0.008	3.62462e-06
ATP5J2	1.15842e-10	0.317976	0.575	0.366	3.79242e-06
C19orf52	1.16182e-10	2.97324	0.06	0.007	3.80355e-06
ATP8B2	1.17174e-10	0.946515	0.137	0.052	3.83604e-06
DIP2A	1.1943e-10	0.77651	0.234	0.12	3.9099e-06
IFIH1	1.19616e-10	1.69388	0.078	0.016	3.91597e-06
HGSNAT	1.20514e-10	2.20233	0.069	0.011	3.9454e-06
EIF2B5	1.21293e-10	1.13773	0.123	0.043	3.97089e-06
GPS2	1.28094e-10	1.02918	0.152	0.063	4.19355e-06
CTBP1-AS2	1.34673e-10	2.73005	0.062	0.008	4.40893e-06
CTNNBIP1	1.43064e-10	2.99821	0.057	0.006	4.68364e-06
TAP1	1.43745e-10	0.439269	0.477	0.302	4.70591e-06
ARHGAP30	1.43964e-10	0.37884	0.49	0.309	4.7131e-06
TRIM14	1.49793e-10	1.19192	0.117	0.039	4.90393e-06
TOPORS-AS1	1.57236e-10	0.59881	0.227	0.111	5.1476e-06
SRP9	1.64799e-10	0.365363	0.581	0.388	5.39517e-06
FAM219B	1.64995e-10	1.5606	0.089	0.022	5.4016e-06
ICAM2	1.65481e-10	0.384953	0.527	0.346	5.41751e-06
ZNF263	1.67211e-10	1.17094	0.11	0.035	5.47416e-06
RAB2A	1.67862e-10	0.437054	0.425	0.264	5.49545e-06
ZNF362	1.73733e-10	1.89474	0.074	0.015	5.68768e-06
STK25	1.78228e-10	0.963527	0.164	0.071	5.83483e-06
TYSND1	1.81257e-10	1.72514	0.077	0.016	5.93399e-06
SEPHS2	1.92031e-10	1.17571	0.123	0.044	6.2867e-06
MYO1G	1.9251e-10	0.398576	0.535	0.35	6.30238e-06
LRRFIP1	2.03422e-10	0.335427	0.734	0.548	6.65962e-06
STAT5B	2.0683e-10	0.955399	0.142	0.056	6.77122e-06
NUP210	2.12062e-10	0.613994	0.245	0.127	6.9425e-06
EIF4A3	2.13014e-10	1.20585	0.119	0.042	6.97365e-06
CMPK1	2.15699e-10	0.64499	0.24	0.123	7.06155e-06
ITGA4	2.18442e-10	-0.703353	0.461	0.516	7.15134e-06
REXO4	2.19532e-10	1.29766	0.105	0.033	7.18703e-06
DNLZ	2.2225e-10	6.27395	0.044	0	7.27603e-06
DBP	2.27789e-10	3.10131	0.056	0.006	7.45737e-06
ABCG1	2.32029e-10	2.50318	0.065	0.01	7.59616e-06
CSK	2.33194e-10	0.400588	0.393	0.231	7.63431e-06
RIPK1	2.4275e-10	1.11113	0.116	0.039	7.94715e-06
ARL4A	2.44065e-10	-0.714279	0.443	0.494	7.99021e-06
PTEN	2.48182e-10	1.06861	0.119	0.042	8.12497e-06
CBFB	2.56307e-10	1.35991	0.106	0.034	8.39096e-06
SYNRG	2.5637e-10	0.45993	0.369	0.217	8.39304e-06
RNF213	2.56488e-10	0.321292	0.702	0.508	8.39692e-06
ZNF511	2.5744e-10	0.898183	0.153	0.063	8.42806e-06
BANF1	2.59047e-10	0.468341	0.331	0.19	8.48067e-06
CD83	2.7057e-10	-1.29188	0.101	0.178	8.85793e-06
SGK1	2.78651e-10	-1.32911	0.08	0.153	9.12246e-06
RNF220	2.78904e-10	1.54244	0.093	0.026	9.13077e-06
TRIM65	2.80551e-10	2.64027	0.058	0.007	9.18468e-06
UPF2	2.84661e-10	0.659758	0.264	0.144	9.31924e-06
RPL17	2.88804e-10	-0.153114	1	0.998	9.45487e-06
NR2C2	2.90901e-10	3.17517	0.056	0.006	9.52353e-06
YDJC	2.91058e-10	0.727806	0.21	0.103	9.52866e-06
PRDX1	2.92718e-10	0.39636	0.476	0.301	9.58299e-06
WAPAL	3.00143e-10	0.53923	0.27	0.145	9.82609e-06
RICTOR	3.10954e-10	0.634085	0.222	0.11	1.018e-05
ARHGDIB	3.14781e-10	-0.212097	0.991	0.981	1.03053e-05
H2AFX	3.16366e-10	1.74938	0.081	0.019	1.03572e-05
DYNLL2	3.21114e-10	1.12018	0.113	0.038	1.05126e-05
RNF31	3.27655e-10	2.10034	0.069	0.012	1.07268e-05
CLDND1	3.43932e-10	0.45649	0.398	0.24	1.12596e-05
SAC3D1	3.56645e-10	3.80061	0.048	0.002	1.16759e-05
B3GAT3	3.72734e-10	0.649142	0.195	0.092	1.22026e-05
WBSCR16	3.74067e-10	2.51993	0.06	0.008	1.22462e-05
AREG	3.80342e-10	-1.48965	0.086	0.157	1.24517e-05
RRAGA	3.829e-10	0.650807	0.178	0.081	1.25354e-05
PACS1	3.98185e-10	0.718223	0.176	0.08	1.30358e-05
RPL6	4.06222e-10	-0.118931	1	1	1.32989e-05
HLA-A	4.08889e-10	-0.169294	0.999	0.999	1.33862e-05
EIF5B	4.2071e-10	0.473099	0.355	0.21	1.37732e-05
CPSF4	4.23489e-10	2.48621	0.062	0.009	1.38642e-05
EIF3H	4.28408e-10	-0.319068	0.815	0.787	1.40252e-05
LINC00116	4.31955e-10	0.620792	0.217	0.107	1.41413e-05
SIGMAR1	4.34547e-10	0.67003	0.213	0.104	1.42262e-05
SLC12A9	4.40763e-10	1.20748	0.1	0.03	1.44297e-05
CCL5	4.51698e-10	-0.802656	0.322	0.422	1.47877e-05
KDM7A	4.55173e-10	2.12523	0.07	0.013	1.49015e-05
RAB11FIP4	4.63699e-10	1.63765	0.075	0.016	1.51806e-05
PRKCD	4.70189e-10	2.55134	0.059	0.008	1.53931e-05
KMT2E	4.81875e-10	-0.428672	0.673	0.677	1.57756e-05
IGFBP3	4.84519e-10	2.42289	0.062	0.009	1.58622e-05
PXN	4.86881e-10	0.523363	0.293	0.164	1.59395e-05
STIM2	4.97892e-10	1.00878	0.132	0.051	1.63e-05
CEP120	5.04571e-10	1.16637	0.13	0.051	1.65186e-05
KMT2C	5.19788e-10	0.445494	0.308	0.175	1.70168e-05
FAM110A	5.20298e-10	2.4278	0.059	0.008	1.70335e-05
DEF6	5.52689e-10	0.383326	0.469	0.292	1.80939e-05
SELPLG	5.5758e-10	0.352132	0.655	0.478	1.82541e-05
FN3KRP	5.70283e-10	1.31483	0.109	0.037	1.86699e-05
PSMA5	5.96913e-10	0.457224	0.357	0.21	1.95417e-05
LINC01003	6.34749e-10	4.37064	0.044	0.001	2.07804e-05
GGA2	6.45534e-10	1.34588	0.108	0.036	2.11335e-05
NUCKS1	6.93696e-10	0.360688	0.505	0.327	2.27102e-05
FEZ2	6.99366e-10	1.84734	0.067	0.012	2.28958e-05
CDC73	7.0101e-10	0.567148	0.234	0.12	2.29497e-05
PPP1R35	7.18098e-10	1.48421	0.076	0.017	2.35091e-05
HMGN1	7.2543e-10	0.331986	0.708	0.52	2.37491e-05
FAM58A	7.28601e-10	2.06067	0.065	0.011	2.38529e-05
KIAA0232	7.28637e-10	1.43854	0.081	0.02	2.38541e-05
DDIT4	7.40091e-10	-0.766299	0.517	0.56	2.42291e-05
PHF20L1	7.44367e-10	0.797421	0.168	0.076	2.43691e-05
RPL27	7.82195e-10	0.144635	0.996	0.985	2.56075e-05
C9orf41	7.88592e-10	2.57186	0.058	0.008	2.58169e-05
RFXAP	7.92343e-10	3.57376	0.047	0.002	2.59397e-05
CENPK	8.3264e-10	0.91092	0.144	0.061	2.7259e-05
EEF1G	8.53173e-10	-0.16901	0.997	0.988	2.79312e-05
TBC1D1	8.61972e-10	0.839412	0.155	0.066	2.82192e-05
FBXL16	8.89715e-10	2.10501	0.068	0.013	2.91275e-05
LEMD2	8.91344e-10	1.84344	0.069	0.013	2.91808e-05
CAPG	8.96431e-10	0.631801	0.289	0.166	2.93473e-05
PKIA	9.06553e-10	1.44494	0.083	0.021	2.96787e-05
TNFRSF4	9.09326e-10	0.470457	0.304	0.173	2.97695e-05
NOMO2	9.09631e-10	1.32229	0.093	0.027	2.97795e-05
UBALD2	9.22346e-10	1.40223	0.093	0.027	3.01958e-05
PDZD8	9.2257e-10	1.60474	0.083	0.021	3.02031e-05
ZNF414	9.71116e-10	1.58742	0.079	0.019	3.17924e-05
CAB39	9.72496e-10	1.46028	0.094	0.028	3.18376e-05
DCAF7	9.74284e-10	0.643211	0.236	0.125	3.18961e-05
TBX21	9.76971e-10	2.61699	0.058	0.008	3.19841e-05
FXYD1	9.86604e-10	1.03041	0.133	0.053	3.22994e-05
BCAS2	1.02363e-09	-0.740023	0.328	0.389	3.35115e-05
SUDS3	1.03394e-09	0.819198	0.152	0.065	3.38491e-05
MAPK3	1.04178e-09	1.90308	0.074	0.017	3.41058e-05
PDF	1.04836e-09	6.07094	0.041	0	3.43213e-05
DDX42	1.0707e-09	1.26355	0.11	0.038	3.50524e-05
TMEM123	1.07158e-09	0.307075	0.744	0.561	3.50812e-05
VPS4B	1.07569e-09	0.435157	0.251	0.132	3.5216e-05
ZNF688	1.08535e-09	1.84207	0.074	0.017	3.55323e-05
ARHGEF2	1.08545e-09	0.669306	0.181	0.084	3.55355e-05
MAPK8IP3	1.0996e-09	0.882726	0.132	0.053	3.59988e-05
CREG1	1.10655e-09	2.93897	0.053	0.006	3.62263e-05
GNPTAB	1.11026e-09	1.27598	0.108	0.037	3.63478e-05
ZNF672	1.13284e-09	2.49802	0.055	0.007	3.70869e-05
ACLY	1.15901e-09	0.762166	0.171	0.079	3.79438e-05
GIMAP1	1.22943e-09	0.462366	0.423	0.274	4.0249e-05
CTSF	1.24053e-09	2.87943	0.048	0.003	4.06124e-05
CCNH	1.27493e-09	-0.645012	0.471	0.504	4.17387e-05
NAA30	1.32284e-09	1.51124	0.083	0.022	4.33072e-05
C4orf32	1.39371e-09	2.14504	0.064	0.011	4.56274e-05
PSMB9	1.41373e-09	0.351398	0.71	0.514	4.62828e-05
UBE2S	1.44292e-09	2.0556	0.064	0.011	4.72385e-05
GMIP	1.49247e-09	0.687278	0.172	0.08	4.88606e-05
RIN3	1.49508e-09	0.743134	0.186	0.09	4.8946e-05
PMM2	1.5315e-09	1.10274	0.158	0.073	5.01383e-05
AL592284.1	1.53191e-09	0.50417	0.339	0.203	5.01518e-05
CD2AP	1.53311e-09	0.865843	0.164	0.075	5.0191e-05
MAPK14	1.54571e-09	2.15553	0.065	0.012	5.06036e-05
DUSP22	1.55913e-09	1.26808	0.095	0.029	5.10428e-05
ORAI3	1.56397e-09	2.32554	0.055	0.007	5.12014e-05
MYO9B	1.56853e-09	0.781322	0.138	0.056	5.13506e-05
TMEM57	1.57922e-09	1.17776	0.111	0.039	5.17006e-05
WDR86	1.68724e-09	1.41765	0.086	0.024	5.52368e-05
LRRC14	1.77324e-09	1.39203	0.087	0.025	5.80524e-05
GSK3B	1.81568e-09	0.477154	0.219	0.11	5.94418e-05
REV3L	1.83715e-09	1.15322	0.111	0.039	6.01447e-05
XKR8	1.85374e-09	1.96349	0.061	0.01	6.06877e-05
SLC2A4RG	1.85738e-09	0.95201	0.125	0.048	6.08071e-05
N4BP3	1.9263e-09	2.43223	0.058	0.009	6.30633e-05
UBL3	2.07454e-09	0.561919	0.212	0.108	6.79163e-05
INPP5E	2.10932e-09	3.21969	0.051	0.006	6.9055e-05
FAM122B	2.11187e-09	0.906322	0.117	0.043	6.91383e-05
AGFG2	2.22716e-09	1.85365	0.074	0.018	7.29126e-05
CCNI	2.26304e-09	0.184554	0.951	0.872	7.40875e-05
PWWP2A	2.30082e-09	1.41204	0.083	0.022	7.53243e-05
AF213884.2	2.3062e-09	1.48529	0.089	0.027	7.55003e-05
GRB2	2.31933e-09	0.374726	0.415	0.255	7.59302e-05
LSM14A	2.33115e-09	0.381059	0.466	0.295	7.63172e-05
ZFYVE28	2.37596e-09	1.71936	0.08	0.021	7.77843e-05
UBTF	2.49624e-09	0.722893	0.24	0.132	8.17221e-05
PRKDC	2.62076e-09	0.522803	0.306	0.178	8.57983e-05
EVL	2.65569e-09	0.219356	0.901	0.751	8.69419e-05
PRKD2	2.76168e-09	0.780675	0.146	0.063	9.0412e-05
RHOB	2.80209e-09	3.32931	0.049	0.004	9.17348e-05
TSEN34	2.89478e-09	1.59057	0.083	0.024	9.47694e-05
DYNC1I2	2.89844e-09	1.00781	0.115	0.043	9.4889e-05
SDHAF1	2.92342e-09	1.47238	0.082	0.022	9.5707e-05
LPAR6	2.97096e-09	0.780889	0.156	0.07	9.72631e-05
TAF6L	2.99281e-09	4.09692	0.041	0.001	9.79785e-05
LPCAT1	3.01206e-09	2.16404	0.062	0.011	9.86089e-05
SLC44A1	3.29945e-09	2.09008	0.064	0.012	0.000108017
PARP10	3.30173e-09	0.519428	0.207	0.104	0.000108092
KDM2A	3.3425e-09	-0.710369	0.353	0.412	0.000109427
IAH1	3.36205e-09	0.503471	0.242	0.13	0.000110067
TMEM62	3.71797e-09	2.11956	0.055	0.008	0.000121719
EGLN1	3.78542e-09	1.54452	0.083	0.024	0.000123927
HYI	3.84867e-09	1.28903	0.093	0.029	0.000125998
USP12	3.86157e-09	2.20828	0.057	0.009	0.00012642
KIAA0100	4.0145e-09	0.94823	0.118	0.045	0.000131427
PPP3CB	4.23036e-09	1.6157	0.077	0.02	0.000138493
LIMD2	4.43318e-09	0.205645	0.853	0.697	0.000145133
POLR2H	4.51125e-09	0.868786	0.127	0.052	0.000147689
ARL8A	4.58355e-09	1.98383	0.063	0.012	0.000150056
TM9SF3	4.65775e-09	0.983087	0.113	0.043	0.000152485
FPGS	4.70503e-09	0.828179	0.167	0.079	0.000154033
NT5C	4.77536e-09	0.783784	0.177	0.086	0.000156336
TMEM261	5.00465e-09	0.663097	0.185	0.09	0.000163842
CDK9	5.01798e-09	1.35527	0.085	0.025	0.000164279
RBM39	5.12536e-09	-0.385451	0.739	0.717	0.000167794
CISH	5.26814e-09	0.8025	0.181	0.089	0.000172468
JADE2	5.2897e-09	0.753961	0.167	0.079	0.000173174
PLEKHA1	5.30352e-09	0.807224	0.148	0.066	0.000173627
ANKRD10	5.32817e-09	0.719848	0.209	0.109	0.000174434
ZXDB	5.32951e-09	1.82313	0.057	0.009	0.000174477
MGRN1	5.36275e-09	0.715396	0.163	0.075	0.000175566
MTMR9	5.45888e-09	1.59119	0.071	0.017	0.000178713
KAT2A	5.49148e-09	1.82454	0.067	0.015	0.00017978
ATXN2	5.54879e-09	0.865047	0.113	0.043	0.000181656
JAKMIP1	5.67503e-09	1.75501	0.071	0.017	0.000185789
ITPR2	5.72983e-09	1.05864	0.118	0.046	0.000187583
CARD8	6.04052e-09	0.482705	0.248	0.135	0.000197755
VPS51	6.30848e-09	0.381978	0.478	0.314	0.000206527
TMEM102	6.42538e-09	3.66193	0.044	0.003	0.000210354
PGP	6.76582e-09	3.40957	0.044	0.003	0.0002215
NCAPD2	7.19003e-09	1.68052	0.066	0.015	0.000235387
LSR	7.63669e-09	0.950243	0.121	0.048	0.00025001
TLE3	7.69993e-09	1.02932	0.079	0.021	0.00025208
UBL4A	7.77857e-09	0.958583	0.114	0.044	0.000254655
MIOS	8.2647e-09	1.91546	0.064	0.013	0.00027057
SCAF8	8.34971e-09	0.782239	0.143	0.063	0.000273353
ITGB1	8.39059e-09	0.235346	0.748	0.576	0.000274691
PRDX3	8.4433e-09	0.778493	0.151	0.068	0.000276417
HLA-G	8.45424e-09	2.71328	0.049	0.006	0.000276775
SNHG9	8.83791e-09	0.722348	0.216	0.117	0.000289336
C9orf69	9.13572e-09	2.55647	0.051	0.007	0.000299085
CYB5R3	9.21078e-09	0.540951	0.269	0.153	0.000301543
NDST2	9.2724e-09	2.56248	0.051	0.007	0.00030356
ZRSR2	9.50714e-09	0.770031	0.163	0.077	0.000311245
NPM1	9.52636e-09	-0.199246	0.984	0.972	0.000311874
SLC39A8	9.60869e-09	0.754753	0.161	0.075	0.000314569
MBOAT7	9.88658e-09	1.5638	0.072	0.018	0.000323667
HAUS3	9.92643e-09	-1.0893	0.176	0.246	0.000324972
GABARAP	1.02806e-08	-0.303842	0.847	0.806	0.000336565
LBR	1.03177e-08	0.541271	0.242	0.132	0.000337781
FAM89B	1.0401e-08	2.78068	0.046	0.004	0.000340509
THEMIS2	1.06421e-08	1.09728	0.104	0.038	0.0003484
PHF3	1.11054e-08	-0.608142	0.387	0.441	0.000363567
LEPROT	1.14537e-08	0.79172	0.147	0.066	0.000374972
THOC3	1.16492e-08	0.413392	0.339	0.203	0.000381372
ANKMY1	1.17705e-08	1.71252	0.069	0.017	0.000385343
C14orf119	1.18646e-08	0.873782	0.12	0.048	0.000388423
SMAP2	1.23943e-08	0.475062	0.261	0.147	0.000405763
SETD5	1.26019e-08	0.576498	0.228	0.125	0.000412559
RP9	1.26806e-08	0.956786	0.123	0.051	0.000415138
PRF1	1.29272e-08	0.804521	0.162	0.079	0.000423211
PITHD1	1.30573e-08	0.481762	0.288	0.168	0.000427471
ATAD3B	1.30848e-08	2.0905	0.05	0.007	0.00042837
ILKAP	1.31076e-08	0.681961	0.184	0.093	0.000429117
TPM4	1.31422e-08	0.461303	0.297	0.175	0.000430251
FAM3C	1.3515e-08	1.65032	0.067	0.016	0.000442454
INF2	1.37642e-08	0.710418	0.124	0.051	0.000450614
TMEM214	1.39342e-08	1.18799	0.086	0.027	0.000456177
MFSD5	1.40424e-08	1.03805	0.092	0.03	0.000459721
CDK6	1.47449e-08	0.669989	0.201	0.105	0.000482719
ZMAT2	1.52443e-08	0.340933	0.306	0.177	0.000499067
TP53BP2	1.53429e-08	1.32244	0.097	0.035	0.000502297
RP11-108M9.4	1.55391e-08	1.2094	0.093	0.031	0.000508719
CTDNEP1	1.55758e-08	1.28973	0.088	0.028	0.000509921
LY9	1.62212e-08	0.442348	0.333	0.201	0.000531051
NEAT1	1.68738e-08	0.316204	0.483	0.324	0.000552416
ORAI2	1.69972e-08	0.976095	0.102	0.037	0.000556455
MATK	1.76479e-08	1.17102	0.104	0.039	0.000577757
HNRNPUL2-BSCL2	1.78452e-08	5.83866	0.035	0	0.000584217
DNM2	1.80405e-08	0.668712	0.178	0.09	0.000590609
PELI1	1.90409e-08	-1.03413	0.192	0.264	0.00062336
MINOS1	1.90946e-08	0.312098	0.503	0.329	0.00062512
LINC00324	1.91736e-08	1.09055	0.093	0.031	0.000627704
HTATIP2	1.97077e-08	0.515412	0.214	0.113	0.00064519
CIDEB	1.99067e-08	1.80469	0.066	0.016	0.000651705
PEX10	2.01678e-08	1.9186	0.064	0.015	0.000660255
PPP1R18	2.01709e-08	0.319631	0.53	0.36	0.000660355
IGSF8	2.04903e-08	0.690486	0.179	0.091	0.00067081
HDAC7	2.10151e-08	0.468386	0.243	0.136	0.000687994
SMARCC2	2.11743e-08	0.343293	0.343	0.211	0.000693203
DAZAP2	2.129e-08	-0.279878	0.893	0.869	0.000696993
LTBP4	2.15698e-08	0.65278	0.188	0.098	0.000706153
SETD3	2.17385e-08	0.685337	0.159	0.077	0.000711674
IDUA	2.25404e-08	2.75831	0.044	0.004	0.000737928
B3GALT4	2.26519e-08	1.41072	0.073	0.02	0.000741576
DIAPH2	2.31773e-08	1.13943	0.094	0.033	0.000758777
WDR59	2.35192e-08	1.10308	0.091	0.031	0.000769972
RARA	2.36787e-08	0.565534	0.241	0.135	0.000775194
LRIG1	2.40431e-08	1.59448	0.071	0.019	0.000787122
RRAGC	2.42053e-08	1.10427	0.081	0.025	0.000792434
RP11-73E17.2	2.45289e-08	2.25581	0.047	0.006	0.000803028
RRAS2	2.47624e-08	2.48296	0.049	0.007	0.000810672
FXYD7	2.53687e-08	0.620405	0.218	0.12	0.000830522
PEX6	2.55929e-08	2.26681	0.051	0.008	0.000837861
MT1X	2.6158e-08	0.591198	0.207	0.11	0.00085636
TTC3	2.7229e-08	0.409748	0.453	0.3	0.000891423
DTNBP1	2.72476e-08	1.10706	0.1	0.037	0.000892033
HLA-F	2.79905e-08	0.316056	0.658	0.487	0.000916352
UROS	2.80963e-08	0.544963	0.172	0.085	0.000919815
TRPV2	2.85344e-08	0.602424	0.216	0.117	0.000934161
CABIN1	2.89637e-08	0.68025	0.195	0.103	0.000948213
2024-03-02	2.97377e-08	2.57286	0.044	0.004	0.000973553
CSNK1G3	3.01159e-08	1.0212	0.106	0.042	0.000985933
TOMM20	3.04124e-08	-0.367726	0.681	0.664	0.000995642
CEP350	3.12646e-08	0.597662	0.235	0.135	0.00102354
LMF2	3.21612e-08	0.409699	0.271	0.157	0.00105289
MEF2D	3.25702e-08	1.25492	0.077	0.022	0.00106628
SERP1	3.26391e-08	0.21294	0.814	0.654	0.00106854
TMEM189	3.28278e-08	1.07559	0.1	0.037	0.00107472
TRIM39	3.30493e-08	1.26774	0.077	0.022	0.00108197
DICER1	3.32921e-08	1.28003	0.092	0.033	0.00108992
CTSO	3.35085e-08	1.77695	0.063	0.015	0.001097
NME3	3.45024e-08	0.438126	0.32	0.194	0.00112954
MPC2	3.4606e-08	-0.703299	0.304	0.351	0.00113293
NEK6	3.48122e-08	1.98597	0.055	0.01	0.00113968
EPRS	3.66914e-08	0.459982	0.283	0.167	0.0012012
COQ2	3.67101e-08	3.50784	0.039	0.002	0.00120181
SNX18	3.67224e-08	2.16098	0.043	0.004	0.00120222
EIF4H	3.6728e-08	-0.611905	0.473	0.489	0.0012024
DAP	3.69493e-08	0.854201	0.141	0.065	0.00120965
GPR137B	3.74788e-08	3.04509	0.039	0.002	0.00122698
TUBB2A	3.7746e-08	-1.20668	0.09	0.154	0.00123573
2024-09-01	3.84111e-08	0.33683	0.602	0.425	0.0012575
PIKFYVE	3.88218e-08	0.851838	0.131	0.058	0.00127095
TBC1D10C	3.88869e-08	0.364105	0.502	0.354	0.00127308
RP11-51J9.5	3.89723e-08	0.580339	0.213	0.118	0.00127588
ATP8A1	3.90258e-08	1.34348	0.078	0.024	0.00127763
SNAI3	3.91087e-08	1.04361	0.087	0.029	0.00128034
ZNF721	3.93066e-08	0.505716	0.179	0.091	0.00128682
XPC	3.99702e-08	0.468875	0.309	0.187	0.00130854
AKT3	4.01835e-08	1.01483	0.104	0.04	0.00131553
EHMT2	4.03225e-08	0.856911	0.131	0.058	0.00132008
KRCC1	4.0542e-08	0.772085	0.146	0.068	0.00132726
CISD3	4.13639e-08	0.564322	0.147	0.068	0.00135417
DDT	4.15188e-08	0.375291	0.46	0.304	0.00135924
ATAD3A	4.26483e-08	2.20705	0.048	0.007	0.00139622
AAED1	4.27648e-08	1.67655	0.062	0.015	0.00140003
RAP1A	4.29784e-08	0.313685	0.534	0.363	0.00140703
PRKRIR	4.33648e-08	1.39448	0.076	0.022	0.00141968
UNC93B1	4.41019e-08	2.14905	0.041	0.003	0.00144381
FLII	4.54205e-08	0.47446	0.234	0.132	0.00148698
PFKL	4.75126e-08	0.368661	0.349	0.221	0.00155547
MED10	4.79682e-08	-0.465767	0.512	0.53	0.00157038
SFMBT1	4.90178e-08	0.768892	0.128	0.056	0.00160475
SUZ12	4.92754e-08	1.00521	0.107	0.043	0.00161318
HS3ST3B1	4.97367e-08	1.75661	0.06	0.013	0.00162828
KDM1B	4.98972e-08	4.2722	0.035	0.001	0.00163353
GPR183	5.00302e-08	-0.628446	0.472	0.497	0.00163789
ANKRD44	5.14483e-08	0.364904	0.422	0.275	0.00168431
NCK2	5.15806e-08	0.884553	0.116	0.048	0.00168865
FBXO18	5.2275e-08	1.71767	0.071	0.02	0.00171138
SDAD1	5.4099e-08	0.465973	0.25	0.144	0.00177109
CTSZ	5.42007e-08	2.38705	0.049	0.008	0.00177442
FBXL8	5.60666e-08	1.09152	0.088	0.03	0.00183551
PAOX	5.6287e-08	4.02214	0.037	0.002	0.00184273
IFI16	5.99163e-08	0.462677	0.249	0.143	0.00196154
C10orf128	6.03979e-08	1.08015	0.091	0.033	0.00197731
KCNK6	6.07626e-08	2.32884	0.051	0.009	0.00198925
DNTTIP2	6.12297e-08	-0.819732	0.249	0.315	0.00200454
PTP4A1	6.18471e-08	-0.748828	0.296	0.354	0.00202475
KCTD5	6.37157e-08	1.94652	0.055	0.011	0.00208592
GTF2IRD2B	6.39659e-08	2.48582	0.042	0.004	0.00209412
CDR2	6.47065e-08	0.898309	0.11	0.045	0.00211836
SBF2	6.50612e-08	1.79179	0.061	0.015	0.00212997
DESI2	6.67242e-08	0.947736	0.106	0.043	0.00218442
CA5B	6.69856e-08	-0.701487	0.388	0.423	0.00219298
INTS8	6.79341e-08	0.94923	0.093	0.034	0.00222403
XIST	6.88583e-08	0.988783	0.087	0.03	0.00225428
ABRACL	6.89894e-08	0.256442	0.642	0.457	0.00225858
NUS1	6.94271e-08	0.724735	0.141	0.066	0.0022729
PDK1	7.11184e-08	1.41366	0.071	0.02	0.00232827
PLEKHF2	7.47569e-08	0.686537	0.142	0.066	0.00244739
RBM26	7.50739e-08	0.831669	0.126	0.056	0.00245777
ADAM8	7.6777e-08	0.338178	0.346	0.212	0.00251352
NLRP1	7.70876e-08	0.417137	0.252	0.146	0.00252369
MYBL1	7.95382e-08	0.801387	0.123	0.054	0.00260392
TMEM184B	8.08123e-08	1.32584	0.071	0.02	0.00264563
PDIA6	8.25041e-08	0.324617	0.413	0.265	0.00270102
PAM	8.37195e-08	1.65556	0.066	0.018	0.00274081
TBCD	8.45446e-08	0.961139	0.113	0.048	0.00276782
MAFF	8.58049e-08	2.31944	0.044	0.006	0.00280908
RP11-386I14.4	8.75701e-08	3.24228	0.039	0.003	0.00286687
AMICA1	8.80785e-08	0.577259	0.208	0.114	0.00288351
ZDHHC24	8.99336e-08	0.876435	0.131	0.061	0.00294425
PDS5A	9.07648e-08	0.600506	0.158	0.079	0.00297146
BTG3	9.26448e-08	-0.861365	0.18	0.247	0.003033
HAGH	9.27747e-08	0.549446	0.227	0.128	0.00303726
ZXDA	9.60195e-08	2.00738	0.05	0.009	0.00314349
AKAP8L	9.74836e-08	0.774953	0.144	0.07	0.00319142
SLIRP	9.78471e-08	0.431257	0.24	0.137	0.00320332
NCF1	1.01799e-07	0.553968	0.203	0.11	0.0033327
ZNFX1	1.02287e-07	0.427215	0.236	0.135	0.00334866
TRAF1	1.02355e-07	0.555382	0.183	0.097	0.00335091
GPR150	1.03292e-07	3.08059	0.036	0.002	0.00338156
PNPLA6	1.05932e-07	0.715625	0.129	0.058	0.003468
ATP11B	1.12377e-07	0.766287	0.138	0.065	0.00367899
HSP90B1	1.13748e-07	-0.394739	0.687	0.669	0.00372387
WDR37	1.14203e-07	0.782952	0.111	0.047	0.00373877
NFKBIE	1.14445e-07	1.4617	0.062	0.016	0.0037467
KRI1	1.16563e-07	0.649394	0.162	0.082	0.00381603
FBXW7	1.17504e-07	0.846061	0.118	0.052	0.00384686
CFH	1.17726e-07	0.706591	0.151	0.075	0.00385411
CARS2	1.218e-07	1.96139	0.056	0.012	0.00398748
PDIA3	1.22477e-07	-0.39459	0.645	0.629	0.00400967
NDUFA13	1.23606e-07	0.306786	0.512	0.346	0.0040466
CD40LG	1.24844e-07	0.353269	0.329	0.203	0.00408715
HDLBP	1.27117e-07	0.565464	0.183	0.097	0.00416154
RNH1	1.28202e-07	0.275888	0.417	0.267	0.00419706
SNRPD3	1.31196e-07	0.295052	0.437	0.278	0.00429511
GET4	1.32729e-07	0.856504	0.105	0.043	0.0043453
C5orf24	1.35054e-07	0.967403	0.12	0.054	0.00442139
JMJD4	1.35336e-07	1.5274	0.062	0.016	0.00443064
ZBTB24	1.36026e-07	0.834835	0.089	0.033	0.00445321
FBXO31	1.36124e-07	1.30434	0.09	0.034	0.00445642
TMEM181	1.37138e-07	1.33882	0.08	0.027	0.00448963
PLK3	1.38194e-07	0.480713	0.243	0.139	0.00452419
LYL1	1.39396e-07	5.6824	0.03	0	0.00456354
LACTB	1.47894e-07	2.18487	0.047	0.008	0.00484176
RNF181	1.54169e-07	0.361287	0.303	0.185	0.00504718
MRPL33	1.59917e-07	0.341901	0.35	0.219	0.00523538
ASB16-AS1	1.61831e-07	1.2299	0.072	0.022	0.00529803
CENPV	1.6277e-07	3.48596	0.035	0.002	0.00532878
MAT2B	1.65574e-07	0.352504	0.459	0.309	0.00542057
ZZEF1	1.70571e-07	0.651034	0.158	0.08	0.00558417
KPNA2	1.72875e-07	-1.39398	0.06	0.113	0.00565958
GRAP2	1.73971e-07	0.407363	0.234	0.134	0.00569547
RP11-489E7.4	1.76803e-07	2.42205	0.044	0.007	0.00578818
COLGALT1	1.77762e-07	2.31943	0.044	0.007	0.00581957
GLTP	1.78985e-07	0.523558	0.19	0.103	0.00585961
PPP1R3F	1.79661e-07	4.11374	0.033	0.001	0.00588173
TSEN54	1.79672e-07	0.506464	0.199	0.11	0.0058821
MKLN1	1.80134e-07	0.696288	0.163	0.084	0.00589724
CHPT1	1.80192e-07	5.81599	0.03	0	0.00589912
ANKRD17	1.80484e-07	0.473476	0.178	0.094	0.00590869
SF3B3	1.82991e-07	0.612265	0.171	0.09	0.00599077
SLC38A10	1.86635e-07	0.414854	0.251	0.147	0.00611007
FAM207A	1.90016e-07	1.06243	0.08	0.027	0.00622074
MSL1	1.91068e-07	0.745574	0.121	0.054	0.00625518
NDUFA12	1.96438e-07	0.290823	0.48	0.32	0.00643099
TRAPPC1	1.98386e-07	0.220699	0.609	0.422	0.00649476
NBPF15	1.9902e-07	0.350733	0.248	0.144	0.00651551
DGAT1	1.99373e-07	1.96601	0.044	0.007	0.00652708
MPRIP	2.00703e-07	0.449614	0.235	0.137	0.00657062
DNAJB2	2.01112e-07	0.935495	0.095	0.037	0.006584
RNF44	2.03641e-07	0.505124	0.259	0.156	0.00666679
SH3GL1	2.05452e-07	0.779065	0.108	0.045	0.00672607
COPS2	2.05875e-07	-0.762324	0.271	0.323	0.00673994
NOP10	2.09009e-07	0.428704	0.287	0.175	0.00684253
RRP7A	2.13398e-07	0.613888	0.187	0.102	0.00698623
GIMAP2	2.13561e-07	0.40983	0.262	0.156	0.00699155
RNF24	2.17081e-07	0.9236	0.095	0.037	0.0071068
GADD45B	2.20115e-07	-0.793741	0.275	0.339	0.00720612
POLR3K	2.23667e-07	0.972069	0.1	0.04	0.00732239
SH3BP1	2.24527e-07	0.418404	0.309	0.195	0.00735056
TNFRSF1A	2.24639e-07	0.718839	0.123	0.056	0.00735424
C9orf89	2.29697e-07	0.641764	0.13	0.061	0.00751981
SLFN5	2.31947e-07	0.366205	0.384	0.251	0.00759349
CALR	2.32227e-07	-0.362465	0.7	0.692	0.00760266
RB1	2.32801e-07	0.673009	0.153	0.077	0.00762145
G2E3	2.36023e-07	0.752806	0.143	0.071	0.00772692
ALKBH5	2.37006e-07	1.36611	0.062	0.017	0.00775911
PI4K2B	2.38092e-07	1.20116	0.077	0.026	0.00779467
HIATL2	2.39677e-07	1.43991	0.058	0.015	0.00784654
FAM65B	2.41183e-07	0.331754	0.662	0.517	0.00789586
LDHA	2.43484e-07	-0.339377	0.736	0.707	0.00797117
CSDE1	2.4562e-07	-0.330989	0.736	0.698	0.0080411
DOHH	2.46683e-07	1.84588	0.054	0.012	0.00807591
HERC5	2.50042e-07	1.00963	0.102	0.043	0.00818589
CTD-2020K17.1	2.50605e-07	1.4621	0.071	0.022	0.00820431
PAQR8	2.5197e-07	1.85554	0.048	0.009	0.008249
DUSP28	2.54943e-07	1.35055	0.067	0.02	0.00834632
PTPLB	2.57214e-07	1.12943	0.079	0.027	0.00842066
NCOR2	2.58593e-07	0.981647	0.094	0.037	0.0084658
ATP5G1	2.59107e-07	0.390332	0.274	0.165	0.00848266
C19orf12	2.59327e-07	1.12672	0.084	0.03	0.00848985
S100A6	2.64409e-07	0.177009	0.982	0.947	0.00865621
TCF7	2.64843e-07	0.241926	0.6	0.43	0.00867042
CHD4	2.68184e-07	0.475907	0.232	0.136	0.00877981
CSGALNACT1	2.71334e-07	0.82992	0.126	0.059	0.00888295
ITGB2	2.80242e-07	0.251295	0.803	0.633	0.00917457
TRAPPC8	2.80412e-07	1.16464	0.083	0.03	0.00918014
TOPBP1	2.80622e-07	0.831435	0.096	0.038	0.009187
MTG1	2.82795e-07	0.435165	0.211	0.118	0.00925815
CHST12	2.91217e-07	0.486009	0.172	0.09	0.00953385
DYNLL1	2.98265e-07	0.417409	0.389	0.256	0.00976459
TRABD2A	2.9911e-07	0.377967	0.302	0.189	0.00979226
CLK2	3.04863e-07	1.55606	0.058	0.015	0.00998061
FAM53B	3.09022e-07	0.931161	0.087	0.033	0.0101168
FBXW11	3.1105e-07	0.62619	0.147	0.073	0.0101832
MTL5	3.12273e-07	3.13126	0.036	0.003	0.0102232
CPD	3.14286e-07	0.901855	0.099	0.04	0.0102891
SCAMP2	3.15568e-07	0.325462	0.352	0.223	0.0103311
PLRG1	3.20192e-07	0.686194	0.134	0.064	0.0104824
RHOT1	3.2436e-07	0.874012	0.103	0.043	0.0106189
RUNX1	3.43947e-07	0.529077	0.177	0.093	0.0112601
DDHD1	3.54416e-07	0.563935	0.128	0.059	0.0116029
CERS4	3.58824e-07	1.46132	0.059	0.016	0.0117472
TRIM8	3.63807e-07	0.703889	0.101	0.042	0.0119103
NPHP3	3.64653e-07	1.31288	0.067	0.02	0.011938
FAM8A1	3.66586e-07	2.39492	0.041	0.006	0.0120013
UCK1	3.69735e-07	1.04416	0.078	0.027	0.0121044
GRK6	3.70905e-07	0.691267	0.15	0.076	0.0121427
EIF2AK4	3.74592e-07	0.942463	0.106	0.046	0.0122634
DOCK10	3.7569e-07	0.336588	0.373	0.244	0.0122993
SPINT2	3.77386e-07	0.461462	0.259	0.156	0.0123549
VPS36	3.82376e-07	0.359698	0.277	0.166	0.0125182
SLC7A5	3.82754e-07	1.27796	0.068	0.021	0.0125306
HEXDC	3.82762e-07	1.061	0.079	0.028	0.0125309
MRPL20	3.84256e-07	0.297861	0.373	0.241	0.0125798
CHCHD7	3.86323e-07	0.480222	0.213	0.121	0.0126474
PIEZO1	3.94345e-07	0.810633	0.104	0.044	0.0129101
PYGO2	3.95457e-07	0.729376	0.135	0.066	0.0129465
RPS11	3.9754e-07	-0.162169	0.98	0.965	0.0130147
FASTK	4.07653e-07	0.59843	0.187	0.103	0.0133457
ZBED1	4.13878e-07	0.929416	0.088	0.034	0.0135495
FAM189B	4.18349e-07	1.85623	0.047	0.009	0.0136959
LLGL1	4.20201e-07	1.43983	0.061	0.017	0.0137565
2024-03-08	4.20389e-07	1.164	0.068	0.021	0.0137627
HMOX2	4.21036e-07	0.279596	0.398	0.262	0.0137839
USMG5	4.29401e-07	0.237311	0.66	0.486	0.0140577
FOXO3	4.3731e-07	0.941291	0.101	0.043	0.0143167
C1orf162	4.39906e-07	0.452269	0.299	0.194	0.0144017
LRRN3	4.41774e-07	2.72722	0.04	0.006	0.0144628
GLG1	4.43898e-07	0.31077	0.557	0.394	0.0145323
EIF3J	4.45043e-07	0.573992	0.162	0.084	0.0145698
PSD4	4.46404e-07	0.488606	0.156	0.081	0.0146144
CBX6	4.4825e-07	0.891833	0.081	0.029	0.0146748
ERO1L	4.50171e-07	0.865029	0.101	0.043	0.0147377
DIDO1	4.51739e-07	0.58066	0.184	0.101	0.014789
USP42	4.54938e-07	0.897012	0.105	0.046	0.0148938
CLEC2D	4.56043e-07	0.278321	0.343	0.214	0.0149299
HIST1H4C	4.62255e-07	0.24469	0.728	0.569	0.0151333
TNFSF10	4.79973e-07	0.4716	0.218	0.126	0.0157134
PFDN5	4.81884e-07	-0.148479	0.995	0.987	0.0157759
SRSF10.1	4.89667e-07	1.14019	0.07	0.022	0.0160307
CTD-2245F17.3	4.9959e-07	3.2658	0.035	0.003	0.0163556
C5orf56	5.24406e-07	0.389262	0.229	0.135	0.017168
RNASEH2C	5.31706e-07	0.484685	0.222	0.129	0.017407
NUDT5	5.68245e-07	0.469788	0.21	0.119	0.0186032
FAM160B1	5.7081e-07	1.1392	0.075	0.026	0.0186872
TMCO1	5.7288e-07	0.460916	0.251	0.152	0.0187549
C8orf59	5.76399e-07	0.255954	0.432	0.281	0.0188701
DTNB	5.79863e-07	0.741221	0.102	0.043	0.0189835
TNFAIP8L2	5.84675e-07	2.47832	0.042	0.007	0.0191411
TIPARP	5.93925e-07	-1.06476	0.175	0.233	0.0194439
COQ10B	6.01038e-07	-0.745222	0.233	0.29	0.0196768
CD53	6.17211e-07	0.240497	0.646	0.473	0.0202062
RNF5	6.2094e-07	0.433648	0.186	0.102	0.0203283
OPN3	6.26167e-07	4.41332	0.03	0.001	0.0204994
ATP2B1	6.30698e-07	-0.736872	0.327	0.375	0.0206478
RP1-40E16.12	6.50056e-07	5.60983	0.027	0	0.0212815
MACROD1	6.50056e-07	5.67043	0.027	0	0.0212815
PAN3	6.50281e-07	1.18164	0.066	0.02	0.0212889
MED1	6.50633e-07	0.538675	0.149	0.077	0.0213004
C8orf82	6.51487e-07	3.88773	0.03	0.001	0.0213284
PIK3CD	6.52987e-07	0.331662	0.256	0.156	0.0213775
CRIP1	6.62118e-07	-0.252374	0.969	0.969	0.0216764
ECI1	6.70503e-07	2.93335	0.035	0.003	0.0219509
VPS37B	6.77744e-07	-0.962745	0.165	0.226	0.022188
REV1	6.841e-07	0.756978	0.125	0.059	0.0223961
BRAF	6.85766e-07	1.01213	0.093	0.038	0.0224506
EIF3K	6.87538e-07	-0.20066	0.937	0.888	0.0225086
TTC1	6.89199e-07	0.478909	0.192	0.105	0.022563
FBXO33	6.91704e-07	0.891966	0.094	0.038	0.022645
NKTR	6.93366e-07	0.244103	0.36	0.231	0.0226994
RASGRP1	7.08077e-07	0.537134	0.203	0.116	0.023181
TSPAN17	7.17681e-07	0.986765	0.079	0.029	0.0234954
KLHL21	7.2689e-07	1.52	0.059	0.017	0.0237969
XPOT	7.36339e-07	0.87056	0.117	0.055	0.0241063
SH3KBP1	7.62617e-07	0.355101	0.449	0.31	0.0249666
GPRIN3	7.65934e-07	-0.548293	0.423	0.45	0.0250752
GLT8D1	7.67317e-07	0.748131	0.119	0.056	0.0251204
GLOD4	7.67952e-07	0.318291	0.255	0.153	0.0251412
VPS16	7.67995e-07	0.584591	0.126	0.059	0.0251426
MYPOP	7.81087e-07	2.55242	0.039	0.006	0.0255712
RGS1	7.9267e-07	-0.942437	0.19	0.255	0.0259504
CCR2	7.94371e-07	1.00798	0.076	0.027	0.0260061
MAP4K5	8.06835e-07	0.827641	0.101	0.044	0.0264142
NUDT3	8.08614e-07	0.884164	0.112	0.052	0.0264724
MIF4GD	8.23323e-07	0.455531	0.177	0.094	0.026954
ZFAND2B	8.27118e-07	0.405278	0.201	0.113	0.0270782
ACAP2	8.40492e-07	0.321309	0.413	0.277	0.027516
ZSCAN16-AS1	8.51443e-07	0.689351	0.114	0.053	0.0278746
FBXL3	8.70614e-07	0.766345	0.12	0.057	0.0285022
MRPS34	8.81533e-07	0.324468	0.354	0.229	0.0288596
UBL5	9.20043e-07	0.250162	0.78	0.615	0.0301204
IL7R	9.36174e-07	0.149229	0.99	0.981	0.0306485
RPA2	9.52209e-07	0.375595	0.261	0.158	0.0311734
CDC16	9.74052e-07	1.15153	0.072	0.025	0.0318885
LTC4S	9.74417e-07	2.24691	0.043	0.008	0.0319005
LENG8	9.76294e-07	0.426596	0.246	0.147	0.0319619
CPT1A	9.83594e-07	0.616014	0.131	0.065	0.0322009
AHCYL2	9.87093e-07	2.47877	0.036	0.004	0.0323154
KLRB1	1.01768e-06	-0.6281	0.416	0.473	0.0333167
PHKB	1.02769e-06	0.605881	0.119	0.056	0.0336445
RP11-291B21.2	1.05163e-06	-2.20319	0.011	0.038	0.0344281
FAM120AOS	1.05681e-06	0.520734	0.152	0.08	0.034598
NAPRT1	1.06874e-06	0.878483	0.097	0.042	0.0349883
TTLL12	1.06987e-06	1.85895	0.049	0.011	0.0350254
GBP1	1.0911e-06	0.578228	0.164	0.089	0.0357206
RPL35	1.09747e-06	-0.102591	1	0.997	0.0359288
SCAMP4	1.11086e-06	0.895462	0.086	0.034	0.0363672
CD3E	1.11344e-06	-0.145934	0.989	0.98	0.0364518
EPC1	1.11657e-06	-0.318973	0.691	0.673	0.0365544
MEGF9	1.13048e-06	1.25446	0.064	0.02	0.0370097
ZBTB7B	1.13326e-06	0.87071	0.098	0.043	0.0371005
DDX18	1.17364e-06	0.27826	0.505	0.354	0.0384227
GXYLT1	1.17431e-06	2.66563	0.036	0.004	0.0384447
CHPF	1.19194e-06	1.58695	0.049	0.011	0.0390217
EIF2AK3	1.19531e-06	1.75445	0.054	0.015	0.039132
DNAJC5	1.25933e-06	1.37518	0.056	0.016	0.0412278
SUPT3H	1.277e-06	0.422931	0.218	0.128	0.0418064
KIFC2	1.28822e-06	2.02455	0.042	0.008	0.0421738
RAB6A	1.29514e-06	0.315097	0.318	0.203	0.0424001
ZBTB45	1.29811e-06	2.17495	0.038	0.006	0.0424976
GOLGA8B	1.31409e-06	0.732158	0.135	0.07	0.0430205
ADH5	1.34888e-06	0.381129	0.283	0.175	0.0441597
MAT2A	1.35117e-06	0.572478	0.175	0.098	0.0442346
RBPJ	1.36451e-06	0.400482	0.199	0.113	0.0446712
BST2	1.36916e-06	0.283534	0.404	0.27	0.0448235
PAXBP1	1.38863e-06	1.60744	0.054	0.015	0.0454609
RALGPS1	1.42506e-06	2.70767	0.033	0.003	0.0466536
DHRS3	1.42616e-06	0.753437	0.119	0.057	0.0466897
TSPYL1	1.46199e-06	-0.558478	0.438	0.459	0.0478626
HNRNPM	1.47007e-06	-0.439956	0.516	0.516	0.0481273
SYNJ2	1.49046e-06	0.639524	0.13	0.065	0.0487948
NLRC5	1.50884e-06	0.32537	0.238	0.143	0.0493965
CRLF3	1.53612e-06	0.29567	0.242	0.146	0.0502894
BAZ2A	1.53719e-06	0.236686	0.34	0.218	0.0503245
EIF4A1	1.56063e-06	-0.316754	0.761	0.721	0.0510919
CSF1	1.56622e-06	2.43157	0.04	0.007	0.051275
ZNF575	1.5807e-06	2.00695	0.037	0.006	0.051749
IFNAR2	1.58423e-06	0.338227	0.237	0.143	0.0518644
WNT10A	1.61265e-06	1.38356	0.048	0.011	0.0527951
GCSH	1.6338e-06	1.93373	0.042	0.008	0.0534873
KMT2E-AS1	1.68635e-06	0.554894	0.162	0.088	0.0552078
ARFGEF2	1.69792e-06	1.65827	0.05	0.012	0.0555864
AKAP9	1.73066e-06	0.267559	0.334	0.215	0.0566584
DNTTIP1	1.73822e-06	1.13165	0.068	0.024	0.0569057
ZNF398	1.73981e-06	1.28908	0.061	0.019	0.0569578
ATF6B	1.74005e-06	0.341506	0.339	0.219	0.0569658
MT-CYB	1.74035e-06	0.118724	1	1	0.0569757
LONP1	1.74166e-06	1.62487	0.05	0.012	0.0570185
PTP4A3	1.74702e-06	0.814206	0.126	0.064	0.0571939
MYOM2	1.75885e-06	3.41496	0.033	0.003	0.0575811
TMBIM4.1	1.78012e-06	0.287754	0.28	0.175	0.0582775
FGFBP3	1.81393e-06	5.42544	0.025	0	0.0593846
CCNT1	1.85487e-06	0.400227	0.243	0.149	0.0607247
ADD1	1.85965e-06	0.407213	0.215	0.128	0.0608812
CXorf57	1.90344e-06	0.610478	0.145	0.077	0.0623147
PLEKHG3	1.90498e-06	0.51504	0.133	0.067	0.0623651
CHAMP1	1.90901e-06	1.36636	0.054	0.015	0.0624972
ILK	1.93075e-06	0.464542	0.197	0.114	0.0632089
PICALM	1.94539e-06	0.799792	0.094	0.04	0.063688
CEPT1	1.99432e-06	1.12928	0.078	0.03	0.06529
SUV420H1	1.99706e-06	0.941435	0.083	0.034	0.0653799
HELB	1.99856e-06	0.441859	0.2	0.117	0.0654289
UBR4	2.01121e-06	0.473621	0.212	0.127	0.0658431
IDS	2.04219e-06	-0.373713	0.689	0.677	0.0668572
EPSTI1	2.13095e-06	0.614532	0.118	0.057	0.0697629
ARF1	2.18865e-06	-0.28762	0.783	0.738	0.0716521
MRPL21	2.18957e-06	0.354455	0.203	0.117	0.071682
TMEM131	2.19246e-06	1.06224	0.077	0.029	0.0717769
WRNIP1	2.22517e-06	2.02117	0.039	0.007	0.0728477
CAPZB	2.25291e-06	0.200841	0.78	0.63	0.0737557
PYCR2	2.29054e-06	1.61092	0.049	0.012	0.0749877
ACTR2	2.29602e-06	0.240757	0.505	0.355	0.0751671
TCEA2	2.30438e-06	1.68011	0.051	0.013	0.0754408
INO80	2.3458e-06	0.992631	0.071	0.026	0.0767968
SMIM4	2.35446e-06	0.706083	0.093	0.039	0.0770805
MICA	2.37905e-06	1.32196	0.053	0.015	0.0778854
C7orf43	2.41334e-06	2.42899	0.032	0.003	0.0790079
AHSA2	2.42282e-06	1.00694	0.071	0.026	0.0793182
PHF12	2.42447e-06	0.797788	0.117	0.057	0.0793722
PTK2B	2.45153e-06	0.386158	0.197	0.116	0.0802581
ABCA7	2.48145e-06	0.683946	0.104	0.047	0.0812379
SHMT2	2.50397e-06	0.416164	0.176	0.099	0.0819751
HSPA8	2.50811e-06	-0.187419	0.97	0.957	0.0821106
TMEM107	2.54901e-06	0.691463	0.128	0.065	0.0834494
MDH1	2.59819e-06	0.321907	0.342	0.227	0.0850596
BDH2	2.65748e-06	1.19316	0.062	0.02	0.0870006
ATRN	2.6642e-06	1.92716	0.041	0.008	0.0872206
SNRNP200	2.72245e-06	0.289886	0.362	0.239	0.0891274
MED11	2.73879e-06	0.791661	0.089	0.038	0.0896625
RMRP	2.74317e-06	-2.3105	0.049	0.093	0.0898058
SLCO3A1	2.74917e-06	0.979956	0.086	0.036	0.0900024
RASA4B	2.7621e-06	1.76737	0.047	0.011	0.0904256
LZTR1	2.7913e-06	1.44608	0.058	0.018	0.0913817
MAP4K4	2.80489e-06	0.641712	0.114	0.055	0.0918264
PUS1	2.83098e-06	1.20469	0.058	0.018	0.0926808
GNPTG	2.83308e-06	0.275299	0.258	0.156	0.0927495
C14orf64	2.84675e-06	0.54037	0.145	0.077	0.0931968
ZNF480	2.86501e-06	0.840109	0.067	0.024	0.0937948
PEX11B	2.91827e-06	0.815997	0.107	0.051	0.0955383
CLPTM1	2.92615e-06	0.429897	0.188	0.108	0.0957963
PTBP1	2.94235e-06	0.26267	0.355	0.233	0.0963266
MT-ATP6	2.96954e-06	0.128398	0.998	0.985	0.0972169
CCDC117	3.01743e-06	2.67613	0.032	0.003	0.0987846
ZBTB25	3.04207e-06	0.372865	0.242	0.148	0.0995911
ARPP19	3.07339e-06	0.399181	0.187	0.107	0.100617
IL15RA	3.09945e-06	0.905446	0.074	0.028	0.10147
RNF135	3.11388e-06	2.70425	0.032	0.003	0.101942
WDR77	3.14362e-06	0.695831	0.118	0.058	0.102916
DDX6	3.18651e-06	-0.520971	0.436	0.457	0.10432
ERICH1	3.21448e-06	0.301332	0.279	0.176	0.105236
COMMD7	3.27752e-06	0.263046	0.253	0.154	0.107299
PPIF	3.30853e-06	1.04246	0.065	0.022	0.108315
HLA-DQB1	3.35136e-06	0.572489	0.124	0.063	0.109717
DBNL	3.37401e-06	0.254868	0.344	0.227	0.110458
MEGF6	3.3912e-06	1.54322	0.048	0.012	0.111021
SHOC2	3.40373e-06	0.333424	0.239	0.144	0.111431
WTAP	3.40394e-06	0.371306	0.314	0.207	0.111438
NTAN1	3.40528e-06	0.815468	0.106	0.051	0.111482
DYRK2	3.42038e-06	0.878928	0.09	0.039	0.111976
QRICH1	3.4229e-06	0.436712	0.231	0.143	0.112059
C14orf159	3.43193e-06	0.544215	0.143	0.076	0.112354
HNRNPU	3.43894e-06	0.205012	0.685	0.526	0.112584
SELL	3.44728e-06	0.245916	0.44	0.328	0.112857
VPS35	3.47768e-06	0.27029	0.204	0.12	0.113852
FOXP1	3.48848e-06	0.221168	0.589	0.433	0.114206
RALGAPA1	3.50462e-06	0.397619	0.189	0.11	0.114734
ADORA2A	3.51254e-06	1.10161	0.077	0.03	0.114994
SGSM3	3.51536e-06	0.412951	0.164	0.091	0.115086
HOXB4	3.53961e-06	2.08767	0.036	0.006	0.11588
CNDP2	3.57228e-06	0.556695	0.15	0.081	0.116949
GMEB2	3.63911e-06	1.99125	0.036	0.006	0.119137
TAF9B	3.65728e-06	0.875802	0.086	0.036	0.119732
USP48	3.68065e-06	0.455002	0.172	0.098	0.120497
KDM1A	3.69546e-06	1.41874	0.052	0.015	0.120982
ACBD3	3.69855e-06	1.4482	0.046	0.011	0.121083
FKBP1A	3.79737e-06	0.239003	0.521	0.358	0.124318
PLEKHO1	3.82376e-06	0.895356	0.079	0.031	0.125182
ZNF524	3.83492e-06	0.424441	0.199	0.117	0.125548
SACS	3.83505e-06	0.912208	0.081	0.034	0.125552
RPS4Y1	3.84579e-06	-0.254575	0.691	0.741	0.125903
DOCK9	3.87027e-06	0.748515	0.087	0.037	0.126705
BTBD7	3.88247e-06	1.25154	0.056	0.017	0.127104
MRFAP1L1	3.9157e-06	0.347598	0.259	0.162	0.128192
SNTB1	3.9175e-06	2.79517	0.031	0.003	0.128251
TMEM110	3.94408e-06	2.76119	0.031	0.003	0.129121
UBE3C	3.99043e-06	1.10831	0.073	0.028	0.130639
C1orf228	3.99554e-06	0.81387	0.107	0.052	0.130806
RP11-162A12.2	3.99858e-06	2.60646	0.033	0.004	0.130906
WDR74	4.08947e-06	0.562826	0.198	0.117	0.133881
PLCB1	4.10238e-06	1.60689	0.051	0.015	0.134304
NDUFA1	4.14199e-06	0.241346	0.707	0.532	0.1356
SRP68	4.16047e-06	0.545154	0.152	0.084	0.136205
PHF11	4.17302e-06	0.370888	0.275	0.176	0.136616
ATIC	4.17653e-06	0.332181	0.22	0.132	0.136731
SAP18	4.23395e-06	-0.324057	0.684	0.644	0.138611
DEAF1	4.24015e-06	1.59229	0.048	0.012	0.138814
TCIRG1	4.25409e-06	0.32766	0.264	0.166	0.139271
XXYLT1	4.26753e-06	1.59783	0.048	0.012	0.13971
UBXN6	4.28867e-06	1.26344	0.054	0.016	0.140403
LRPPRC	4.31498e-06	0.34782	0.221	0.132	0.141264
ECH1	4.31594e-06	0.259259	0.408	0.272	0.141295
AP4E1	4.33115e-06	1.55228	0.053	0.016	0.141793
FAM208B	4.36052e-06	0.886673	0.088	0.038	0.142755
MIR24-2	4.38258e-06	-0.535494	0.396	0.431	0.143477
AMPD3	4.38705e-06	1.49389	0.048	0.012	0.143623
AL807752.1	4.44045e-06	2.05195	0.037	0.007	0.145371
TLK1	4.44151e-06	0.368365	0.244	0.153	0.145406
ZNF318	4.51265e-06	1.27949	0.055	0.017	0.147735
CCDC61	4.52419e-06	3.21101	0.028	0.002	0.148113
CPOX	4.5632e-06	3.23022	0.028	0.002	0.14939
FAM26F	4.57935e-06	3.29256	0.028	0.002	0.149919
SLK	4.59224e-06	1.13681	0.059	0.019	0.150341
ARIH2	4.62557e-06	-0.665186	0.287	0.33	0.151432
PARK7	4.63574e-06	0.223537	0.631	0.462	0.151765
LSM6	4.64551e-06	0.386845	0.246	0.153	0.152085
ULK3	4.7207e-06	0.647051	0.145	0.079	0.154546
PFDN6	4.76204e-06	0.544603	0.162	0.091	0.1559
ACAP3	4.81458e-06	1.65628	0.045	0.011	0.15762
FBXO25	4.82767e-06	1.05101	0.084	0.036	0.158048
LINC00957	4.82774e-06	1.16124	0.051	0.015	0.15805
C17orf62	4.90514e-06	0.292408	0.277	0.174	0.160584
NPLOC4	5.02717e-06	1.5242	0.049	0.013	0.16458
TMEM204	5.17154e-06	0.430803	0.185	0.108	0.169306
HAR1A	5.22144e-06	2.58746	0.03	0.003	0.17094
PPP1R3D	5.22647e-06	2.62028	0.03	0.003	0.171104
MGAT1	5.24074e-06	0.449103	0.236	0.148	0.171571
STX6	5.26896e-06	1.56882	0.047	0.012	0.172495
SGK223	5.29644e-06	2.52173	0.033	0.004	0.173395
TIMM8B	5.29754e-06	0.507645	0.126	0.064	0.173431
MNT	5.30825e-06	0.978112	0.067	0.025	0.173782
CTB-133G6.1	5.34388e-06	0.221312	0.397	0.267	0.174948
TMEM258	5.36396e-06	0.216928	0.652	0.477	0.175605
RNF125	5.38383e-06	-0.709889	0.328	0.361	0.176256
DOCK2	5.4067e-06	0.321508	0.273	0.175	0.177005
IL17RE	5.42025e-06	2.63167	0.033	0.004	0.177448
STK11	5.48659e-06	3.78846	0.028	0.002	0.17962
ITGB1BP1	5.49363e-06	0.385657	0.208	0.123	0.17985
POLG	5.49732e-06	0.560688	0.131	0.068	0.179971
CCDC18	5.57168e-06	1.15273	0.067	0.025	0.182406
MFSD3	5.57978e-06	2.15277	0.035	0.006	0.182671
CELF1	5.58094e-06	0.324605	0.215	0.129	0.182709
FLYWCH1	5.60665e-06	0.947573	0.067	0.025	0.18355
RARG	5.60679e-06	0.57943	0.104	0.049	0.183555
ATE1	5.61033e-06	0.737428	0.104	0.049	0.183671
BMI1	5.66869e-06	0.708068	0.101	0.047	0.185581
HDAC3	5.67533e-06	0.593052	0.156	0.088	0.185799
HPGD	5.67561e-06	0.782898	0.084	0.036	0.185808
OTUD3	5.67833e-06	3.56663	0.028	0.002	0.185897
ZNF48	5.69512e-06	2.14186	0.035	0.006	0.186447
ACAP1	5.72933e-06	0.233399	0.743	0.582	0.187567
UNC13D	5.78839e-06	0.289362	0.207	0.123	0.1895
C4orf3	5.85943e-06	0.210113	0.641	0.47	0.191826
C4orf27	5.95094e-06	0.672248	0.11	0.054	0.194822
COL18A1	5.99611e-06	2.96677	0.028	0.002	0.196301
SMIM7	6.01054e-06	0.398588	0.202	0.12	0.196773
APOBEC3D	6.01276e-06	1.12548	0.055	0.017	0.196846
AP2A2	6.02316e-06	0.578965	0.131	0.068	0.197186
KIAA1430	6.03444e-06	0.373915	0.26	0.165	0.197556
TCEAL8	6.09884e-06	0.615047	0.134	0.071	0.199664
HIVEP3	6.10921e-06	1.15308	0.055	0.017	0.200003
PLCL2	6.23093e-06	0.965343	0.083	0.036	0.203988
MGAT5	6.25074e-06	0.958941	0.087	0.038	0.204637
PRKCQ-AS1	6.42113e-06	0.293155	0.499	0.365	0.210215
ZNF296	6.47932e-06	3.75428	0.025	0.001	0.21212
SFT2D3	6.54497e-06	5.11464	0.022	0	0.214269
EOMES	6.60725e-06	2.13739	0.039	0.008	0.216308
MRPL34	6.62568e-06	0.271584	0.346	0.226	0.216912
TAPSAR1	6.65231e-06	0.300885	0.265	0.169	0.217783
PRKCI	6.71912e-06	0.782893	0.068	0.026	0.219971
STRN3	6.8207e-06	1.7626	0.041	0.009	0.223296
MAZ	6.82718e-06	0.348269	0.175	0.1	0.223508
AP1M1	6.93944e-06	0.273075	0.268	0.169	0.227184
MRPL41	6.97161e-06	0.216372	0.37	0.242	0.228237
LGALS3	6.97668e-06	0.109146	0.332	0.224	0.228402
SH3BP5-AS1	7.02555e-06	1.45799	0.05	0.015	0.230002
LNPEP	7.03945e-06	0.250767	0.336	0.218	0.230457
COX6B1	7.10296e-06	0.182049	0.834	0.679	0.232537
RP11-326I11.3	7.13014e-06	1.44068	0.041	0.009	0.233426
RARS	7.2278e-06	0.811421	0.09	0.04	0.236624
AHCTF1	7.2561e-06	0.663017	0.114	0.057	0.23755
HSP90AA1	7.33035e-06	-0.210333	0.93	0.907	0.239981
RUNDC1	7.38448e-06	1.73723	0.036	0.007	0.241753
FRMD8	7.41639e-06	0.716656	0.133	0.072	0.242798
TMEM43	7.42124e-06	0.298174	0.219	0.132	0.242957
PPFIA1	7.66474e-06	1.25637	0.052	0.016	0.250928
YTHDF2	7.72053e-06	-0.614892	0.316	0.349	0.252755
PDCD10	7.78401e-06	0.249397	0.254	0.157	0.254833
ARHGAP10	7.79461e-06	1.3218	0.056	0.018	0.25518
PEBP1	7.94121e-06	-0.257093	0.729	0.695	0.259979
GRHPR	7.98405e-06	0.390813	0.196	0.117	0.261382
POLR2J2.1	8.05291e-06	4.28217	0.025	0.001	0.263636
OXLD1	8.06959e-06	0.440647	0.167	0.095	0.264182
HECTD3	8.16235e-06	0.863424	0.085	0.037	0.267219
YTHDC1	8.18206e-06	0.234311	0.373	0.249	0.267864
DUSP10	8.19664e-06	-1.08887	0.075	0.123	0.268342
RSRC2	8.20028e-06	-0.511742	0.327	0.374	0.268461
SLC25A20	8.25016e-06	0.792153	0.085	0.037	0.270094
SORL1	8.29461e-06	0.258067	0.491	0.361	0.271549
CARD16	8.33989e-06	0.257932	0.354	0.239	0.273031
GPR25	8.34126e-06	2.67336	0.034	0.006	0.273076
PLOD3	8.34284e-06	0.423321	0.126	0.065	0.273128
ASPSCR1	8.43076e-06	0.811463	0.094	0.044	0.276006
RP11-87F15.2	8.46117e-06	5.33514	0.022	0	0.277002
C1orf85	8.50306e-06	0.550701	0.108	0.053	0.278373
RPL10A	8.52819e-06	-0.102929	0.997	0.994	0.279196
HABP4	8.54795e-06	1.71956	0.04	0.009	0.279843
NBPF12	8.64847e-06	0.655041	0.096	0.045	0.283134
LINC00665	8.66109e-06	-2.43827	0.005	0.025	0.283547
NADK	8.66676e-06	1.25956	0.05	0.015	0.283732
FAM105B	8.67295e-06	1.40834	0.05	0.015	0.283935
RP11-94L15.2	8.82351e-06	0.552292	0.118	0.061	0.288864
VAMP8	8.93527e-06	0.21375	0.667	0.497	0.292523
EMC1	8.95027e-06	0.753524	0.077	0.031	0.293014
VHL	9.03792e-06	0.340338	0.211	0.129	0.295883
ACTR3	9.09257e-06	0.248656	0.627	0.468	0.297673
RHPN1	9.14599e-06	1.99236	0.036	0.007	0.299421
RALGAPA2	9.15179e-06	1.41094	0.051	0.016	0.299611
SCAF1	9.19078e-06	1.0777	0.066	0.025	0.300888
TWISTNB	9.19251e-06	-1.01838	0.127	0.178	0.300945
CNOT11	9.33578e-06	0.928632	0.064	0.024	0.305635
TSEN15	9.33648e-06	0.320227	0.154	0.085	0.305658
PDCD11	9.38623e-06	0.7787	0.082	0.036	0.307286
PPP2R1A	9.47886e-06	0.26673	0.475	0.328	0.310319
TTC13	9.52283e-06	1.29262	0.058	0.02	0.311758
ITM2A	9.61969e-06	-0.46397	0.605	0.585	0.314929
SLC7A6OS	9.62841e-06	0.547008	0.107	0.053	0.315215
NUDT19	9.83231e-06	2.98248	0.027	0.002	0.32189
CYLD	1.00159e-05	0.288566	0.425	0.3	0.327902
PKN1	1.01423e-05	0.295244	0.223	0.137	0.332039
CSNK1G2	1.01719e-05	0.738011	0.081	0.035	0.333006
TACC1	1.01734e-05	0.339264	0.212	0.13	0.333057
SNX1	1.01942e-05	0.382891	0.192	0.114	0.333738
IMPDH1	1.02752e-05	0.318277	0.167	0.095	0.336389
ANXA11	1.02757e-05	0.230086	0.686	0.532	0.336405
TMEM120B	1.02946e-05	0.772302	0.078	0.033	0.337023
TECPR1	1.03299e-05	0.512201	0.144	0.08	0.33818
AAMP	1.05545e-05	0.341142	0.187	0.11	0.345533
GPR146	1.06255e-05	0.895424	0.048	0.013	0.347858
ZC3H4	1.06918e-05	0.848733	0.081	0.035	0.350027
PRKCQ	1.08827e-05	0.367768	0.243	0.155	0.356276
CYP2U1	1.08861e-05	3.3996	0.024	0.001	0.35639
SNHG12	1.09061e-05	0.280295	0.233	0.145	0.357045
CCRN4L	1.09392e-05	5.39365	0.021	0	0.358127
NUDT8	1.09392e-05	5.32511	0.021	0	0.358127
TRIM56	1.09498e-05	0.869419	0.071	0.028	0.358476
SCAP	1.09661e-05	0.436236	0.126	0.066	0.359007
C1orf123	1.09789e-05	0.465882	0.156	0.089	0.359427
MALAT1	1.11165e-05	0.10848	1	1	0.363931
IL10RB	1.11496e-05	0.571469	0.121	0.063	0.365014
WDR18	1.15569e-05	0.712705	0.094	0.044	0.378349
MYO1D	1.15716e-05	1.86744	0.037	0.008	0.378832
DFNB31	1.15849e-05	2.1219	0.033	0.006	0.379267
LNX2	1.16079e-05	2.34213	0.031	0.004	0.38002
PARP4	1.17499e-05	0.303955	0.158	0.09	0.384667
IKBKB	1.18371e-05	0.357938	0.144	0.08	0.387522
GID4	1.18618e-05	1.34203	0.045	0.012	0.388332
HGS	1.19651e-05	0.441022	0.192	0.114	0.391712
GREM2	1.21122e-05	1.38169	0.043	0.011	0.396528
WHSC1	1.21581e-05	1.06958	0.065	0.025	0.398033
RGPD8	1.21731e-05	1.84288	0.041	0.01	0.398523
MOGS	1.22083e-05	0.897233	0.083	0.037	0.399676
PAK4	1.22682e-05	1.64596	0.041	0.01	0.401635
DHRSX	1.2304e-05	0.745973	0.087	0.039	0.402808
GPR137	1.23683e-05	0.820823	0.065	0.025	0.404915
ELOVL1	1.2407e-05	0.392896	0.204	0.123	0.406179
GMCL1	1.24179e-05	0.528488	0.144	0.081	0.406537
TMEM128	1.24618e-05	0.671706	0.101	0.049	0.407974
NSMCE4A	1.24636e-05	0.444602	0.138	0.075	0.408032
HOOK2	1.25763e-05	-0.742181	0.263	0.309	0.411722
SEC63	1.27144e-05	0.319389	0.201	0.121	0.416244
POMGNT2	1.27295e-05	2.78442	0.026	0.002	0.416737
ERGIC1	1.27322e-05	0.897456	0.078	0.034	0.416827
RAB5C	1.27611e-05	-0.444419	0.436	0.448	0.417774
MYC	1.30079e-05	0.31132	0.289	0.196	0.425851
ABCF2	1.32129e-05	0.346792	0.168	0.097	0.432563
ENDOD1	1.32132e-05	1.12067	0.051	0.016	0.432575
PCNX	1.33246e-05	0.291424	0.193	0.116	0.436221
INTS6	1.35324e-05	0.819545	0.094	0.045	0.443025
PUF60	1.35407e-05	0.194353	0.33	0.217	0.443297
UBE2F	1.35505e-05	0.755466	0.083	0.037	0.443615
COPA	1.36584e-05	0.377312	0.228	0.144	0.447149
LSS	1.38469e-05	1.03265	0.055	0.018	0.453321
ANKRD26	1.38473e-05	1.2442	0.061	0.022	0.453334
RMND5B	1.38754e-05	0.790866	0.08	0.035	0.454254
SLC30A4	1.41442e-05	5.05422	0.021	0	0.463052
LENG9	1.41442e-05	5.09522	0.021	0	0.463052
TRAF3IP2	1.4231e-05	0.736201	0.088	0.04	0.465893
ST3GAL5	1.42764e-05	1.78518	0.037	0.008	0.467382
CWF19L2	1.49611e-05	0.481817	0.169	0.099	0.489798
ACE	1.50173e-05	2.217	0.03	0.004	0.491638
PFDN1	1.50268e-05	0.263543	0.255	0.163	0.491948
PRRT3	1.521e-05	2.03142	0.03	0.004	0.497945
CTC-241F20.3	1.54045e-05	1.25708	0.047	0.013	0.504312
ABHD8	1.54471e-05	1.94216	0.03	0.004	0.505706
LIPT2	1.54627e-05	1.94269	0.033	0.006	0.506219
PAPOLA	1.57449e-05	-0.484236	0.433	0.441	0.515457
GLIPR2	1.58722e-05	0.191909	0.386	0.262	0.519624
KIAA0368	1.59593e-05	0.581611	0.105	0.053	0.522477
TJP3	1.59908e-05	1.26002	0.047	0.013	0.523507
DDX43	1.60891e-05	-2.11349	0.008	0.029	0.526725
CD74	1.62245e-05	-0.29641	0.837	0.8	0.531158
ETF1	1.62619e-05	-0.942691	0.127	0.176	0.532381
GYLTL1B	1.63804e-05	2.81368	0.026	0.002	0.536262
NCOA1	1.67443e-05	0.778961	0.081	0.036	0.548176
ZRANB2	1.67985e-05	0.283205	0.31	0.207	0.549948
ZNF264	1.68581e-05	0.794695	0.067	0.027	0.551901
SENP6	1.69553e-05	0.263464	0.278	0.178	0.555083
NDUFA8	1.71494e-05	0.397862	0.141	0.077	0.561438
TRIM21	1.71593e-05	0.668188	0.081	0.036	0.561762
MRPS25	1.71825e-05	0.536204	0.138	0.076	0.562522
TESC	1.75578e-05	1.27649	0.044	0.012	0.574807
ROMO1	1.75792e-05	0.2753	0.408	0.285	0.575509
SLC33A1	1.77095e-05	0.946462	0.069	0.028	0.579772
MPLKIP	1.81204e-05	0.466557	0.144	0.082	0.593225
FBXL6	1.81955e-05	3.35322	0.023	0.001	0.595685
RNF130	1.85027e-05	0.644766	0.095	0.046	0.605742
SUCLG1	1.86436e-05	0.394512	0.224	0.14	0.610355
UBE2Z	1.86772e-05	0.75853	0.082	0.037	0.611455
PHF23	1.88006e-05	1.4891	0.042	0.011	0.615493
NCL	1.88075e-05	-0.302105	0.809	0.772	0.615719
CLCN7	1.88763e-05	0.918687	0.054	0.018	0.617972
SLC35G1	1.90363e-05	1.31204	0.046	0.013	0.623209
STK35	1.90897e-05	1.65014	0.03	0.004	0.624959
FUNDC1	1.92641e-05	1.00374	0.06	0.022	0.630668
NUDT2	1.92737e-05	0.434586	0.135	0.074	0.630983
NSUN6	1.93508e-05	1.08359	0.057	0.02	0.633505
KNOP1	1.96447e-05	0.837778	0.083	0.038	0.643127
GBP3	1.98634e-05	0.965776	0.067	0.027	0.650288
ECHDC1	1.99074e-05	0.304087	0.159	0.092	0.651728
OARD1	1.99693e-05	0.355024	0.152	0.086	0.653757
ZBTB10	2.0005e-05	0.602222	0.088	0.042	0.654924
N4BP2L2	2.00167e-05	0.234699	0.524	0.38	0.655308
ARPC1A	2.012e-05	0.241314	0.192	0.116	0.658689
PROSER1	2.01433e-05	1.07538	0.064	0.025	0.659453
LPCAT4	2.03432e-05	0.30233	0.197	0.121	0.665995
AHR	2.03487e-05	0.244768	0.219	0.138	0.666177
MRI1	2.06572e-05	0.601597	0.103	0.052	0.676275
SRSF1	2.0905e-05	0.368768	0.232	0.148	0.684386
SRM	2.09883e-05	1.73773	0.038	0.009	0.687115
LARP4B	2.10221e-05	1.07701	0.057	0.02	0.688221
ZNF140	2.11849e-05	1.0295	0.05	0.016	0.693551
MRPS18C	2.12058e-05	0.411075	0.161	0.094	0.694235
AFF1	2.1214e-05	0.306323	0.226	0.143	0.694502
C9orf78	2.1611e-05	-0.4417	0.531	0.516	0.707501
NBEAL2	2.17097e-05	0.587231	0.103	0.053	0.710733
STAT1	2.21231e-05	0.360046	0.385	0.279	0.724266
CCDC102A	2.21614e-05	2.5499	0.027	0.003	0.72552
PTGER2	2.23173e-05	0.272236	0.42	0.303	0.730624
BACH2	2.24604e-05	0.515883	0.125	0.068	0.735308
MYBBP1A	2.25162e-05	0.500055	0.111	0.057	0.737135
METTL2B	2.26762e-05	0.524859	0.087	0.04	0.742372
PPP2R5E	2.27677e-05	0.356966	0.169	0.1	0.745369
GOLGA8A	2.27822e-05	1.10614	0.053	0.018	0.745845
PLEKHB2	2.28943e-05	0.412641	0.158	0.092	0.749515
SLC25A12	2.29974e-05	0.727278	0.085	0.039	0.752887
ZMYND8	2.33217e-05	0.597816	0.112	0.058	0.763505
PNP	2.34007e-05	0.349901	0.207	0.129	0.766094
C12orf49	2.34667e-05	2.06933	0.032	0.006	0.768252
CHST14	2.35257e-05	3.23554	0.022	0.001	0.770183
PPTC7	2.3549e-05	0.930987	0.072	0.03	0.770947
CEBPD	2.37397e-05	2.11841	0.029	0.004	0.77719
ADCK2	2.37709e-05	2.06549	0.027	0.003	0.778212
NTN4	2.38043e-05	2.27805	0.029	0.004	0.779305
HMGN4	2.3824e-05	0.260381	0.35	0.237	0.779951
ARFRP1	2.40009e-05	0.433879	0.161	0.095	0.785741
ROCK1	2.40794e-05	0.249597	0.4	0.278	0.78831
ZNF609	2.41327e-05	0.442242	0.075	0.033	0.790057
AL645728.1	2.41519e-05	2.04306	0.037	0.009	0.790684
ZEB2	2.41837e-05	-1.76544	0.016	0.042	0.791727
R3HDM2	2.43844e-05	1.05091	0.056	0.02	0.798297
ZMYM6NB	2.44711e-05	0.264	0.314	0.212	0.801136
CFP	2.4555e-05	1.11906	0.056	0.02	0.803882
RNF157	2.46981e-05	1.12098	0.052	0.018	0.808567
SRBD1	2.47738e-05	1.02849	0.056	0.02	0.811043
KLF11	2.4806e-05	1.37823	0.036	0.008	0.8121
CTBP1	2.48545e-05	0.63929	0.093	0.045	0.813686
COX6C	2.50197e-05	0.173197	0.843	0.696	0.819095
SARS	2.51026e-05	0.247467	0.294	0.194	0.821807
RSL24D1	2.52608e-05	-0.347781	0.605	0.574	0.826989
XPO1	2.5282e-05	0.343524	0.186	0.112	0.827681
ORMDL2	2.53398e-05	0.552255	0.117	0.062	0.829573
DDX39B	2.54954e-05	0.316175	0.202	0.125	0.834668
SNX6	2.55153e-05	0.224595	0.474	0.333	0.835318
RUVBL1	2.57009e-05	0.481029	0.13	0.072	0.841396
RBM6	2.57483e-05	0.217777	0.264	0.172	0.842949
PIP5K1C	2.58204e-05	0.801155	0.063	0.025	0.845308
SLC12A6	2.59276e-05	1.29369	0.054	0.019	0.848816
MLLT6	2.60828e-05	0.444745	0.212	0.135	0.853899
MAML1	2.60928e-05	1.00938	0.056	0.02	0.854225
NEMF	2.61673e-05	0.287227	0.269	0.181	0.856667
KDELC2	2.65263e-05	1.82001	0.037	0.009	0.868419
ZCCHC11	2.67308e-05	0.227613	0.278	0.183	0.875112
SPATA2	2.67796e-05	-1.16197	0.049	0.089	0.876711
RASSF1	2.70616e-05	0.288143	0.217	0.136	0.885942
PDK3	2.70955e-05	0.335486	0.142	0.08	0.887053
BZRAP1-AS1	2.73912e-05	0.85788	0.084	0.039	0.896734
CHCHD5	2.75077e-05	0.310046	0.214	0.135	0.900547
MRPL35	2.76086e-05	1.01636	0.056	0.02	0.903849
PPIA	2.8076e-05	0.110722	0.99	0.976	0.919152
RASA2	2.81201e-05	0.392517	0.207	0.13	0.920596
CAPZA1	2.8133e-05	0.266727	0.434	0.304	0.921017
PARP6	2.81468e-05	0.477484	0.127	0.07	0.921471
NSRP1	2.83495e-05	0.422153	0.156	0.092	0.928106
CORO2A	2.8464e-05	0.590438	0.085	0.039	0.931854
PTPN6	2.85013e-05	0.284657	0.326	0.222	0.933074
ARID1A	2.85018e-05	0.270235	0.22	0.14	0.933093
2024-03-09	2.86142e-05	0.971029	0.063	0.025	0.936771
H6PD	2.90195e-05	1.2282	0.045	0.013	0.950041
PGBD2	2.90427e-05	2.14789	0.033	0.007	0.950801
MFHAS1	2.93534e-05	0.562063	0.105	0.054	0.960971
CGGBP1	2.94502e-05	0.285246	0.299	0.202	0.96414
VPS8	2.96303e-05	0.773233	0.071	0.03	0.970037
C19orf68	2.96834e-05	2.64597	0.027	0.003	0.971774
KCNK12	2.98454e-05	3.79566	0.022	0.001	0.977078
TPBG	3.00672e-05	3.56556	0.022	0.001	0.984342
ERLEC1	3.01354e-05	0.206994	0.242	0.153	0.986574
PPP1R37	3.02002e-05	1.62759	0.039	0.01	0.988695
SNHG10	3.03851e-05	0.774081	0.064	0.026	0.994748
DCAF8	3.04459e-05	0.349363	0.181	0.11	0.996737
BICD2	3.05451e-05	1.03824	0.064	0.026	0.999986
PIP4K2A	3.05552e-05	0.430271	0.124	0.067	1
KIAA2026	3.05972e-05	0.414848	0.131	0.073	1
CLUH	3.0688e-05	2.38119	0.029	0.004	1
FAM92A1	3.11912e-05	-3.68339	0.001	0.011	1
UBASH3A	3.12552e-05	0.410761	0.167	0.099	1
SF3B5	3.13999e-05	-0.40533	0.551	0.531	1
CAT	3.15318e-05	0.294531	0.187	0.113	1
EZH1	3.17719e-05	0.538856	0.116	0.062	1
SREBF1	3.20432e-05	1.56356	0.031	0.006	1
FUBP3	3.25668e-05	0.763319	0.064	0.026	1
FARSA	3.26659e-05	0.520365	0.13	0.072	1
RGL4	3.28918e-05	0.382273	0.159	0.094	1
ZFAND4	3.31262e-05	0.99014	0.056	0.02	1
PACSIN2	3.33592e-05	0.579668	0.089	0.043	1
PDHB	3.3362e-05	0.389751	0.142	0.082	1
TMUB2	3.37869e-05	0.337922	0.156	0.091	1
UQCR10	3.39529e-05	0.195158	0.645	0.468	1
NCR3	3.41068e-05	-1.57667	0.062	0.103	1
IPO5	3.41407e-05	0.390604	0.157	0.092	1
PQLC3	3.44221e-05	0.220986	0.225	0.141	1
ZNF628	3.48521e-05	1.91516	0.035	0.008	1
FDPS	3.50892e-05	0.261622	0.22	0.139	1
HLA-DPB1	3.50996e-05	0.167183	0.369	0.256	1
UNC50	3.51442e-05	0.575694	0.098	0.049	1
CKAP5	3.58585e-05	0.645901	0.087	0.042	1
PURA	3.61239e-05	0.440437	0.134	0.076	1
C6orf62	3.61914e-05	0.382847	0.159	0.093	1
SH2B3	3.64022e-05	1.48816	0.041	0.011	1
VCPKMT	3.64085e-05	-1.06421	0.092	0.137	1
CD164	3.6915e-05	0.223178	0.445	0.316	1
EDC4	3.70175e-05	0.552756	0.095	0.047	1
RAB21	3.71872e-05	1.29885	0.053	0.019	1
MAPRE3	3.7256e-05	1.47668	0.037	0.009	1
ATRX	3.7337e-05	0.208774	0.508	0.364	1
U2AF1L4	3.74617e-05	0.354499	0.181	0.111	1
ITPKB	3.78416e-05	0.430567	0.134	0.075	1
LGALS3BP	3.79505e-05	0.381132	0.175	0.107	1
EEFSEC	3.80668e-05	0.683458	0.109	0.058	1
UBQLN4	3.84265e-05	0.784968	0.062	0.025	1
PREB	3.86892e-05	0.341077	0.132	0.073	1
NBL1	3.88798e-05	2.35027	0.028	0.004	1
TARSL2	3.91404e-05	0.310524	0.195	0.122	1
MLXIP	3.91893e-05	0.876712	0.088	0.043	1
HIST1H1E	3.94093e-05	-0.549493	0.359	0.411	1
TMEM121	3.95768e-05	5.16705	0.019	0	1
PHYHIP	3.95768e-05	5.10997	0.019	0	1
MAP3K2	3.973e-05	0.358719	0.113	0.059	1
CCND2	3.98256e-05	0.191776	0.324	0.218	1
B3GNT9	3.98343e-05	2.04018	0.028	0.004	1
TSSC4	3.98482e-05	0.447225	0.156	0.092	1
FCHO1	3.98952e-05	0.406466	0.106	0.055	1
SLC40A1	4.05071e-05	0.466291	0.158	0.095	1
UXT	4.07469e-05	-0.29168	0.731	0.699	1
KDM5A	4.10177e-05	0.315994	0.285	0.191	1
TBL3	4.10259e-05	0.71829	0.075	0.034	1
FBXO4	4.13334e-05	0.776884	0.06	0.024	1
MUT	4.19189e-05	1.35403	0.042	0.012	1
ANKRD49	4.24012e-05	0.481647	0.169	0.103	1
RABEP1	4.2601e-05	0.51037	0.121	0.066	1
EHD1	4.32039e-05	0.220572	0.301	0.202	1
MRPS18B	4.395e-05	0.319758	0.2	0.125	1
MLH3	4.40834e-05	1.2138	0.048	0.016	1
JUNB	4.42528e-05	-0.191181	0.979	0.979	1
MAGI3	4.45839e-05	2.81594	0.024	0.002	1
AKAP13	4.50912e-05	-0.394864	0.56	0.54	1
TMEM63B	4.53877e-05	1.22284	0.049	0.017	1
PIGF	4.54477e-05	0.955532	0.065	0.027	1
C7orf55	4.57674e-05	0.461333	0.133	0.075	1
ZBP1	4.58016e-05	0.419066	0.138	0.079	1
IER5	4.58118e-05	0.405404	0.195	0.125	1
PCSK5	4.59512e-05	1.25195	0.048	0.016	1
ELF4	4.59877e-05	1.15051	0.049	0.017	1
PPP1R11	4.66026e-05	0.209679	0.363	0.245	1
GCSAM	4.66878e-05	0.458863	0.135	0.076	1
CCDC47	4.69609e-05	0.583431	0.118	0.065	1
UBE2O	4.7002e-05	1.45649	0.034	0.008	1
SVIL	4.74007e-05	0.33107	0.156	0.092	1
UBB	4.75401e-05	-0.206043	0.82	0.787	1
TINF2	4.78196e-05	0.292901	0.21	0.134	1
COPZ1	4.81136e-05	0.280874	0.291	0.194	1
CASD1	4.81535e-05	1.37902	0.04	0.011	1
KAT7	4.82188e-05	-0.800878	0.196	0.24	1
PRR4	4.83527e-05	0.362859	0.148	0.085	1
FUS	4.84276e-05	-0.318019	0.642	0.615	1
PYCARD	4.84496e-05	0.237902	0.265	0.172	1
TAF4B	4.90236e-05	0.849633	0.063	0.026	1
CFLAR	4.91004e-05	-0.45781	0.428	0.442	1
MPI	4.92266e-05	0.385252	0.127	0.071	1
YAE1D1	4.94666e-05	1.29486	0.034	0.008	1
AKAP8	4.95423e-05	0.463539	0.123	0.068	1
PEF1	4.9766e-05	0.349049	0.174	0.105	1
RGP1	4.98371e-05	0.703677	0.086	0.042	1
SGPP1	5.00327e-05	2.24983	0.026	0.003	1
DR1	5.01527e-05	0.249711	0.243	0.158	1
ING5	5.0271e-05	0.481565	0.111	0.058	1
[truncated: 6,657 more rows]

## Sheet: Naive CD8
Gene	p_val	avg_log2FC	pct.1	pct.2	p_val_adj
BTG1	4.07337e-108	3.29991	0.998	0.565	1.33354e-103
RPS2	1.98492e-107	2.11491	1	0.968	6.49824e-103
DUSP1	1.7266e-96	4.08722	0.96	0.229	5.65254e-92
ZFP36L2	1.95199e-95	3.45191	0.978	0.379	6.39044e-91
PNRC1	9.16095e-90	3.2686	0.958	0.241	2.99911e-85
YBX1	1.12909e-67	2.80642	0.881	0.237	3.69641e-63
ATP5D	3.98715e-58	4.53099	0.696	0.04	1.30531e-53
GLTSCR2	4.35605e-58	1.6071	0.952	0.573	1.42608e-53
HLA-C	3.65438e-53	0.95365	0.994	0.976	1.19637e-48
RPS29	5.88898e-49	0.833896	0.996	0.988	1.92794e-44
STK17A	5.76881e-46	3.93512	0.617	0.047	1.88859e-41
RPS27	1.0227e-45	0.428845	1	1	3.34813e-41
KRT10	8.8218e-44	3.37067	0.629	0.067	2.88808e-39
RPS21	2.0883e-41	0.485952	1	1	6.83669e-37
CYBA	7.39178e-41	2.40261	0.724	0.19	2.41992e-36
RPL13	2.43608e-39	-0.335273	1	1	7.97523e-35
EEF1A1	1.10786e-37	-0.247653	1	1	3.62692e-33
ZYX	1.42403e-37	3.20296	0.591	0.087	4.66198e-33
JAK1	4.03904e-36	2.35125	0.663	0.146	1.3223e-31
CHCHD10	5.21721e-36	4.18617	0.508	0.036	1.70801e-31
C1QBP	9.62512e-35	3.19496	0.542	0.059	3.15107e-30
RPS5	2.44202e-34	-0.409655	1	1	7.99469e-30
RPL3	1.6269e-33	-0.383493	1	1	5.32614e-29
MT-CO3	9.73452e-33	0.54082	1	1	3.18689e-28
KHDRBS1	6.64472e-32	3.28116	0.5	0.051	2.17535e-27
TGFBR2	1.13262e-31	2.88685	0.552	0.103	3.70798e-27
C19orf43	5.2876e-31	1.79794	0.726	0.269	1.73106e-26
CITED2	5.63509e-31	4.77337	0.44	0.024	1.84482e-26
RPL14	1.3476e-30	-0.335773	1	1	4.41178e-26
PSIP1	1.53708e-30	3.03369	0.516	0.079	5.03209e-26
RPL41	1.37205e-28	0.519107	1	0.984	4.49182e-24
RGCC	2.09704e-28	3.31936	0.462	0.051	6.86528e-24
EIF1	2.26677e-28	-0.540314	1	1	7.42095e-24
COTL1	2.66423e-27	3.43813	0.452	0.055	8.72214e-23
DUSP2	2.93857e-27	5.39856	0.387	0.016	9.6203e-23
SFPQ	9.06287e-27	2.41579	0.54	0.115	2.967e-22
RPL37	5.33997e-26	0.318923	1	1	1.7482e-21
RPL5	1.12371e-25	-0.366443	1	1	3.67881e-21
CD6	3.09004e-25	2.07005	0.556	0.138	1.01162e-20
KLF3	2.86055e-24	2.49681	0.468	0.079	9.36487e-20
GRSF1	2.8869e-24	3.71117	0.363	0.016	9.45112e-20
MZT2A	4.28467e-24	2.47391	0.472	0.083	1.40272e-19
RPL10	8.74435e-24	-0.237718	1	1	2.86273e-19
SNHG7	3.64445e-23	2.84713	0.407	0.047	1.19312e-18
GNB2L1	7.43688e-22	-0.324728	1	1	2.43469e-17
RPS9	1.68538e-21	-0.340947	0.994	0.996	5.5176e-17
SNX3	2.63579e-21	2.13372	0.466	0.103	8.62906e-17
RPL36A	1.32772e-20	0.88823	0.895	0.751	4.34668e-16
MAF1	1.50019e-20	3.02633	0.367	0.043	4.91131e-16
RPL7A	5.24852e-20	-0.263491	1	1	1.71826e-15
TPT1	6.49533e-20	-0.370031	1	1	2.12644e-15
RAC1	6.67226e-20	3.79052	0.319	0.024	2.18436e-15
TSC22D3	7.61964e-20	-0.653931	0.982	0.98	2.49452e-15
RPL39	1.15882e-19	0.255912	1	1	3.79376e-15
PABPC4	1.4072e-19	2.95715	0.351	0.043	4.6069e-15
RASAL3	4.8255e-19	2.47493	0.399	0.079	1.57977e-14
GNB2	6.53599e-19	2.13682	0.431	0.099	2.13975e-14
RPL19	6.72381e-19	-0.22689	1	1	2.20124e-14
WHAMM	6.88751e-19	2.22517	0.429	0.103	2.25483e-14
RPS12	4.2359e-18	-0.184362	1	1	1.38675e-13
HPCAL1	4.47416e-18	3.42437	0.3	0.024	1.46475e-13
PDCD2	5.27354e-18	3.4535	0.302	0.028	1.72645e-13
PNPLA2	6.48405e-18	2.05863	0.401	0.083	2.12275e-13
AAK1	6.88809e-18	1.55211	0.56	0.202	2.25502e-13
STUB1	7.21668e-18	4.05233	0.28	0.016	2.3626e-13
RPL37A	7.52799e-18	0.385242	0.994	0.996	2.46451e-13
FNTA	9.75258e-18	2.23565	0.379	0.071	3.1928e-13
ATP1A1	1.23582e-17	1.65828	0.508	0.17	4.04584e-13
VAMP2	1.25996e-17	1.6729	0.502	0.154	4.12486e-13
RPL29	1.67651e-17	-0.233896	1	1	5.48855e-13
RPL11	2.42428e-17	-0.207686	1	1	7.93659e-13
RCN2	2.93886e-17	3.61769	0.268	0.012	9.62123e-13
ARF6	3.24917e-17	3.66235	0.28	0.02	1.06371e-12
LAMP1	4.13577e-17	2.68763	0.327	0.043	1.35397e-12
H2AFV	5.06987e-17	1.98324	0.409	0.095	1.65978e-12
RPLP0	5.98387e-17	-0.331989	1	1	1.959e-12
RPS19	1.00708e-16	-0.246828	1	1	3.29699e-12
SDF4	1.62427e-16	2.83891	0.306	0.04	5.31754e-12
TMUB1	1.87632e-16	3.24864	0.286	0.028	6.14269e-12
BLOC1S4	2.13382e-16	5.14379	0.238	0.004	6.98571e-12
RPS15	3.3938e-16	-0.211003	1	1	1.11106e-11
RPL4	3.97444e-16	-0.399524	0.99	0.996	1.30115e-11
ATXN2L	5.36503e-16	2.59845	0.319	0.047	1.7564e-11
RPLP1	1.10391e-15	-0.243919	1	1	3.61398e-11
SUN2	1.22323e-15	1.44238	0.552	0.229	4.0046e-11
SRSF9	1.48342e-15	3.5977	0.258	0.02	4.85644e-11
TTC39C	1.86653e-15	3.72649	0.25	0.016	6.11064e-11
RPS4Y1	3.6805e-15	-0.888109	0.417	0.715	1.20492e-10
HLA-E	4.71775e-15	-0.396683	0.992	1	1.5445e-10
NACA	8.59287e-15	-0.271729	1	1	2.81313e-10
GNAI2	1.03955e-14	2.19039	0.323	0.059	3.40328e-10
APBB1IP	1.10242e-14	1.34932	0.54	0.213	3.60909e-10
MT-ATP8	1.53474e-14	0.373625	1	1	5.02442e-10
MAP7D1	1.88122e-14	3.1115	0.26	0.028	6.15873e-10
EBPL	2.01766e-14	3.84432	0.234	0.016	6.60541e-10
TAGLN2	2.68707e-14	-0.849243	0.74	0.858	8.79692e-10
RCAN3	3.37261e-14	1.17638	0.579	0.253	1.10413e-09
ARHGEF10	3.50866e-14	-5.75142	0.002	0.119	1.14867e-09
C19orf24	4.2198e-14	3.37702	0.24	0.02	1.38148e-09
SRSF5	4.99684e-14	0.623676	0.915	0.779	1.63587e-09
RBBP6	6.73942e-14	1.88356	0.365	0.095	2.20635e-09
SMCHD1	7.49831e-14	1.29411	0.516	0.202	2.4548e-09
SBDS	8.47607e-14	-1.01566	0.442	0.648	2.7749e-09
TMEM66	9.86583e-14	-0.374037	0.992	0.992	3.22988e-09
RPL24	1.02604e-13	-0.273374	1	1	3.35904e-09
RPS3	1.98438e-13	-0.169487	1	1	6.49645e-09
SPG21	2.18754e-13	3.0777	0.244	0.028	7.16157e-09
PIM1	2.27693e-13	1.71408	0.395	0.119	7.45421e-09
RPS8	2.67791e-13	-0.18612	1	1	8.76696e-09
LAPTM5	2.92209e-13	-0.437786	0.95	0.957	9.56635e-09
TLE4	2.9257e-13	3.3165	0.228	0.02	9.57817e-09
HNRNPA1	2.99756e-13	-0.388702	0.988	0.984	9.81341e-09
S1PR4	3.18607e-13	3.17114	0.24	0.028	1.04306e-08
JUN	3.461e-13	1.17223	0.853	0.672	1.13306e-08
VPS26B	3.50309e-13	3.32075	0.232	0.024	1.14684e-08
EEF1B2	4.07407e-13	-0.277387	1	1	1.33377e-08
RPS27A	4.58085e-13	-0.172993	1	1	1.49968e-08
SYTL1	4.64883e-13	1.59408	0.381	0.111	1.52194e-08
CXCR4	8.49249e-13	-0.731882	0.835	0.885	2.78027e-08
ODC1	9.5454e-13	3.46789	0.214	0.016	3.12497e-08
WIPI2	1.12095e-12	3.53259	0.212	0.016	3.66978e-08
USP22	1.15017e-12	2.34035	0.276	0.051	3.76542e-08
RELB	1.18955e-12	2.50159	0.264	0.043	3.89434e-08
TMEM248	1.36717e-12	2.737	0.236	0.028	4.47584e-08
SRSF4	1.4359e-12	1.45198	0.379	0.111	4.70086e-08
CLTB	1.44927e-12	3.24691	0.212	0.016	4.74461e-08
B2M	1.62813e-12	-0.172173	1	1	5.33016e-08
HLA-A	1.79044e-12	-0.326621	0.994	1	5.86153e-08
MZT2B	1.83043e-12	1.41129	0.427	0.15	5.99245e-08
RPS28	1.94355e-12	0.176751	1	1	6.36278e-08
RHOB	2.56409e-12	5.20487	0.188	0.008	8.39433e-08
PPM1M	2.98292e-12	2.91313	0.24	0.036	9.76549e-08
RPL38	3.15489e-12	0.363978	0.986	0.98	1.03285e-07
FKBP8	3.37234e-12	1.18147	0.524	0.221	1.10404e-07
C1orf86	3.48785e-12	1.70644	0.371	0.115	1.14185e-07
KTN1	3.88714e-12	1.5199	0.393	0.13	1.27257e-07
FMNL1	5.36678e-12	2.39254	0.26	0.047	1.75698e-07
CCDC85B	6.32659e-12	1.10994	0.546	0.249	2.0712e-07
LMBR1	7.82923e-12	4.21824	0.183	0.008	2.56313e-07
BCL7B	9.05061e-12	2.15751	0.272	0.055	2.96299e-07
GSTM1	9.47505e-12	-7.03002	0	0.091	3.10194e-07
GRAMD1A	1.01898e-11	1.77165	0.312	0.079	3.33593e-07
LIX1L	1.23274e-11	2.36471	0.224	0.028	4.03573e-07
GRINA	1.43295e-11	3.33072	0.196	0.016	4.69119e-07
R3HDM4	1.5166e-11	1.48309	0.387	0.126	4.96505e-07
CDIPT	1.51876e-11	2.7688	0.214	0.024	4.97212e-07
SNX9	1.54378e-11	2.0569	0.286	0.067	5.05403e-07
H1FX	1.56316e-11	4.17046	0.185	0.012	5.11746e-07
NFKBIZ	1.67214e-11	1.37619	0.498	0.237	5.47426e-07
GTF2I	1.74855e-11	2.84353	0.218	0.028	5.72439e-07
MYLIP	1.76219e-11	1.61414	0.349	0.111	5.76907e-07
RPS14	1.86505e-11	-0.166782	1	1	6.10581e-07
CAPN2	1.9732e-11	1.79468	0.306	0.075	6.45986e-07
PLCG1	2.00625e-11	1.81196	0.31	0.083	6.56806e-07
C4orf48	2.18511e-11	6.42394	0.159	0	7.15361e-07
RDH14	2.29798e-11	5.04438	0.167	0.004	7.52313e-07
C20orf24	2.35775e-11	3.86659	0.177	0.008	7.7188e-07
TPGS1	2.51025e-11	3.74089	0.183	0.012	8.21806e-07
SKIL	2.69943e-11	2.31685	0.262	0.055	8.83738e-07
TMEM160	2.75509e-11	1.75863	0.302	0.079	9.01961e-07
LEF1	3.17501e-11	0.661421	0.802	0.561	1.03944e-06
RPS26	3.41818e-11	1.55579	0.917	0.826	1.11904e-06
AKIRIN1	3.48e-11	1.98062	0.266	0.055	1.13928e-06
RPL18	4.00921e-11	-0.194361	1	1	1.31253e-06
YPEL3	4.15293e-11	2.42884	0.234	0.04	1.35959e-06
METTL9	4.36492e-11	1.37532	0.361	0.111	1.42899e-06
MTRNR2L2	4.48011e-11	-2.57556	0.054	0.206	1.4667e-06
NENF	5.70859e-11	6.36328	0.153	0	1.86888e-06
PTGER4	5.97575e-11	1.40725	0.446	0.194	1.95634e-06
RP11-773D16.1	6.39749e-11	3.34489	0.188	0.016	2.09441e-06
IRF2BP2	6.57863e-11	1.46109	0.357	0.119	2.15371e-06
CIRBP	6.70641e-11	-0.454496	0.921	0.933	2.19554e-06
LYSMD2	7.02795e-11	4.56219	0.161	0.004	2.30081e-06
BRD9	7.39389e-11	2.90728	0.194	0.02	2.42061e-06
SET	8.49639e-11	1.20693	0.46	0.194	2.78155e-06
SRRM2	8.97413e-11	1.08178	0.532	0.265	2.93795e-06
AKR7A2	1.02329e-10	2.59031	0.202	0.024	3.35006e-06
SURF1	1.05889e-10	2.02072	0.254	0.051	3.46661e-06
ATP2A3	1.14468e-10	2.29305	0.24	0.047	3.74746e-06
KLF6	1.1524e-10	-0.840399	0.694	0.794	3.77271e-06
FTH1	1.22589e-10	-0.432601	0.996	0.984	4.0133e-06
HNRNPL	1.31281e-10	1.62553	0.31	0.091	4.29787e-06
BAZ1B	1.41705e-10	2.66769	0.198	0.024	4.63913e-06
NFKBIA	1.72432e-10	0.603818	0.938	0.822	5.64507e-06
RPL15	1.87237e-10	-0.231889	0.996	1	6.12976e-06
CBX3	1.99088e-10	1.3563	0.413	0.166	6.51776e-06
C17orf89	2.08594e-10	1.6244	0.302	0.083	6.82894e-06
PDLIM2	2.12343e-10	1.90732	0.26	0.059	6.95167e-06
PRKX	2.13784e-10	3.72071	0.169	0.012	6.99885e-06
B3GNT2	2.18644e-10	4.30481	0.161	0.008	7.15798e-06
TERF2IP	2.40238e-10	1.3395	0.395	0.146	7.8649e-06
NPM1	2.52287e-10	-0.315563	0.994	0.988	8.25937e-06
EPN1	2.63451e-10	2.28842	0.224	0.04	8.62486e-06
HMGA1	2.66201e-10	1.37724	0.343	0.111	8.71489e-06
CEBPB	2.78674e-10	6.34699	0.143	0	9.12322e-06
RPL27A	2.9359e-10	-0.393058	0.956	0.988	9.61153e-06
AFG3L2	3.11233e-10	3.04594	0.177	0.016	1.01892e-05
ETS1	4.23037e-10	1.10668	0.532	0.273	1.38494e-05
IKZF1	4.6267e-10	0.829611	0.605	0.304	1.51469e-05
PCSK1N	4.9198e-10	3.75532	0.165	0.012	1.61065e-05
SLC25A25	4.92009e-10	3.1065	0.173	0.016	1.61074e-05
EEF1D	5.42419e-10	-0.297252	0.998	1	1.77577e-05
MARCKSL1	5.61767e-10	4.2935	0.155	0.008	1.83911e-05
CMTM3	5.98925e-10	2.6404	0.196	0.028	1.96076e-05
RAD23B	6.07244e-10	2.38581	0.198	0.028	1.988e-05
STARD7	6.37419e-10	2.39704	0.204	0.032	2.08678e-05
TAF10	7.15161e-10	6.31812	0.137	0	2.34129e-05
PHF14	7.6037e-10	1.95282	0.246	0.055	2.4893e-05
GOLPH3	7.77599e-10	3.02536	0.177	0.02	2.5457e-05
SSU72	1.67407e-09	1.07623	0.46	0.209	5.48058e-05
RPS3A	1.75468e-09	0.135757	1	1	5.74448e-05
IL17RA	1.81132e-09	1.58562	0.294	0.091	5.92991e-05
BAX	1.82228e-09	1.17379	0.359	0.13	5.96578e-05
PAG1	1.90858e-09	1.41043	0.321	0.107	6.24832e-05
MTDH	2.08506e-09	0.967408	0.548	0.289	6.82608e-05
PTPRA	2.57533e-09	2.63208	0.192	0.032	8.43111e-05
KIAA0947	2.6865e-09	3.1034	0.169	0.02	8.79505e-05
SQSTM1	2.70399e-09	1.02497	0.516	0.261	8.85231e-05
ITGB7	2.80169e-09	1.26114	0.377	0.146	9.17219e-05
KCNA3	2.84262e-09	1.7426	0.272	0.079	9.30618e-05
TMEM165	3.3914e-09	6.07515	0.127	0	0.000111028
PRRC2B	3.56897e-09	1.59476	0.31	0.107	0.000116841
ITGA6	3.63068e-09	1.97628	0.214	0.043	0.000118861
NUDT4	3.88497e-09	2.3725	0.198	0.036	0.000127186
BTF3	4.43977e-09	-0.271998	0.99	0.996	0.000145349
MAP2K1	4.52361e-09	2.48087	0.161	0.016	0.000148094
RNF145	4.78747e-09	2.20487	0.198	0.036	0.000156732
PTOV1	4.79384e-09	2.48091	0.183	0.028	0.000156941
FNBP1	4.81904e-09	1.05509	0.425	0.19	0.000157766
MYADM	5.28112e-09	-1.14357	0.423	0.545	0.000172893
MCL1	5.44806e-09	0.973837	0.522	0.265	0.000178358
MALT1	5.46283e-09	3.72775	0.141	0.008	0.000178842
PTP4A2	5.53772e-09	1.3092	0.327	0.123	0.000181294
NOG	6.51438e-09	3.44103	0.149	0.012	0.000213268
CCDC109B	7.2474e-09	0.768762	0.627	0.34	0.000237266
RPL7	7.36915e-09	-0.260212	0.994	0.996	0.000241251
AKAP17A	7.56348e-09	2.72943	0.171	0.024	0.000247613
RPS25	9.15486e-09	-0.166702	1	1	0.000299712
TXNL4A	9.42421e-09	2.89522	0.155	0.016	0.00030853
ZFAND5	9.55247e-09	1.91112	0.214	0.047	0.000312729
NDNL2	9.91706e-09	2.33723	0.185	0.032	0.000324665
OGFR	9.99761e-09	1.96405	0.23	0.059	0.000327302
DHX36	1.18768e-08	1.53459	0.258	0.075	0.000388824
BACH2	1.24794e-08	1.0638	0.367	0.142	0.00040855
SYNRG	1.28433e-08	1.19513	0.375	0.158	0.000420463
SH3BP5	1.38407e-08	3.4953	0.149	0.016	0.000453117
HIST1H4C	1.40249e-08	0.658971	0.782	0.573	0.000459146
APPL1	1.7393e-08	2.20449	0.167	0.024	0.000569412
RTN4	1.77477e-08	1.41409	0.31	0.111	0.000581024
DNAJC1	1.89835e-08	4.40198	0.125	0.004	0.00062148
PIM3	1.94133e-08	2.41578	0.185	0.036	0.000635552
RUNX2	1.96438e-08	1.62601	0.228	0.059	0.000643097
WDR82	2.2233e-08	1.34	0.268	0.083	0.000727865
ZNF800	2.28794e-08	1.19515	0.339	0.134	0.000749027
ITM2B	2.3727e-08	0.326336	0.956	0.83	0.000776776
COX4I1	2.38288e-08	-0.306751	0.984	0.988	0.000780108
RPL35	2.39527e-08	-0.254552	0.994	1	0.000784163
TMC8	2.50998e-08	0.893378	0.534	0.304	0.000821716
BAG1	2.53736e-08	2.6352	0.163	0.024	0.000830679
ADAR	2.55186e-08	0.873602	0.518	0.265	0.000835428
TNIP2	2.71707e-08	3.13899	0.147	0.016	0.000889515
UBA2	2.87785e-08	1.0379	0.363	0.142	0.00094215
PRELID1	3.04436e-08	1.09004	0.369	0.15	0.000996664
RNF11	3.1191e-08	2.16298	0.183	0.036	0.00102113
PBX4	3.13737e-08	3.18733	0.139	0.012	0.00102711
PITPNC1	3.55501e-08	1.28764	0.272	0.091	0.00116384
RTF1	3.59297e-08	1.46801	0.27	0.087	0.00117627
H3F3B	3.69062e-08	-0.414958	0.974	0.984	0.00120823
TOMM40	3.86976e-08	2.62706	0.153	0.02	0.00126688
NDFIP1	3.93438e-08	0.526304	0.845	0.644	0.00128804
TBC1D1	4.43933e-08	1.929	0.196	0.043	0.00145335
MALAT1	4.45012e-08	0.264938	1	1	0.00145688
ARMC10	4.46436e-08	3.57412	0.135	0.012	0.00146154
RPS20	4.79923e-08	0.452246	0.915	0.822	0.00157117
SNRNP70	4.93568e-08	1.12165	0.359	0.15	0.00161584
RPL32	5.15892e-08	-0.114468	1	1	0.00168893
AES	5.59613e-08	0.473599	0.883	0.719	0.00183206
RAC2	5.78497e-08	0.39003	0.954	0.846	0.00189388
RHOH	6.4193e-08	-0.542503	0.76	0.822	0.00210155
ARPC1B	6.51798e-08	0.558431	0.817	0.609	0.00213385
PPP6R2	7.66644e-08	1.54645	0.196	0.043	0.00250984
RP11-51J9.5	7.84942e-08	1.35776	0.288	0.107	0.00256974
TMEM259	7.8553e-08	2.6619	0.155	0.024	0.00257167
ABHD17A	7.96445e-08	2.48619	0.149	0.02	0.0026074
TGFB1	8.57269e-08	1.39259	0.319	0.13	0.00280653
YY1	8.67155e-08	1.85644	0.22	0.063	0.00283889
RPL23	8.83149e-08	-0.377266	0.889	0.905	0.00289125
MT-ND3	8.98595e-08	0.27003	1	1	0.00294182
REPS1	9.26358e-08	2.57016	0.155	0.024	0.00303271
DIP2A	9.47783e-08	1.16833	0.353	0.154	0.00310285
RPS10	9.88625e-08	0.152173	1	1	0.00323656
IFNGR2	1.04919e-07	3.23447	0.123	0.008	0.00343482
G3BP2	1.05121e-07	-0.762035	0.51	0.601	0.00344147
KIAA1432	1.0646e-07	2.23029	0.153	0.024	0.0034853
TRAPPC12	1.14148e-07	3.33344	0.129	0.012	0.00373698
RNF10	1.14735e-07	1.56304	0.23	0.067	0.00375621
CCNI	1.15632e-07	0.397338	0.938	0.838	0.00378555
C16orf80	1.23157e-07	-1.52903	0.19	0.324	0.00403191
TXNDC11	1.24995e-07	3.28181	0.129	0.012	0.00409207
MAPKAPK5	1.25231e-07	2.23137	0.153	0.024	0.0040998
RPRM	1.26387e-07	-6.60773	0	0.055	0.00413766
RPL18A	1.30405e-07	-0.150615	1	1	0.00426919
UBA52	1.31681e-07	-0.218073	0.998	0.996	0.00431097
EIF1AD	1.3328e-07	-2.58631	0.028	0.123	0.00436333
INPP4A	1.34608e-07	2.10713	0.181	0.04	0.00440681
CTDSP2	1.44056e-07	1.90202	0.153	0.024	0.0047161
POM121C	1.45527e-07	2.54511	0.157	0.028	0.00476425
VIM	1.46444e-07	-0.39613	0.966	0.96	0.0047943
BRWD1	1.5756e-07	1.23661	0.284	0.103	0.0051582
VASP	1.60082e-07	1.42168	0.252	0.083	0.00524077
KLHDC2	1.68549e-07	1.44461	0.216	0.059	0.00551795
HMHA1	1.77459e-07	0.699162	0.623	0.368	0.00580967
GLUD1	1.81471e-07	1.47976	0.228	0.067	0.00594101
RASSF3	1.96401e-07	2.13991	0.159	0.028	0.00642978
FAM159A	2.23699e-07	3.7604	0.109	0.004	0.00732345
PHF20L1	2.24325e-07	1.64537	0.21	0.059	0.00734395
REST	2.26796e-07	1.33859	0.25	0.083	0.00742484
MT-CO1	2.26942e-07	0.215676	1	1	0.00742962
CAMK2D	2.47615e-07	2.6042	0.141	0.02	0.00810643
NOL9	2.4797e-07	2.31168	0.155	0.028	0.00811803
RPL21	2.8362e-07	0.166399	0.996	0.996	0.00928516
EIF3F	2.87603e-07	-0.401542	0.899	0.909	0.00941556
FAM210B	2.93028e-07	4.06128	0.107	0.004	0.00959314
HERPUD2	3.05392e-07	1.22553	0.29	0.111	0.00999791
H2AFY	3.05995e-07	1.41221	0.242	0.079	0.0100177
HP1BP3	3.1979e-07	0.80117	0.528	0.308	0.0104693
RPS23	3.22303e-07	-0.124302	1	1	0.0105516
RPL23A	3.51863e-07	0.185832	0.998	1	0.0115193
SIPA1	3.7544e-07	2.22701	0.159	0.032	0.0122912
EIF5	3.84043e-07	-0.729777	0.524	0.613	0.0125728
EEF2	3.9021e-07	-0.21559	0.998	0.996	0.0127747
SIDT1	3.90963e-07	2.50881	0.137	0.02	0.0127993
ISYNA1	3.96569e-07	1.64804	0.167	0.036	0.0129829
ACTN1	4.24032e-07	0.75658	0.589	0.368	0.013882
CHMP4B	4.29526e-07	2.40714	0.143	0.024	0.0140618
MT-ND1	4.32171e-07	0.236586	0.994	1	0.0141484
FAM134A	4.76887e-07	3.00486	0.127	0.016	0.0156123
STT3B	4.95114e-07	1.6312	0.192	0.051	0.0162091
CDK13	4.95337e-07	2.08757	0.151	0.028	0.0162163
PANK2	4.95661e-07	4.25249	0.103	0.004	0.0162269
CRTC3	4.98797e-07	1.2549	0.24	0.079	0.0163296
CERK	5.01269e-07	3.77344	0.111	0.008	0.0164105
MT-ND4	5.04976e-07	0.283665	0.992	0.96	0.0165319
SH2D3A	5.05484e-07	2.36419	0.143	0.024	0.0165485
SRP14	5.11139e-07	-0.42029	0.847	0.834	0.0167337
DGKZ	5.17366e-07	1.26077	0.262	0.095	0.0169375
RPS11	5.19636e-07	-0.280032	0.968	0.98	0.0170118
HSF1	5.21221e-07	1.16569	0.302	0.123	0.0170637
PDK1	5.22441e-07	1.39736	0.238	0.079	0.0171037
LRRN3	5.74786e-07	1.10826	0.268	0.099	0.0188174
BOD1	6.21408e-07	4.42178	0.101	0.004	0.0203437
MAPK8IP3	7.28895e-07	2.35009	0.141	0.024	0.0238626
ZC3H7A	7.47088e-07	1.64147	0.175	0.043	0.0244582
CHD3	7.91891e-07	1.05157	0.325	0.138	0.0259249
THEM6	8.02105e-07	5.58887	0.091	0	0.0262593
PREP	8.02106e-07	5.58924	0.091	0	0.0262593
PNMA1	8.2394e-07	3.16069	0.109	0.008	0.0269741
SIAH2	8.3057e-07	3.22865	0.109	0.008	0.0271912
PRKAR1A	8.56164e-07	1.2586	0.286	0.119	0.0280291
RP3-395M20.12	9.16131e-07	2.75873	0.117	0.012	0.0299923
RAP2B	9.32327e-07	2.40616	0.125	0.016	0.0305225
SART1	9.40893e-07	1.79277	0.175	0.043	0.0308029
VIPR1	9.62456e-07	3.1269	0.115	0.012	0.0315089
UBE2Q2	9.66179e-07	3.10376	0.115	0.012	0.0316308
NFATC2	1.00757e-06	1.36027	0.21	0.063	0.0329859
FAM173A	1.01053e-06	1.07114	0.304	0.126	0.0330828
RP11-291B21.2	1.03651e-06	-0.377778	0.81	0.913	0.0339334
SOCS1	1.05019e-06	3.23063	0.107	0.008	0.0343811
ACSS1	1.12106e-06	4.57998	0.097	0.004	0.0367013
IL6R	1.20603e-06	1.67674	0.208	0.067	0.0394829
TSEN54	1.24553e-06	1.33312	0.24	0.083	0.040776
NFATC2IP	1.26107e-06	1.95873	0.157	0.036	0.041285
VPS4A	1.26442e-06	1.61991	0.192	0.055	0.0413945
BOP1	1.29055e-06	3.22024	0.105	0.008	0.0422499
PFDN5	1.30086e-06	-0.243308	0.978	0.992	0.0425874
TNKS2	1.31056e-06	1.84805	0.177	0.047	0.0429051
NEK7	1.33741e-06	3.72393	0.097	0.004	0.0437842
PEX6	1.45467e-06	5.57134	0.087	0	0.0476231
TSC22D2	1.48865e-06	2.20766	0.135	0.024	0.0487353
EIF2B5	1.54797e-06	1.60298	0.151	0.032	0.0506775
ELAVL1	1.62707e-06	2.43572	0.127	0.02	0.053267
RPL8	1.64588e-06	-0.127033	1	0.996	0.0538829
RPLP2	1.68141e-06	0.133936	1	1	0.0550461
LRRC47	1.70667e-06	2.84879	0.119	0.016	0.0558729
TRAPPC5	1.73854e-06	1.00452	0.312	0.134	0.0569164
INPP4B	1.7553e-06	0.939075	0.377	0.186	0.0574651
RC3H1	1.84324e-06	2.09699	0.153	0.036	0.060344
UBE3A	1.8495e-06	1.08042	0.288	0.119	0.060549
SLBP	1.93569e-06	3.18529	0.103	0.008	0.0633705
VAC14	1.94728e-06	2.98283	0.111	0.012	0.0637499
PTGES2	1.99311e-06	2.29448	0.127	0.02	0.0652504
SOCS3	2.05635e-06	2.10317	0.141	0.028	0.0673208
EEF1G	2.08154e-06	-0.201319	0.998	0.992	0.0681453
LTBP3	2.15943e-06	2.13291	0.119	0.016	0.0706954
PPP4C	2.20039e-06	1.09428	0.254	0.095	0.0720365
VCP	2.27687e-06	0.774811	0.442	0.229	0.0745403
RPS15A	2.28716e-06	-0.100439	1	1	0.0748772
RBM3	2.29503e-06	-0.485579	0.758	0.814	0.0751347
MYCBP2	2.34343e-06	0.852349	0.391	0.194	0.0767191
FAM120AOS	2.36992e-06	1.92557	0.141	0.028	0.0775863
SLC10A3	2.4059e-06	3.47724	0.093	0.004	0.0787645
CTDP1	2.44767e-06	3.07484	0.109	0.012	0.080132
FAM98C	2.49476e-06	2.43598	0.109	0.012	0.0816735
RPL12	2.49687e-06	-0.142124	1	1	0.0817425
IL32	2.52972e-06	0.295287	0.99	0.968	0.082818
CRELD2	2.58172e-06	2.8794	0.109	0.012	0.0845204
CRTAP	2.61354e-06	2.12805	0.151	0.036	0.085562
CENPV	2.63258e-06	5.39726	0.083	0	0.0861854
WDR74	2.71417e-06	1.17364	0.288	0.123	0.0888564
PTPLAD2	2.781e-06	-1.34074	0.121	0.241	0.0910443
KLC1	2.8424e-06	2.42986	0.117	0.016	0.0930546
NSF	3.13282e-06	1.76537	0.151	0.036	0.102562
ZNF862	3.22253e-06	2.29263	0.129	0.024	0.105499
PET100	3.28201e-06	0.751573	0.438	0.229	0.107447
PTPN18	3.4011e-06	2.54637	0.115	0.016	0.111345
CCDC69	3.41271e-06	1.15595	0.31	0.142	0.111725
PCBP2	3.52982e-06	0.351525	0.921	0.787	0.115559
ZNF414	3.65168e-06	2.13679	0.137	0.028	0.119549
YPEL5	4.15342e-06	-0.782394	0.508	0.573	0.135975
ATPAF1	4.26283e-06	2.86947	0.105	0.012	0.139557
BBC3	4.265e-06	3.72971	0.089	0.004	0.139627
CDKN2D	4.29667e-06	1.65296	0.169	0.047	0.140664
EIF4G2	4.30694e-06	0.510787	0.635	0.403	0.141001
ZFAND3	4.34597e-06	1.97414	0.135	0.028	0.142278
CRLS1	4.40923e-06	3.34585	0.089	0.004	0.144349
EGLN1	4.75467e-06	5.3022	0.079	0	0.155658
CSK	4.90192e-06	0.861812	0.361	0.174	0.160479
POM121	4.90378e-06	1.76354	0.155	0.04	0.16054
KAT8	4.91581e-06	1.16377	0.232	0.087	0.160934
ANKLE2	5.02678e-06	2.38551	0.119	0.02	0.164567
ABHD12	5.32033e-06	1.73148	0.113	0.016	0.174177
ESYT1	5.40295e-06	0.930368	0.367	0.182	0.176882
LAGE3	5.59544e-06	1.30731	0.224	0.083	0.183183
DIAPH1	5.66602e-06	1.42916	0.214	0.079	0.185494
RANBP1	5.81773e-06	0.940198	0.294	0.13	0.190461
XBP1	5.95895e-06	1.08823	0.294	0.134	0.195084
RFWD2	5.96983e-06	2.821	0.103	0.012	0.19544
FAM195A	5.9766e-06	1.67578	0.135	0.028	0.195662
GOLGA8B	5.99143e-06	1.7756	0.153	0.04	0.196147
ARL5A	6.03055e-06	1.05289	0.252	0.103	0.197428
FAU	6.06943e-06	-0.118453	1	1	0.198701
FOS	6.35297e-06	0.598948	0.782	0.636	0.207984
SLC12A9	6.41852e-06	2.12037	0.119	0.02	0.210129
KLHL36	6.66247e-06	1.56125	0.171	0.051	0.218116
RBM15B	7.12173e-06	1.89805	0.119	0.02	0.233151
CSTB	7.28751e-06	0.714168	0.435	0.237	0.238578
TM7SF3	7.43406e-06	2.24663	0.117	0.02	0.243376
PTEN	7.44924e-06	2.13391	0.125	0.024	0.243873
KDM5A	7.51013e-06	0.724984	0.315	0.146	0.245867
ABCG1	7.54568e-06	2.44258	0.101	0.012	0.24703
IRF2BPL	7.57412e-06	2.88009	0.101	0.012	0.247962
LDLRAP1	7.78395e-06	0.619254	0.633	0.431	0.254831
RNF149	7.83717e-06	1.05475	0.264	0.115	0.256573
TUBA4A	7.91442e-06	0.778738	0.373	0.182	0.259102
NME4	7.94667e-06	1.25863	0.173	0.051	0.260158
DDX42	8.02385e-06	2.18375	0.117	0.02	0.262685
POLRMT	8.34687e-06	3.06494	0.093	0.008	0.27326
AK5	8.36016e-06	1.77285	0.151	0.04	0.273695
GGNBP2	8.621e-06	-0.715495	0.44	0.534	0.282234
RNF220	8.81736e-06	2.83622	0.093	0.008	0.288663
NELL2	9.01894e-06	-0.52475	0.649	0.735	0.295262
BCL11B	9.16974e-06	0.729756	0.423	0.229	0.300199
FDX1	9.25627e-06	1.3609	0.173	0.051	0.303032
KRAS	9.33466e-06	0.862159	0.317	0.15	0.305598
MTCH1	9.34767e-06	1.19597	0.274	0.119	0.306024
RPL13A	9.35136e-06	0.223326	0.996	0.996	0.306145
IMMP1L	9.40804e-06	1.97296	0.129	0.028	0.308
TMX4	9.45719e-06	1.86028	0.149	0.04	0.30961
NDUFB1	9.70641e-06	0.86556	0.343	0.17	0.317768
CYP4V2	9.79906e-06	2.0339	0.123	0.024	0.320802
CYC1	9.86744e-06	1.04121	0.236	0.091	0.32304
RBM17	1.00392e-05	0.766508	0.365	0.186	0.328665
MAP2K4	1.00703e-05	3.75248	0.083	0.004	0.329682
CMPK1	1.01535e-05	1.43168	0.181	0.059	0.332407
TSPAN32	1.03195e-05	0.816128	0.353	0.17	0.337839
C7orf26	1.03706e-05	1.82749	0.123	0.024	0.339513
PEX10	1.04523e-05	3.48166	0.083	0.004	0.342188
TRIM44	1.10911e-05	1.0951	0.212	0.075	0.363102
TNIK	1.11315e-05	1.1557	0.222	0.083	0.364424
CBFA2T2	1.12816e-05	2.58134	0.099	0.012	0.369336
GNAS	1.14821e-05	0.893199	0.381	0.202	0.375902
KMT2C	1.15359e-05	1.00787	0.25	0.103	0.377661
RPSA	1.1672e-05	-0.169003	0.998	1	0.382118
CTDSP1	1.18743e-05	1.41217	0.192	0.067	0.388741
PTPN4	1.20586e-05	1.05596	0.274	0.123	0.394775
FLYWCH1	1.21119e-05	4.23828	0.081	0.004	0.396519
GADD45B	1.25751e-05	-0.887607	0.319	0.435	0.411682
ATP5J2	1.29773e-05	0.586866	0.546	0.332	0.42485
LEMD2	1.39807e-05	2.88521	0.097	0.012	0.457701
TRADD	1.40297e-05	1.71864	0.135	0.032	0.459305
TMEM129	1.4116e-05	3.41112	0.081	0.004	0.462131
MAP2K3	1.41559e-05	1.90791	0.127	0.028	0.463437
MARK3	1.43688e-05	1.72256	0.141	0.036	0.470405
HNRNPAB	1.48078e-05	1.97602	0.127	0.028	0.484777
ZNF580	1.55989e-05	1.6722	0.147	0.04	0.510677
TMEM256-PLSCR3	1.58129e-05	0.941205	0.341	0.178	0.517683
TRIM4	1.65822e-05	1.43906	0.161	0.047	0.542868
GMDS	1.72638e-05	2.20242	0.111	0.02	0.565182
MSRA	1.76735e-05	3.46758	0.087	0.008	0.578595
UBN1	1.82275e-05	1.61451	0.127	0.028	0.596732
UBE2E3	1.88952e-05	1.57666	0.133	0.032	0.61859
PTMA	2.00794e-05	-0.190038	1	1	0.657359
JUND	2.01905e-05	0.896498	0.375	0.209	0.660995
FLI1	2.05258e-05	0.73162	0.371	0.19	0.671975
ALKBH6	2.06767e-05	5.14719	0.069	0	0.676913
RALGAPA1	2.09145e-05	1.22726	0.185	0.063	0.684698
PARP12	2.11359e-05	2.54585	0.087	0.008	0.691947
SELPLG	2.19931e-05	0.595757	0.498	0.292	0.72001
CAP1	2.23343e-05	0.56947	0.629	0.411	0.731181
HEBP2	2.28177e-05	2.30704	0.109	0.02	0.747004
ARIH1	2.31811e-05	2.02757	0.123	0.028	0.758903
MBP	2.38044e-05	0.80295	0.383	0.213	0.779308
ACTR3	2.38915e-05	0.543343	0.613	0.391	0.782159
ORAI1	2.42496e-05	1.76711	0.129	0.032	0.793883
PRKD2	2.49068e-05	1.55829	0.137	0.036	0.815398
YBX3	2.49435e-05	1.13853	0.177	0.059	0.816601
TTC13	2.49778e-05	3.35271	0.077	0.004	0.817725
DDIT3	2.55805e-05	-1.46276	0.087	0.186	0.837455
FLNA	2.5652e-05	0.601095	0.474	0.292	0.839794
EIF3K	2.63892e-05	-0.287709	0.933	0.925	0.863931
MKRN1	2.70204e-05	0.768685	0.308	0.146	0.884594
ZMAT3	2.73071e-05	2.30933	0.107	0.02	0.893978
BTBD1	2.74272e-05	2.22724	0.085	0.008	0.897913
PUS1	2.94086e-05	4.13976	0.075	0.004	0.962778
XPOT	2.95231e-05	2.19683	0.107	0.02	0.966528
HNRNPD	3.00737e-05	0.877838	0.264	0.115	0.984553
ARRDC2	3.08478e-05	1.1337	0.202	0.079	1
LENG8	3.16905e-05	0.907041	0.28	0.13	1
DCK	3.25811e-05	0.889762	0.312	0.154	1
ZDHHC7	3.31361e-05	3.58027	0.075	0.004	1
CCDC88C	3.49614e-05	1.0015	0.276	0.13	1
STIM1	3.51566e-05	0.944585	0.228	0.095	1
RP11-18H21.1	3.54117e-05	0.900561	0.262	0.119	1
RAB11FIP4	3.65483e-05	2.84967	0.083	0.008	1
PI4K2B	3.66245e-05	1.70749	0.107	0.02	1
TAF6L	3.71191e-05	5.07683	0.065	0	1
CMTM7	3.71666e-05	1.03152	0.224	0.091	1
TMEM203	3.74021e-05	2.54995	0.083	0.008	1
RPL10A	3.81054e-05	-0.142336	0.998	1	1
RPL9	4.08833e-05	-0.150183	0.998	1	1
CD69	4.18749e-05	-0.546407	0.762	0.791	1
TECPR1	4.19966e-05	0.904263	0.234	0.099	1
TMEM134	4.32393e-05	0.989824	0.216	0.087	1
LSR	4.33974e-05	1.3843	0.159	0.051	1
RASA3	4.3454e-05	0.479068	0.47	0.273	1
PPM1A	4.38714e-05	2.99006	0.081	0.008	1
PIN4	4.40257e-05	1.06079	0.179	0.063	1
TAF11	4.44031e-05	1.28969	0.177	0.063	1
RPA3	4.44857e-05	0.808235	0.23	0.095	1
DDIT4	4.4487e-05	-1.12415	0.292	0.391	1
CTCF	4.65381e-05	1.88848	0.125	0.032	1
MAPKAP1	4.65713e-05	1.64416	0.137	0.04	1
AP1S2	4.70015e-05	1.30163	0.173	0.063	1
RNPEP	4.79324e-05	2.69724	0.081	0.008	1
SUSD3	4.80177e-05	0.822281	0.272	0.126	1
SREBF1	4.83276e-05	2.17553	0.103	0.02	1
COQ10A	4.84876e-05	2.81789	0.081	0.008	1
TSC22D4	4.85157e-05	0.598744	0.476	0.273	1
NR1D2	4.86341e-05	1.46469	0.137	0.04	1
ATP13A1	4.92222e-05	2.55505	0.089	0.012	1
RPS13	4.93115e-05	-0.10018	1	1	1
RAB4A	4.95006e-05	0.966061	0.216	0.087	1
AC093323.3	4.97084e-05	5.0438	0.062	0	1
EIF4H	5.04306e-05	-0.527232	0.482	0.557	1
VOPP1	5.15938e-05	1.2149	0.137	0.04	1
HPS6	5.30063e-05	3.89305	0.071	0.004	1
CUL4A	5.45735e-05	0.925756	0.183	0.067	1
RSAD1	5.46334e-05	1.01699	0.202	0.079	1
RBX1	5.55764e-05	0.817376	0.3	0.15	1
RXRB	5.57986e-05	1.87384	0.123	0.032	1
RASGRP1	5.62048e-05	1.09548	0.19	0.071	1
UBXN1	5.72497e-05	-0.431852	0.732	0.747	1
UBR4	6.00378e-05	0.878016	0.19	0.071	1
NIN	6.08449e-05	1.02906	0.204	0.083	1
MLEC	6.08977e-05	2.12541	0.095	0.016	1
YWHAH	6.09238e-05	2.78198	0.071	0.004	1
DHRS13	6.09351e-05	3.0437	0.079	0.008	1
ATXN2	6.2189e-05	2.69914	0.093	0.016	1
ATP5I	6.33783e-05	0.680124	0.433	0.257	1
AF213884.2	6.42918e-05	2.74748	0.079	0.008	1
CTBP1-AS2	6.47854e-05	2.76427	0.079	0.008	1
NUDT18	6.47854e-05	2.77931	0.079	0.008	1
MCMBP	6.56835e-05	2.25536	0.087	0.012	1
B3GAT3	6.60987e-05	1.15295	0.21	0.087	1
PAXBP1	6.6547e-05	5.11595	0.06	0	1
CHMP7	6.73717e-05	0.660343	0.341	0.178	1
E2F4	6.74523e-05	1.87179	0.109	0.024	1
TTC19	6.79797e-05	1.36432	0.155	0.051	1
XPO6	6.99443e-05	1.55236	0.117	0.028	1
ATP6V0E1	7.07358e-05	0.501417	0.605	0.411	1
SLAIN2	7.10292e-05	1.52161	0.129	0.036	1
SARS	7.22293e-05	0.671673	0.272	0.13	1
CRTC2	7.3035e-05	1.3204	0.155	0.051	1
ZFAND2B	7.32633e-05	0.996166	0.222	0.095	1
FAM50A	7.38816e-05	1.72311	0.115	0.028	1
VAPA	7.3946e-05	-0.67603	0.411	0.49	1
FAM134B	7.51496e-05	1.11388	0.163	0.055	1
DNAAF2	7.70539e-05	1.36811	0.129	0.036	1
KDM1A	7.74581e-05	2.62432	0.085	0.012	1
MSH2	7.97235e-05	1.69483	0.121	0.032	1
NUDT3	8.18965e-05	1.62854	0.121	0.032	1
TRAPPC8	8.19121e-05	1.9264	0.093	0.016	1
UBE2J2	8.36812e-05	1.19336	0.175	0.067	1
RAB6A	8.54452e-05	0.893261	0.23	0.103	1
SSBP4	8.78881e-05	0.901757	0.185	0.071	1
EML3	8.83216e-05	1.21932	0.179	0.067	1
RNF126	8.84664e-05	0.971508	0.246	0.115	1
GLI4	8.90644e-05	4.9894	0.058	0	1
SCAF4	9.03676e-05	1.26336	0.153	0.051	1
ACAP1	9.13988e-05	0.440019	0.732	0.565	1
TTC3	9.211e-05	0.609734	0.532	0.356	1
CDK17	9.2651e-05	1.15465	0.19	0.075	1
BIRC6	9.2843e-05	0.999316	0.228	0.103	1
CORO1A	9.46652e-05	0.286856	0.954	0.881	1
GABARAP	9.54427e-05	-0.352218	0.81	0.802	1
ANKHD1	9.62237e-05	0.85063	0.218	0.095	1
WHSC1L1	9.65011e-05	0.521499	0.448	0.261	1
RING1	9.90988e-05	0.778292	0.254	0.119	1
DGKD	0.000101832	0.993853	0.173	0.063	1
ANKH	0.000104096	1.78734	0.111	0.028	1
DYNLL1	0.000104469	0.715989	0.246	0.115	1
CECR5	0.000105761	1.53762	0.119	0.032	1
STIM2	0.000114122	1.65389	0.125	0.036	1
ADORA2A	0.000116294	1.55353	0.117	0.032	1
IFNAR2	0.000118406	0.804236	0.242	0.115	1
EHBP1L1	0.000119171	4.81888	0.056	0	1
IFFO1	0.000119171	4.90659	0.056	0	1
DDHD1	0.000120114	1.26895	0.149	0.051	1
SHARPIN	0.000120633	1.10627	0.179	0.071	1
MAGEF1	0.000121412	1.24615	0.161	0.059	1
CLSTN1	0.000123498	1.99525	0.103	0.024	1
SLC25A1	0.000124836	1.90797	0.115	0.032	1
CYTIP	0.000128706	-0.469103	0.663	0.684	1
CEP350	0.000128834	0.743553	0.218	0.095	1
RPL36AL	0.000129401	-0.257211	0.946	0.949	1
RNF213	0.000134294	0.525133	0.609	0.431	1
ATP11B	0.000134499	1.58183	0.111	0.028	1
TMEM57	0.000136262	1.35746	0.125	0.036	1
RGMB	0.00013929	3.46736	0.065	0.004	1
HOXB2	0.00013929	3.63649	0.065	0.004	1
C19orf12	0.00014083	2.12036	0.089	0.016	1
DDX6	0.000141975	-0.661897	0.46	0.518	1
REPIN1	0.000142753	1.76434	0.103	0.024	1
RP11-473M20.14	0.00014592	1.43847	0.103	0.024	1
SESN1	0.000147297	1.70516	0.103	0.024	1
C1GALT1	0.00014841	0.972295	0.224	0.103	1
SLC25A33	0.000151669	2.62209	0.073	0.008	1
C9orf89	0.000152453	1.68589	0.103	0.024	1
KIF5B	0.000154581	-0.652457	0.317	0.415	1
EMC8	0.000155315	2.32559	0.081	0.012	1
SNF8	0.000155378	1.60877	0.115	0.032	1
ZNF208	0.000157954	-3.86054	0.002	0.036	1
TGIF2	0.000163279	1.38745	0.103	0.024	1
ATP8A1	0.000165038	0.67865	0.282	0.142	1
ACAP2	0.000165613	0.562588	0.343	0.182	1
NUP210	0.000168554	0.858147	0.244	0.119	1
RPL22	0.000172727	-0.120186	0.998	0.996	1
NSMCE4A	0.000177391	1.26893	0.135	0.043	1
COL18A1	0.000179699	1.86861	0.095	0.02	1
BRD2	0.000181726	0.562944	0.47	0.296	1
RPL26	0.00018376	-0.114949	1	1	1
FAM46C	0.000185579	-3.15669	0.012	0.059	1
SMARCC1	0.000186469	0.914295	0.224	0.107	1
C11orf48	0.000190003	1.01426	0.228	0.107	1
RP11-553K8.5	0.000190637	-2.38916	0.02	0.075	1
SDHAF1	0.000191046	1.41952	0.095	0.02	1
SIGIRR	0.000191355	0.539641	0.409	0.245	1
EIF3H	0.000193371	-0.29977	0.869	0.901	1
PDCD7	0.000195303	1.70452	0.087	0.016	1
ITGAL	0.000196442	1.21036	0.19	0.083	1
CTSW	0.000199369	-0.386077	0.681	0.723	1
MCUR1	0.000202944	2.55135	0.071	0.008	1
PIAS2	0.000204476	2.37128	0.071	0.008	1
STAT5A	0.00020498	1.31656	0.167	0.067	1
PARP10	0.000208637	0.895014	0.246	0.119	1
ITPKB	0.000209678	1.04373	0.202	0.091	1
MOGS	0.00021026	2.05499	0.079	0.012	1
FN3KRP	0.000212751	1.70501	0.101	0.024	1
GPR137B	0.000213224	4.81344	0.052	0	1
FGFBP3	0.000213224	4.75667	0.052	0	1
MACROD1	0.000213224	4.86354	0.052	0	1
DBP	0.000213224	4.72446	0.052	0	1
ZNF639	0.000217264	1.65477	0.119	0.036	1
DYRK2	0.00021857	1.90788	0.093	0.02	1
ZNF775	0.000219982	1.60771	0.093	0.02	1
CDC42	0.000220492	-0.402164	0.671	0.715	1
TTC7A	0.000221402	1.94421	0.093	0.02	1
KDM7A	0.000223246	2.36441	0.091	0.02	1
LTB	0.000228191	0.321658	0.942	0.866	1
RABL6	0.000228633	1.88693	0.093	0.02	1
PLCB2	0.000228728	1.52849	0.131	0.043	1
CTD-2020K17.1	0.000229335	1.52775	0.113	0.032	1
PPP3R1	0.00023019	2.10499	0.085	0.016	1
FYN	0.000230724	0.896808	0.232	0.111	1
MIB2	0.000233049	1.52049	0.131	0.043	1
PIN1	0.000238727	0.711568	0.3	0.158	1
CRIP1	0.000242107	-0.592681	0.458	0.514	1
PPP3CB	0.000242469	3.04573	0.069	0.008	1
RPSAP58	0.000244058	-0.901467	0.202	0.296	1
TAPSAR1	0.000249964	0.67052	0.294	0.154	1
ZZEF1	0.000254118	1.18284	0.133	0.043	1
THRA	0.0002553	1.26566	0.137	0.047	1
LRRC61	0.000256744	2.1887	0.077	0.012	1
RPL6	0.000258422	-0.111452	1	1	1
MRPL52	0.000259215	0.794408	0.306	0.166	1
CERS6	0.000264053	1.76481	0.091	0.02	1
TOMM20	0.000264099	-0.424309	0.659	0.692	1
HNRNPUL1	0.00026565	0.610242	0.456	0.292	1
ANXA1	0.000268292	-0.857654	0.377	0.462	1
RMND5A	0.000269363	2.65239	0.069	0.008	1
NAGPA	0.000270052	1.81318	0.091	0.02	1
STAT5B	0.000270359	1.16209	0.085	0.016	1
FBRS	0.000271171	0.93549	0.194	0.083	1
RNF115	0.000272931	1.1501	0.165	0.067	1
ST6GAL1	0.000273149	0.81705	0.204	0.091	1
FOSB	0.000273667	0.853335	0.27	0.142	1
EMC10	0.0002788	0.699611	0.355	0.206	1
TOB1	0.000280339	-0.637193	0.413	0.494	1
PPP3CC	0.000281189	0.577884	0.288	0.146	1
CEP104	0.00028147	2.32604	0.083	0.016	1
GCLM	0.000285148	4.76134	0.05	0	1
VDAC1	0.00028786	0.935784	0.242	0.119	1
RPS4X	0.000288141	-0.131066	1	1	1
EIF4A3	0.000290675	1.963	0.091	0.02	1
SH3KBP1	0.000290704	0.634204	0.323	0.178	1
BCL2	0.00029079	0.837481	0.3	0.17	1
RNF5	0.000293172	1.23087	0.171	0.071	1
ZNF444	0.000296293	1.72979	0.091	0.02	1
BAZ1A	0.000298045	0.68415	0.284	0.146	1
PLK3	0.000299664	1.16067	0.161	0.063	1
TBC1D10C	0.000304307	0.485461	0.548	0.372	1
TMEM245	0.000306139	1.19055	0.125	0.04	1
RSRC2	0.000309343	-0.603936	0.315	0.411	1
RPS6	0.000317313	-0.116243	1	1	1
TMEM131	0.000317458	1.82036	0.109	0.032	1
SNHG9	0.000317602	0.600156	0.294	0.154	1
TBRG1	0.000325688	-0.569557	0.431	0.49	1
EIF3G	0.000330801	-0.369503	0.802	0.798	1
ATG4D	0.000331602	2.53988	0.067	0.008	1
RNASEH1	0.000332638	-1.18444	0.121	0.206	1
ZAP70	0.000334839	0.448438	0.587	0.415	1
TRIM14	0.000337574	1.53364	0.097	0.024	1
AC093818.1	0.000338605	1.61024	0.097	0.024	1
BICD2	0.000338837	3.09037	0.058	0.004	1
MESDC1	0.000338837	3.21664	0.058	0.004	1
FBXO11	0.00033887	1.96074	0.089	0.02	1
CD3E	0.000338889	-0.189893	0.994	0.992	1
ACAA1	0.000339569	0.914597	0.202	0.091	1
CTNNBIP1	0.000340204	3.10437	0.058	0.004	1
PABPN1	0.000342756	0.979936	0.192	0.087	1
MARK2	0.000343806	1.40526	0.097	0.024	1
FAM102A	0.000343926	0.727414	0.331	0.186	1
OSBPL8	0.000346355	0.50983	0.357	0.202	1
H2AFX	0.000347079	2.19593	0.075	0.012	1
IER2	0.000352467	0.74531	0.494	0.352	1
SPAG9	0.00035445	2.2577	0.075	0.012	1
SSR2	0.000354798	-0.348549	0.825	0.822	1
PCF11	0.000356523	0.832124	0.244	0.123	1
BANF1	0.000357547	0.384364	0.419	0.245	1
ZFAS1	0.000358649	-0.313934	0.865	0.838	1
ANAPC16	0.000364643	0.403661	0.706	0.518	1
COMMD6	0.000364818	0.265512	0.946	0.858	1
TAGAP	0.000365215	-0.629884	0.528	0.589	1
GLG1	0.000365594	0.562402	0.486	0.3	1
CCT8	0.000366409	-0.673383	0.363	0.447	1
ZNF398	0.000366767	2.11414	0.067	0.008	1
SPEN	0.000368654	1.12973	0.169	0.071	1
TRAF3IP3	0.000371473	0.356563	0.734	0.549	1
COX17	0.000378901	0.723267	0.24	0.119	1
WWP1	0.000380366	1.35956	0.129	0.043	1
DEXI	0.000381297	4.72518	0.048	0	1
ZXDA	0.000381297	4.63575	0.048	0	1
CHPT1	0.000381297	4.79707	0.048	0	1
PSME4	0.000383588	1.79252	0.089	0.02	1
NFATC1	0.000383927	1.1605	0.163	0.067	1
AP1M1	0.000384036	0.624134	0.365	0.213	1
PWWP2A	0.000390321	1.59497	0.089	0.02	1
PKIA	0.000392177	1.37377	0.089	0.02	1
PNP	0.000400228	1.45219	0.103	0.028	1
PURA	0.000403982	1.19662	0.151	0.059	1
CARD8	0.000409862	0.673613	0.22	0.103	1
CSRNP1	0.000411538	0.67145	0.214	0.099	1
TRIM28	0.000413293	2.03149	0.081	0.016	1
SSNA1	0.00041941	0.690111	0.29	0.158	1
OXSR1	0.000422982	1.90845	0.081	0.016	1
KDSR	0.000424672	1.13374	0.141	0.051	1
NDUFA3	0.000430624	0.439174	0.508	0.316	1
NDUFB3	0.000436677	0.518892	0.319	0.174	1
FPGS	0.000438384	0.642759	0.23	0.111	1
PACS1	0.000448112	0.970271	0.192	0.087	1
EIF1B	0.000452638	-0.62721	0.343	0.423	1
FAM160B1	0.000453592	3.00205	0.056	0.004	1
IQGAP2	0.000457704	1.09648	0.133	0.047	1
RNF139	0.000460027	1.16124	0.161	0.067	1
MT1X	0.000462506	0.675849	0.264	0.134	1
FAM220A	0.000463338	2.43761	0.065	0.008	1
TMEM55B	0.000464771	1.51465	0.125	0.043	1
MAP3K2	0.000465856	1.39941	0.119	0.04	1
TAOK1	0.000467936	1.21553	0.145	0.055	1
ATE1	0.00047933	0.717708	0.127	0.043	1
CREBL2	0.000480287	1.44863	0.101	0.028	1
RPTOR	0.000489371	1.35214	0.121	0.04	1
MRPL23	0.000497678	0.654402	0.345	0.198	1
WDR5	0.000507117	1.59673	0.087	0.02	1
XKR8	0.000509847	4.56182	0.046	0	1
HNRNPUL2-BSCL2	0.000509847	4.56579	0.046	0	1
TRMT13	0.000511822	1.57672	0.093	0.024	1
LRCH4	0.000513306	1.08024	0.196	0.091	1
PSD4	0.000513745	1.07422	0.149	0.059	1
ANKRD13A	0.000516404	1.24545	0.101	0.028	1
REXO4	0.00051647	1.51077	0.107	0.032	1
SOAT1	0.000522413	1.32871	0.101	0.028	1
SNRPD1	0.000532731	-0.618893	0.361	0.431	1
BEX2	0.000534493	0.812177	0.26	0.138	1
TOMM70A	0.000539151	1.20623	0.119	0.04	1
THAP11	0.000560856	1.38747	0.129	0.047	1
PYCR2	0.00056463	1.92787	0.079	0.016	1
TC2N	0.000569599	0.639578	0.44	0.296	1
ZNF276	0.000569893	1.23394	0.143	0.055	1
CD2AP	0.00057072	0.880004	0.175	0.075	1
BTG2	0.000573172	-0.627135	0.56	0.601	1
BTN3A2	0.000574319	0.442518	0.431	0.261	1
C6orf48	0.000575606	-0.4675	0.508	0.557	1
VARS	0.000575776	2.15375	0.071	0.012	1
NUAK2	0.000579787	2.42482	0.071	0.012	1
ZNF496	0.000586601	1.34871	0.119	0.04	1
PRKRIR	0.000587887	2.34938	0.071	0.012	1
CEP250	0.000587887	2.27708	0.071	0.012	1
GLOD4	0.000591564	0.708115	0.23	0.115	1
SCAF8	0.000594595	1.02766	0.137	0.051	1
DDX18	0.00059723	0.465187	0.552	0.368	1
TBC1D20	0.000600765	1.43344	0.099	0.028	1
MAN2A1	0.000604335	0.922958	0.175	0.079	1
PLBD2	0.000607065	2.67239	0.054	0.004	1
OSBPL7	0.000607065	3.01257	0.054	0.004	1
CPSF6	0.000607357	0.490565	0.331	0.19	1
XIST	0.000608453	1.3182	0.123	0.043	1
ZXDC	0.000609499	2.85286	0.054	0.004	1
RNF31	0.000609552	2.54108	0.062	0.008	1
MIF4GD	0.000612057	0.767649	0.181	0.079	1
DNPEP	0.00061272	0.565586	0.192	0.083	1
DDX60	0.000617075	2.02492	0.071	0.012	1
RAB22A	0.000619235	1.15093	0.099	0.028	1
PCBP1	0.000620161	0.536362	0.274	0.146	1
PTBP1	0.000631974	0.472405	0.361	0.206	1
UBE2V2	0.000648014	0.743357	0.238	0.123	1
DHX9	0.000656403	0.808914	0.212	0.103	1
FAM60A	0.000659509	0.752314	0.226	0.111	1
ZBED1	0.000665325	1.64882	0.085	0.02	1
TARSL2	0.000676131	0.803267	0.212	0.103	1
RSL24D1	0.000676907	-0.337823	0.599	0.64	1
RFXAP	0.000681745	4.44815	0.044	0	1
OPN3	0.000681746	4.56498	0.044	0	1
TRIM65	0.000681746	4.40596	0.044	0	1
EGLN2	0.000690535	0.780057	0.224	0.111	1
ARIH2	0.000694853	-0.785124	0.28	0.36	1
ALOX5AP	0.000703842	0.823874	0.177	0.079	1
NAPRT1	0.000715935	1.51864	0.103	0.032	1
LIME1	0.00072359	0.396848	0.538	0.364	1
BCL7C	0.00072389	2.04753	0.077	0.016	1
ZNF737	0.000727703	1.46785	0.115	0.04	1
EIF4EBP2	0.000738516	1.83928	0.083	0.02	1
TRABD2A	0.000740049	0.397823	0.554	0.368	1
EFCAB2	0.000741656	1.24593	0.105	0.032	1
NFE2L2	0.000752102	0.691387	0.192	0.087	1
NFKBIE	0.00075586	3.37761	0.052	0.004	1
RP1-313I6.12	0.000757604	0.95174	0.155	0.063	1
LAT	0.00075905	0.402666	0.623	0.435	1
EPB41L4A-AS1	0.000760276	-0.582355	0.425	0.474	1
RNF187	0.000777431	1.62342	0.083	0.02	1
ZBTB16	0.000779292	-1.64637	0.026	0.079	1
BUD31	0.000790737	-0.681202	0.28	0.356	1
PDXK	0.000796241	3.0163	0.052	0.004	1
MACF1	0.000797837	0.622111	0.29	0.166	1
RHPN1	0.000809062	2.74458	0.052	0.004	1
PARP14	0.000810456	2.56718	0.06	0.008	1
MSL1	0.000810972	1.34989	0.121	0.043	1
BRF1	0.000812298	2.33607	0.052	0.004	1
PPP2R1A	0.000812639	0.42427	0.478	0.308	1
MGAT1	0.000816223	0.707416	0.224	0.111	1
TRIM8	0.000820208	1.9514	0.069	0.012	1
CLN6	0.000823026	2.01925	0.069	0.012	1
TYSND1	0.000826833	1.44439	0.103	0.032	1
C12orf57	0.000828358	-0.29251	0.938	0.941	1
C17orf62	0.000831101	0.728719	0.232	0.119	1
MMP24-AS1	0.000831418	0.908067	0.179	0.083	1
PPP1R15A	0.000836759	-0.452909	0.766	0.743	1
MLLT6	0.000836972	0.581559	0.246	0.126	1
LRP10	0.000837082	0.6007	0.317	0.178	1
ATP6V0A2	0.000838512	2.04126	0.075	0.016	1
MNT	0.000839165	1.49812	0.097	0.028	1
IFIH1	0.000840781	2.49349	0.06	0.008	1
BAG3	0.000843871	2.26554	0.06	0.008	1
SETD2	0.000845262	0.708993	0.228	0.115	1
TBXA2R	0.000846971	2.30208	0.06	0.008	1
EI24	0.000852121	1.21	0.115	0.04	1
PRR7	0.000858776	1.02221	0.115	0.04	1
RAP1A	0.000871183	0.427121	0.421	0.249	1
TP53I13	0.000881406	1.36908	0.109	0.036	1
FAM107B	0.000882096	0.424892	0.397	0.241	1
ACTG1	0.000895208	-0.188184	0.974	0.968	1
ZFAND4	0.000903609	1.56072	0.089	0.024	1
TRAF5	0.000907649	0.690501	0.147	0.059	1
IL10RA	0.000911075	0.581211	0.258	0.138	1
CDK7	0.000911674	4.42832	0.042	0	1
RP1-40E16.12	0.000911675	4.66017	0.042	0	1
ZNF575	0.000911675	4.44919	0.042	0	1
FKBP5	0.000913352	0.522164	0.401	0.245	1
WAC-AS1	0.000919686	1.25761	0.109	0.036	1
CDC16	0.00092132	1.38771	0.083	0.02	1
PSPC1	0.000921364	0.874449	0.169	0.075	1
DECR1	0.000924937	0.673119	0.2	0.095	1
GCH1	0.000927381	1.93809	0.075	0.016	1
PDE7A	0.000929987	0.69822	0.212	0.103	1
PFN1	0.000935645	0.197925	0.99	0.972	1
TSPAN3	0.000936432	0.893093	0.127	0.047	1
FAM208B	0.000944387	1.13657	0.109	0.036	1
SEPHS2	0.000947355	1.22866	0.115	0.04	1
SMARCA4	0.000947727	1.07377	0.171	0.079	1
NCOA4	0.000954303	0.504413	0.264	0.138	1
RNF24	0.000954771	1.82106	0.075	0.016	1
WDR59	0.000954772	1.90141	0.075	0.016	1
FAM207A	0.000962968	1.34553	0.095	0.028	1
TAZ	0.000963908	0.831135	0.175	0.079	1
RBMS1	0.000973439	0.451139	0.28	0.154	1
TBCC	0.000976398	0.526086	0.341	0.202	1
RASA2	0.000995795	0.525836	0.349	0.206	1
SDHA	0.000999906	0.638905	0.284	0.158	1
PRCP	0.00100186	0.859487	0.139	0.055	1
PITHD1	0.00100231	0.488995	0.306	0.174	1
ITGA4	0.00101265	-0.776695	0.367	0.423	1
PARP1	0.00101379	0.490639	0.262	0.138	1
MEGF9	0.0010269	2.88829	0.058	0.008	1
SRP68	0.00103866	0.890763	0.145	0.059	1
PPP6R1	0.00104969	0.824423	0.115	0.04	1
LSM6	0.00106044	0.5215	0.308	0.174	1
CD37	0.0010651	-0.252393	0.905	0.917	1
NUDCD1	0.00106631	1.75187	0.081	0.02	1
SELL	0.00106991	0.306078	0.865	0.763	1
HSPA5	0.00107413	-0.399447	0.492	0.553	1
LETM1	0.00107812	2.58122	0.05	0.004	1
TP53BP2	0.00108094	2.48348	0.058	0.008	1
COMMD7	0.00108146	0.603309	0.252	0.138	1
TSR3	0.00108242	2.72491	0.05	0.004	1
CCDC59	0.00108863	-0.44718	0.425	0.49	1
SAP18	0.00109967	-0.375588	0.677	0.684	1
MYO1G	0.00110334	0.573233	0.274	0.15	1
PSMD14	0.00111471	1.54747	0.123	0.047	1
WBSCR16	0.00111706	2.30838	0.058	0.008	1
C9orf41	0.00111847	2.01725	0.073	0.016	1
DVL2	0.00112327	1.58135	0.081	0.02	1
UXT	0.00112489	-0.2863	0.786	0.798	1
MED29	0.00112832	0.999252	0.149	0.063	1
CDC25B	0.00112944	0.382709	0.464	0.292	1
OSGEP	0.00113473	0.888902	0.185	0.091	1
DNMT3A	0.00116702	1.18995	0.141	0.059	1
RPL17	0.00116824	-0.175135	0.998	1	1
POLR2J3	0.00117722	0.625549	0.292	0.17	1
GIMAP4	0.00119367	0.581197	0.454	0.3	1
DRAP1	0.00121151	0.366983	0.532	0.348	1
CTSA	0.00121177	0.509624	0.292	0.166	1
SH3GL1	0.00121215	1.05523	0.081	0.02	1
SCFD1	0.00121515	1.57916	0.105	0.036	1
LINC01003	0.00121934	4.44903	0.04	0	1
TMEM62	0.00121934	4.45958	0.04	0	1
CD47	0.00122409	0.613932	0.385	0.237	1
KCNQ1	0.00122593	1.88039	0.073	0.016	1
RPS24	0.00123055	-0.118935	1	1	1
PATL2	0.00123856	0.880397	0.149	0.063	1
SLC25A40	0.00124375	1.76119	0.073	0.016	1
NDUFV3	0.00128445	1.14265	0.131	0.051	1
ARFGEF1	0.00128638	1.53516	0.093	0.028	1
CTD-2336O2.1	0.00129219	1.05292	0.129	0.051	1
ZNF362	0.00130083	1.91678	0.065	0.012	1
UBR5	0.00131497	1.1781	0.099	0.032	1
UHRF2	0.00132178	1.09114	0.105	0.036	1
TM9SF3	0.00132288	1.28261	0.093	0.028	1
ATP5O	0.00132472	-0.362074	0.802	0.739	1
POLR3A	0.00132797	1.31254	0.073	0.016	1
GLTSCR1	0.00134073	1.13867	0.073	0.016	1
GMIP	0.00134105	0.691214	0.185	0.087	1
RAD17	0.00134943	2.62122	0.056	0.008	1
USMG5	0.00135214	0.37178	0.569	0.383	1
DSTN	0.00136491	0.559457	0.304	0.174	1
DNAJC17	0.00137116	1.20414	0.099	0.032	1
ZC3H11A	0.00137123	0.811102	0.216	0.111	1
NOTCH2	0.00139946	0.877372	0.181	0.087	1
COLGALT1	0.00140466	2.68866	0.056	0.008	1
LTBP4	0.00140505	1.24098	0.111	0.04	1
PLEKHA1	0.00141446	0.78305	0.175	0.083	1
PBRM1	0.00142962	0.934118	0.125	0.047	1
BPTF	0.00143027	0.552215	0.308	0.182	1
TPRA1	0.00143034	1.8605	0.065	0.012	1
MED22	0.00143082	2.83438	0.048	0.004	1
RUVBL1	0.00145844	1.15387	0.123	0.047	1
ATRN	0.00146727	2.33129	0.056	0.008	1
PCNT	0.00147092	0.872093	0.141	0.059	1
PDE3B	0.00147426	0.49437	0.506	0.364	1
ALDH9A1	0.00148155	0.708335	0.179	0.083	1
RNF44	0.00149348	0.608663	0.26	0.146	1
CARS2	0.00150498	2.09095	0.056	0.008	1
DCAF10	0.00150706	0.958619	0.117	0.043	1
INO80	0.00151861	1.89523	0.071	0.016	1
FLII	0.0015399	0.737455	0.206	0.103	1
PPP2R5E	0.00154141	0.828073	0.202	0.103	1
ACTR2	0.00154563	0.421012	0.474	0.3	1
TMA7	0.00154964	0.20119	0.958	0.885	1
TRANK1	0.00155484	0.765409	0.159	0.071	1
NDUFC2	0.00157024	0.709024	0.181	0.087	1
ARHGAP30	0.00157814	0.525513	0.431	0.285	1
FBXO33	0.00159055	1.53645	0.091	0.028	1
CXCR3	0.00159344	1.87131	0.077	0.02	1
KLHDC3	0.00162948	0.696997	0.19	0.091	1
TSPAN5	0.0016312	4.41593	0.038	0	1
RP11-792A8.4	0.0016312	4.35054	0.038	0	1
RP11-489E7.4	0.0016312	4.54186	0.038	0	1
C8orf82	0.0016312	4.1853	0.038	0	1
DNLZ	0.0016312	4.55821	0.038	0	1
ULK2	0.0016312	4.14359	0.038	0	1
MYPOP	0.0016312	4.26058	0.038	0	1
LZTR1	0.0016312	4.59121	0.038	0	1
SPG7	0.00163487	0.774467	0.23	0.123	1
ANKMY1	0.00163756	1.84569	0.077	0.02	1
ORMDL1	0.00165954	-0.889341	0.181	0.257	1
NBPF12	0.00166305	0.957917	0.111	0.04	1
EPHA1-AS1	0.00166306	1.17711	0.111	0.04	1
YTHDC2	0.00166722	0.985762	0.111	0.04	1
PPM1B	0.00167628	0.663724	0.196	0.099	1
MT-ND6	0.00168822	-0.335693	0.728	0.727	1
MYO9B	0.00168926	0.990559	0.133	0.055	1
KCNH3	0.0017011	-4.54313	0	0.02	1
C7orf55	0.00171598	0.865774	0.157	0.071	1
MGAT4A	0.00173148	-0.340415	0.641	0.648	1
RAB2A	0.00176461	0.545172	0.361	0.217	1
GSK3B	0.0017777	0.877858	0.163	0.075	1
FAM120C	0.00181487	1.94705	0.062	0.012	1
RNU12	0.00181487	1.69983	0.062	0.012	1
TRIM11	0.00181818	2.50771	0.054	0.008	1
MATK	0.0018184	1.61448	0.089	0.028	1
ACSL5	0.00183133	1.2071	0.091	0.028	1
ARPC5L	0.00183203	0.731975	0.185	0.091	1
ANXA11	0.00184042	0.378263	0.609	0.447	1
GNPTG	0.00184267	0.671737	0.222	0.115	1
CYP2U1	0.001869	3.08323	0.046	0.004	1
GFER	0.00187546	1.44155	0.077	0.02	1
LPGAT1	0.00188387	2.85697	0.046	0.004	1
PCYT2	0.00190637	2.76206	0.046	0.004	1
TTLL12	0.00191393	2.47725	0.046	0.004	1
USP25	0.00191393	2.90078	0.046	0.004	1
KCTD5	0.00192151	2.08377	0.046	0.004	1
RALBP1	0.00192226	0.955565	0.127	0.051	1
NCOA6	0.0019265	2.16977	0.054	0.008	1
FAM189B	0.00192773	1.24228	0.062	0.012	1
WDR6	0.00192773	0.670793	0.232	0.126	1
CCDC28A	0.00193144	0.903569	0.145	0.063	1
SDHD	0.00194612	0.585801	0.28	0.158	1
RASGRP2	0.00195631	0.469269	0.51	0.352	1
DISC1	0.00197572	2.21353	0.054	0.008	1
ZBTB4	0.00197676	1.09788	0.131	0.055	1
SSBP2	0.00199092	0.870441	0.151	0.067	1
CREG1	0.00199717	1.43263	0.054	0.008	1
CTSF	0.00201935	1.89134	0.069	0.016	1
ZNF773	0.00202259	-1.71386	0.02	0.063	1
MRPL33	0.00202862	0.525004	0.321	0.19	1
FOXJ2	0.00203536	1.79652	0.069	0.016	1
GTF2E2	0.00206629	0.852576	0.155	0.071	1
OTUB1	0.00206723	0.404417	0.377	0.229	1
FAM219B	0.00207028	1.45382	0.089	0.028	1
EHMT2	0.00210675	0.964034	0.137	0.059	1
TMEM258	0.00211924	0.292646	0.56	0.383	1
INTS5	0.00212717	1.71671	0.069	0.016	1
FOXO3	0.00213368	1.21869	0.089	0.028	1
CWC15	0.00214301	-0.660636	0.262	0.336	1
ARHGEF1	0.00215026	0.292139	0.716	0.542	1
WIBG	0.00215989	1.08813	0.125	0.051	1
TCEA2	0.00217441	2.24599	0.06	0.012	1
ZNF668	0.00218291	4.33104	0.036	0	1
PDF	0.00218291	4.39869	0.036	0	1
EVA1C	0.00218291	4.15369	0.036	0	1
ASF1A	0.0021919	1.06908	0.147	0.067	1
TTC37	0.00219334	1.19812	0.101	0.036	1
SORBS3	0.00220277	0.600052	0.2	0.103	1
CYFIP2	0.00220628	0.382637	0.544	0.383	1
MT-ND2	0.00221105	0.136072	0.998	0.957	1
CLPTM1	0.0022157	0.876878	0.137	0.059	1
RPP25L	0.00223955	1.24884	0.095	0.032	1
MYBBP1A	0.00227421	0.758426	0.165	0.079	1
SNTB1	0.00229415	2.23428	0.06	0.012	1
PPIA	0.00230216	0.137383	0.982	0.953	1
ZNF460	0.00230222	-1.10925	0.131	0.202	1
HIPK3	0.00230975	-1.56961	0.038	0.091	1
ANKRD44	0.00231965	0.309063	0.435	0.277	1
CCDC152	0.00232355	0.678865	0.075	0.02	1
EXOSC7	0.00233548	1.0453	0.113	0.043	1
HSP90AB1	0.00233845	-0.216003	0.94	0.941	1
VPRBP	0.00236541	1.00534	0.075	0.02	1
WDR1	0.00236795	0.465847	0.476	0.332	1
TLE3	0.00237246	1.32961	0.075	0.02	1
NCLN	0.00238102	1.62227	0.081	0.024	1
EIF3L	0.00238634	-0.226306	0.873	0.858	1
KIAA0195	0.00241187	1.65581	0.06	0.012	1
ADD1	0.00242246	0.730647	0.22	0.119	1
ZNF318	0.00242498	2.09882	0.067	0.016	1
TRIP12	0.00243757	0.699671	0.125	0.051	1
HIST2H2AB	0.00245983	-2.61548	0.008	0.04	1
PLCL2	0.00246185	1.34649	0.093	0.032	1
TIA1	0.00247554	0.520498	0.167	0.079	1
QTRTD1	0.00247894	-2.16949	0.014	0.051	1
AC006129.2	0.00247958	0.475915	0.444	0.296	1
CD46	0.0024921	0.50537	0.256	0.142	1
EIF2AK1	0.00249617	0.794312	0.185	0.095	1
FASTK	0.00250973	0.726139	0.192	0.099	1
MICU3	0.00252003	2.93243	0.044	0.004	1
SLC7A1	0.00252999	2.8869	0.044	0.004	1
PPP1R18	0.00253421	0.569772	0.304	0.182	1
MEGF6	0.00255002	2.50882	0.044	0.004	1
UCP2	0.00255184	-0.380974	0.724	0.731	1
ZNF628	0.00256497	2.04246	0.052	0.008	1
ATP5E	0.0025744	0.181143	0.984	0.949	1
CHST11	0.00257487	1.20989	0.087	0.028	1
GLTPD1	0.00258341	2.28012	0.052	0.008	1
PSTPIP2	0.00259268	2.05552	0.052	0.008	1
NUP62	0.00260336	0.9184	0.113	0.043	1
RP11-284N8.3	0.0026113	1.99268	0.052	0.008	1
FAM122B	0.00261332	1.16042	0.117	0.047	1
ADAM10	0.00262295	1.04005	0.167	0.083	1
KATNBL1	0.00262734	0.71626	0.155	0.071	1
SNX27	0.00263125	1.69536	0.067	0.016	1
KIAA0232	0.00268189	1.29572	0.081	0.024	1
LYPLA1	0.0026826	0.694824	0.175	0.087	1
NUS1	0.00270405	0.977853	0.113	0.043	1
TMEM116	0.00271477	1.78645	0.067	0.016	1
DNTTIP1	0.00271477	1.81354	0.067	0.016	1
SLIRP	0.00271982	0.452607	0.248	0.138	1
ZFP36	0.00272385	-0.483458	0.698	0.723	1
PAPSS1	0.00272708	1.26021	0.093	0.032	1
DENND2D	0.0027376	0.455179	0.423	0.265	1
ARID1B	0.00273763	1.08198	0.117	0.047	1
EPC1	0.0027568	-0.278566	0.647	0.7	1
KAT2A	0.0027855	1.25701	0.087	0.028	1
MCM3AP	0.00279947	0.975426	0.153	0.071	1
SLC9A3R1	0.00279948	0.461085	0.409	0.273	1
MED31	0.00280284	-1.50579	0.054	0.111	1
KLF2	0.00282561	0.431782	0.609	0.478	1
FAM199X	0.00282697	1.57551	0.067	0.016	1
SRSF1	0.00284926	0.60303	0.288	0.174	1
S100B	0.00286212	1.00327	0.3	0.209	1
GANAB	0.00286736	0.6623	0.208	0.111	1
CTD-3184A7.4	0.00286884	-0.913027	0.165	0.241	1
ZBTB7A	0.00287062	1.06159	0.117	0.047	1
AEBP2	0.00287709	0.959887	0.081	0.024	1
DDB1	0.00288548	0.560715	0.228	0.123	1
GPR183	0.0029112	-1.10249	0.127	0.198	1
URI1	0.00291707	1.63634	0.079	0.024	1
H6PD	0.00292249	4.43556	0.034	0	1
TRMT44	0.00292249	3.94189	0.034	0	1
NPDC1	0.00292249	4.19305	0.034	0	1
ADTRP	0.00292538	2.21722	0.065	0.016	1
EIF3B	0.00293358	1.59546	0.085	0.028	1
ZNF511	0.00293861	0.675368	0.125	0.051	1
NCF1	0.00298988	0.565769	0.272	0.158	1
SERP1	0.00299106	0.274252	0.792	0.632	1
ACP1	0.00301514	-0.531337	0.355	0.411	1
MRFAP1	0.00303877	-0.71817	0.325	0.387	1
FAM122A	0.0030427	1.20078	0.073	0.02	1
TMEM189	0.0030432	1.62078	0.079	0.024	1
NTPCR	0.00306301	0.801268	0.145	0.067	1
STRADB	0.00306968	1.65004	0.073	0.02	1
AHSA1	0.00307879	0.570448	0.181	0.091	1
HSPE1	0.00309599	0.408131	0.53	0.356	1
IMPACT	0.0030977	2.02689	0.058	0.012	1
YIPF3	0.00310239	0.557127	0.175	0.087	1
ASXL1	0.0031087	1.26146	0.097	0.036	1
CTSO	0.00311824	1.9259	0.058	0.012	1
EIF3E	0.00313338	-0.251994	0.925	0.905	1
GSTP1	0.00313667	-0.403184	0.456	0.494	1
TSEN34	0.00314331	1.238	0.103	0.04	1
ACTB	0.00314331	0.191513	1	0.996	1
IL16	0.00315545	0.470032	0.478	0.324	1
RRAGC	0.0031597	1.65025	0.058	0.012	1
MTHFR	0.00318062	1.75888	0.058	0.012	1
SIN3B	0.00318321	1.49459	0.079	0.024	1
TMEM184B	0.0031902	3.04336	0.042	0.004	1
TRMT112	0.00323829	0.397978	0.558	0.399	1
STAG2	0.00324527	0.51717	0.272	0.158	1
BLOC1S1	0.00324974	0.899305	0.115	0.047	1
NT5C	0.00326685	0.523877	0.254	0.146	1
S100A4	0.00327159	0.362895	0.71	0.573	1
SNORD3A	0.00330052	1.58751	0.091	0.032	1
TNFRSF1B	0.00330308	1.39255	0.073	0.02	1
FEM1A	0.00331051	1.45256	0.079	0.024	1
AL807752.1	0.00333158	2.80002	0.042	0.004	1
SETD1A	0.00334096	2.40064	0.05	0.008	1
IDUA	0.00334471	2.88746	0.042	0.004	1
KLC2	0.00335288	2.31261	0.05	0.008	1
RP11-73E17.2	0.00337112	2.67669	0.042	0.004	1
GXYLT1	0.00338439	2.57943	0.042	0.004	1
UBE3C	0.00339772	2.74456	0.042	0.004	1
TNFSF12	0.00340096	2.22583	0.05	0.008	1
RFX1	0.00340096	2.2528	0.05	0.008	1
RNF130	0.00341429	1.03656	0.127	0.055	1
RRP36	0.00343743	1.99532	0.05	0.008	1
MT2A	0.00343903	0.468126	0.48	0.336	1
FAM110A	0.00344042	1.54755	0.065	0.016	1
ANKAR	0.00344869	1.39206	0.085	0.028	1
PPP3CA	0.00345203	1.39421	0.079	0.024	1
ASB16-AS1	0.0034672	1.32083	0.085	0.028	1
KCNAB2	0.00347703	0.619122	0.232	0.13	1
TERF1	0.00348842	0.868255	0.133	0.059	1
PDE8A	0.003499	1.86879	0.05	0.008	1
NEMF	0.0035112	0.540194	0.296	0.178	1
PPTC7	0.00351505	1.07867	0.079	0.024	1
MLXIP	0.00351541	0.646657	0.188	0.099	1
STAT1	0.0035195	0.703062	0.321	0.209	1
MAPK14	0.00353867	1.77077	0.071	0.02	1
DENND1C	0.00354009	0.400921	0.329	0.202	1
XRRA1	0.00354011	1.22828	0.103	0.04	1
MAL	0.00354186	-0.442001	0.583	0.589	1
ELOVL5	0.00354202	0.698696	0.244	0.142	1
CDC5L	0.00355991	0.56881	0.163	0.079	1
DAZAP1	0.00356549	1.06707	0.125	0.055	1
JAK3	0.00357266	0.485418	0.391	0.261	1
EIF2S2	0.00358713	0.502704	0.349	0.221	1
AC000032.2	0.00359504	-3.03511	0.002	0.024	1
TMEM5	0.00359904	1.17621	0.079	0.024	1
RUFY1	0.00359931	1.15078	0.085	0.028	1
PIK3R1	0.00361307	0.313097	0.371	0.233	1
ACTR1B	0.0036431	0.467785	0.232	0.126	1
ITSN2	0.0036489	0.311758	0.339	0.206	1
MAP3K4	0.00365921	1.38438	0.091	0.032	1
ALDH16A1	0.00366728	0.934391	0.153	0.075	1
ZNF688	0.00367085	1.32327	0.065	0.016	1
MAP2K5	0.00368925	1.23862	0.097	0.036	1
PHACTR4	0.0037106	0.753218	0.173	0.087	1
P4HTM	0.00371433	0.933148	0.109	0.043	1
SEMA4D	0.00375765	0.668423	0.28	0.17	1
GSTM4	0.00378204	-2.05003	0.022	0.063	1
GCSH	0.00378319	1.15107	0.091	0.032	1
PAN3	0.00378544	1.41748	0.065	0.016	1
OSTC	0.00379609	0.471853	0.351	0.217	1
ARHGAP17	0.00381464	0.660963	0.153	0.075	1
CC2D1A	0.00384069	1.73155	0.077	0.024	1
SLC4A7	0.0038409	1.08616	0.071	0.02	1
TMEM71	0.00384646	0.915418	0.109	0.043	1
COMMD4	0.00385153	1.06179	0.091	0.032	1
TSR1	0.00385593	-1.13952	0.081	0.142	1
TRPV2	0.00386211	0.777894	0.143	0.067	1
PODXL2	0.00391484	4.02132	0.032	0	1
TRAM2	0.00391484	4.12682	0.032	0	1
TNRC18	0.00391484	3.94767	0.032	0	1
ZNF746	0.00391484	4.04973	0.032	0	1
MTL5	0.00391484	4.07927	0.032	0	1
PTPN9	0.00391484	4.0574	0.032	0	1
STK35	0.00391484	4.1994	0.032	0	1
HAR1A	0.00391484	4.18262	0.032	0	1
CTD-2562J15.6	0.00391484	4.03413	0.032	0	1
SMAP2	0.00395054	0.410878	0.335	0.202	1
PHF3	0.00396814	-0.593265	0.442	0.478	1
DNAJB2	0.00397079	1.05082	0.085	0.028	1
GET4	0.00397128	1.05903	0.091	0.032	1
PIGX	0.00400241	2.11639	0.056	0.012	1
SPECC1L	0.00401195	1.1371	0.091	0.032	1
LPXN	0.00401526	0.363733	0.371	0.225	1
U2AF1	0.00401807	0.384563	0.542	0.383	1
HNRNPU	0.00402268	0.374022	0.611	0.482	1
ESYT2	0.00404002	1.09604	0.129	0.059	1
ZSCAN25	0.00405557	1.09012	0.101	0.04	1
CLEC2D	0.00406043	0.343757	0.417	0.265	1
STK25	0.00406579	0.82796	0.121	0.051	1
HERC2	0.00412003	0.449907	0.188	0.099	1
SNAPIN	0.00415231	0.959439	0.109	0.043	1
DENND1B	0.00421378	2.37481	0.048	0.008	1
TTTY15	0.00421708	-1.16045	0.054	0.111	1
APAF1	0.00422878	2.31009	0.048	0.008	1
PHKA2	0.00424382	2.33818	0.048	0.008	1
CCDC120	0.00426898	3.02854	0.04	0.004	1
STAT6	0.00427299	0.497663	0.25	0.146	1
CPSF4	0.00428581	2.88472	0.04	0.004	1
AKAP8L	0.0042867	0.797881	0.179	0.095	1
HAUS4	0.00428899	0.538836	0.157	0.075	1
NCOA5	0.00429135	1.05312	0.077	0.024	1
PDHA1	0.00429564	0.716032	0.127	0.055	1
TYMP	0.0043027	2.98538	0.04	0.004	1
HNRNPM	0.00430555	-0.404917	0.528	0.565	1
SPAST	0.00431975	2.30095	0.048	0.008	1
GNPTAB	0.00432763	0.927701	0.103	0.04	1
ASPSCR1	0.00433523	0.684183	0.115	0.047	1
AKAP9	0.00436878	0.419194	0.337	0.209	1
TMEM107	0.00436966	1.25871	0.117	0.051	1
RAD9A	0.0043738	1.11636	0.095	0.036	1
C15orf61	0.00440559	0.978462	0.129	0.059	1
ATAD3A	0.0044125	2.36504	0.048	0.008	1
HIST1H1E	0.00441697	-0.809543	0.292	0.364	1
PPP1R35	0.00443561	1.19328	0.077	0.024	1
COQ2	0.00443998	2.83205	0.04	0.004	1
ABRACL	0.00444125	0.367119	0.56	0.391	1
FAM105B	0.00444382	2.20489	0.048	0.008	1
RASA4B	0.00445168	2.28913	0.048	0.008	1
RP11-386I14.4	0.00445742	2.87153	0.04	0.004	1
CLCN7	0.00449117	2.0563	0.048	0.008	1
ORAI3	0.00452299	1.75373	0.048	0.008	1
SKA2	0.0045323	1.31365	0.083	0.028	1
POU2F2	0.00455456	0.593662	0.175	0.091	1
BMPR2	0.00456335	2.10782	0.04	0.004	1
SLC44A1	0.00456335	2.17701	0.04	0.004	1
SMC1A	0.00457319	0.744935	0.163	0.083	1
YIPF4	0.0045835	0.403151	0.198	0.103	1
ZXDB	0.00460344	1.15203	0.048	0.008	1
DUT	0.00462176	0.439955	0.317	0.198	1
NDUFB6	0.00465964	0.427217	0.327	0.202	1
RNF4	0.00468296	-1.19326	0.151	0.213	1
ZNF264	0.00470902	1.58238	0.075	0.024	1
CABIN1	0.00471111	0.552279	0.214	0.119	1
RICTOR	0.00473641	0.552155	0.21	0.119	1
PPP1R2	0.00475802	-0.348333	0.659	0.668	1
DNAJA3	0.00478929	0.746476	0.173	0.091	1
ZRANB2	0.00479407	0.453239	0.385	0.257	1
CGGBP1	0.00480661	0.412302	0.262	0.154	1
TVP23C	0.00482929	-3.20182	0.004	0.028	1
CDV3	0.0048373	1.05323	0.101	0.04	1
TLN1	0.00484003	0.649064	0.216	0.123	1
SLC52A2	0.00488339	0.884961	0.095	0.036	1
CBX6	0.00491093	1.06843	0.089	0.032	1
SPINT2	0.0049284	0.36958	0.379	0.233	1
ABCB8	0.00498518	1.55716	0.069	0.02	1
HUWE1	0.00499172	0.448618	0.226	0.126	1
REV3L	0.00500326	1.01459	0.123	0.055	1
MT-ATP6	0.00501497	0.114666	0.994	0.996	1
DNASE2	0.00502978	1.02294	0.089	0.032	1
CAMSAP2	0.00503877	-4.62257	0	0.016	1
SEC24B	0.00505008	0.644162	0.107	0.043	1
ARPC5	0.0050655	0.357389	0.536	0.379	1
TMEM251	0.0050866	1.084	0.069	0.02	1
UBL3	0.00511901	0.999918	0.127	0.059	1
METTL3	0.00512872	1.43443	0.075	0.024	1
CDK2AP2	0.00513854	0.514343	0.204	0.111	1
TOPBP1	0.00517502	1.47059	0.069	0.02	1
TNK2	0.0051846	1.61446	0.054	0.012	1
P2RY8	0.00520656	0.459406	0.363	0.237	1
MAP3K11	0.005208	1.03257	0.107	0.043	1
ICAM2	0.00521246	0.463764	0.323	0.206	1
GRB2	0.00522517	0.23805	0.407	0.253	1
EXOSC8	0.00523994	0.483286	0.202	0.111	1
IMPDH1	0.00524024	0.994112	0.101	0.04	1
FAM153C	0.00524786	4.01522	0.03	0	1
CMTM8	0.00524787	3.78313	0.03	0	1
ARL10	0.00524787	3.86945	0.03	0	1
C9orf69	0.00524787	3.92888	0.03	0	1
DGKH	0.00524787	4.13154	0.03	0	1
NRL	0.00524787	3.94365	0.03	0	1
AMN	0.00524787	3.92975	0.03	0	1
ZNF48	0.00524787	4.17565	0.03	0	1
P2RX5	0.00524787	4.04364	0.03	0	1
CCDC61	0.00524787	4.00362	0.03	0	1
EIF4ENIF1	0.00524787	4.30222	0.03	0	1
RAB43	0.00535832	1.23842	0.075	0.024	1
MED10	0.00537214	-0.488535	0.47	0.482	1
BCL2L11	0.00537306	1.76554	0.054	0.012	1
CXorf40B	0.00538059	1.03778	0.099	0.04	1
PTPLB	0.00542553	1.76969	0.054	0.012	1
ELMSAN1	0.00545017	0.775911	0.147	0.071	1
ENTPD3-AS1	0.00546076	1.56144	0.054	0.012	1
ALG11	0.00547656	1.27114	0.075	0.024	1
LRRC8A	0.00547845	1.50331	0.054	0.012	1
CEP290	0.00548026	1.20355	0.093	0.036	1
ABHD3	0.0054915	1.25755	0.075	0.024	1
SMYD4	0.00549579	0.986873	0.099	0.04	1
CREB1	0.00551451	0.660641	0.185	0.099	1
USP48	0.00552548	0.776064	0.169	0.087	1
EIF2AK3	0.00553184	1.30239	0.054	0.012	1
PSMD2	0.00556074	0.744792	0.22	0.13	1
N4BP2L2	0.0055777	0.38134	0.548	0.383	1
SIT1	0.00560072	0.666893	0.183	0.099	1
CPNE1	0.00571731	0.383134	0.329	0.206	1
TRAP1	0.00571887	0.610243	0.183	0.099	1
HABP4	0.005764	2.10364	0.046	0.008	1
PSMB9	0.00577031	0.310081	0.591	0.419	1
SUB1	0.00580927	-0.28941	0.726	0.711	1
ATP6AP1	0.00581665	0.45751	0.22	0.123	1
TBC1D13	0.00582239	1.76994	0.06	0.016	1
SNX20	0.00584822	0.867206	0.105	0.043	1
PAM	0.00584939	2.88419	0.038	0.004	1
SMARCD3	0.00584939	2.90799	0.038	0.004	1
RNF139-AS1	0.00584939	2.91722	0.038	0.004	1
SP1	0.00585764	1.15935	0.093	0.036	1
GKAP1	0.00588667	2.05016	0.046	0.008	1
ARHGAP26	0.00589528	2.82948	0.038	0.004	1
TGIF1	0.00591596	-1.04415	0.087	0.146	1
MBTPS2	0.00591835	2.8522	0.038	0.004	1
CNPPD1	0.00592792	0.509182	0.216	0.123	1
STX2	0.00596975	2.10843	0.046	0.008	1
PHLDB3	0.00598037	-1.10775	0.093	0.154	1
ZNF275	0.00598805	2.65025	0.038	0.004	1
CPT2	0.00601169	1.66084	0.046	0.008	1
UBE3D	0.00601169	1.90235	0.046	0.008	1
PBXIP1	0.00602493	-0.506444	0.409	0.455	1
RAB11B-AS1	0.00603492	2.35982	0.038	0.004	1
CARD11	0.00609443	1.17694	0.109	0.047	1
ARHGDIB	0.00610352	-0.176295	0.978	0.98	1
HIST1H2AI	0.00610757	-1.69238	0.006	0.032	1
FUBP3	0.00611073	1.44169	0.06	0.016	1
RP11-455F5.5	0.00612917	1.57693	0.06	0.016	1
ARF3	0.00615344	0.604798	0.145	0.071	1
FBXO18	0.0061848	1.63828	0.06	0.016	1
TIAL1	0.006216	0.324554	0.282	0.17	1
ZBTB6	0.00622865	-2.09193	0.01	0.04	1
C19orf52	0.00624088	1.48701	0.06	0.016	1
PTK2B	0.00630109	0.519944	0.232	0.138	1
RUNX1	0.00633374	0.970497	0.093	0.036	1
R3HDM2	0.00634978	1.57651	0.067	0.02	1
PHYKPL	0.00640275	0.650921	0.242	0.15	1
NPEPPS	0.00641539	0.937898	0.105	0.043	1
SP140L	0.00642953	0.571197	0.21	0.119	1
REXO2	0.00647063	0.618707	0.183	0.099	1
RMND5B	0.00648476	1.11827	0.087	0.032	1
PRUNE	0.00649593	1.46977	0.067	0.02	1
EHMT1	0.00649664	0.632637	0.192	0.107	1
KDELR2	0.00651951	0.742982	0.185	0.103	1
NCOA1	0.0065515	1.41967	0.067	0.02	1
UAP1	0.00660348	2.02453	0.052	0.012	1
RRP15	0.00660829	0.677155	0.117	0.051	1
C12orf75	0.00661408	1.16458	0.135	0.067	1
SGK1	0.00669671	-0.812622	0.127	0.194	1
SDR42E2	0.00671081	1.91977	0.052	0.012	1
PDIA6	0.00673981	0.744943	0.194	0.111	1
PRKCSH	0.00676453	-0.640614	0.234	0.3	1
SOD2	0.00679152	0.457041	0.22	0.126	1
MAML2	0.0068086	-0.573642	0.405	0.443	1
AKAP13	0.00680888	-0.464024	0.421	0.462	1
GLRX5	0.00687473	1.92154	0.052	0.012	1
ARL6IP5	0.00691035	0.327914	0.573	0.419	1
PPP1R3E	0.00691925	1.09247	0.091	0.036	1
TP53	0.00696077	1.24384	0.091	0.036	1
NMRAL1	0.00697197	0.533901	0.155	0.079	1
DAP	0.00697455	0.919591	0.115	0.051	1
NPHP3	0.00701473	1.13759	0.073	0.024	1
F11R	0.00704102	3.95167	0.028	0	1
MAPRE3	0.00704102	3.96621	0.028	0	1
WDR86	0.00704102	3.97028	0.028	0	1
KIFC2	0.00704102	3.91359	0.028	0	1
C2CD2L	0.00704102	3.8356	0.028	0	1
SLC2A13	0.00704102	3.71495	0.028	0	1
SLC25A15	0.00704102	3.81719	0.028	0	1
MLYCD	0.00704102	4.05147	0.028	0	1
2024-03-02	0.00704102	4.30261	0.028	0	1
C19orf68	0.00704102	3.96609	0.028	0	1
NBPF14	0.00705513	0.620335	0.226	0.13	1
FAM168B	0.00718633	1.18586	0.073	0.024	1
HYI	0.00719272	2.50666	0.044	0.008	1
SHC1	0.00719774	1.06426	0.113	0.051	1
CCSER2	0.00720106	0.448249	0.276	0.17	1
OSGEPL1	0.0072019	1.5203	0.052	0.012	1
IQCG	0.0072019	1.66222	0.052	0.012	1
HIATL2	0.0072019	1.53024	0.052	0.012	1
EFHD2	0.00720563	1.10247	0.073	0.024	1
CSNK1G3	0.00723276	1.18736	0.085	0.032	1
AMMECR1	0.00732239	1.19042	0.073	0.024	1
ACTL6A	0.00734067	1.05048	0.085	0.032	1
ARMCX6	0.00735211	0.816493	0.119	0.055	1
ARAP1	0.00736031	0.904072	0.097	0.04	1
LIPT2	0.00737114	2.40152	0.044	0.008	1
DHRSX	0.00738141	1.24254	0.073	0.024	1
SNUPN	0.00748678	1.02348	0.085	0.032	1
LARP4	0.00750349	0.928541	0.091	0.036	1
BLCAP	0.00750948	0.42752	0.206	0.115	1
ZDHHC24	0.00751074	0.743767	0.115	0.051	1
SLC38A10	0.00754204	0.557324	0.143	0.071	1
MAP4K5	0.00754767	1.02963	0.079	0.028	1
RNF40	0.00755041	0.915647	0.113	0.051	1
RASSF5	0.0075522	0.391825	0.425	0.281	1
NOA1	0.00755646	0.554087	0.19	0.103	1
EIF2AK4	0.00755926	0.971764	0.129	0.063	1
WRNIP1	0.00756013	3.31044	0.036	0.004	1
DOCK8	0.00758736	0.22143	0.331	0.209	1
C4orf27	0.00763374	0.846829	0.109	0.047	1
MAPK1IP1L	0.00764698	-0.475268	0.413	0.439	1
FMNL3	0.00764975	1.73963	0.058	0.016	1
CNOT11	0.00767263	1.50237	0.058	0.016	1
DOCK10	0.00767554	0.358438	0.343	0.225	1
FLOT2	0.00768087	0.494157	0.331	0.217	1
FAM8A1	0.00768625	1.88228	0.044	0.008	1
PJA1	0.00768858	0.867432	0.097	0.04	1
TSC2	0.00768859	1.10641	0.097	0.04	1
CDHR3	0.00770907	3.02448	0.036	0.004	1
PRKCZ	0.0077186	1.41221	0.058	0.016	1
ATOX1	0.007738	0.724008	0.171	0.091	1
MKLN1	0.00774259	0.571555	0.181	0.099	1
TIAM1	0.00776689	2.12293	0.044	0.008	1
HAGHL	0.00778687	0.94895	0.085	0.032	1
OGDH	0.00780011	0.909978	0.141	0.071	1
ANKRD17	0.00781151	0.35432	0.151	0.075	1
HDGFRP2	0.00782107	1.95358	0.044	0.008	1
DHCR7	0.00784829	2.06629	0.044	0.008	1
ATAD3B	0.00787559	1.95075	0.044	0.008	1
RRP7A	0.00790904	0.48068	0.222	0.126	1
RNF144A	0.00792069	0.861016	0.097	0.04	1
IER5	0.00792212	1.03024	0.107	0.047	1
CSNK2A1	0.00796502	0.573679	0.183	0.103	1
AHNAK	0.00798726	-0.870522	0.312	0.356	1
AKT3	0.00799959	1.32377	0.058	0.016	1
AHCYL1	0.00800884	1.39009	0.065	0.02	1
MFSD9	0.00801486	2.35285	0.036	0.004	1
POLG	0.00803447	1.02237	0.107	0.047	1
KLHL3	0.00804603	2.46535	0.036	0.004	1
CCZ1B	0.00804603	2.46973	0.036	0.004	1
PPP1R3F	0.00804603	2.62703	0.036	0.004	1
SBF2	0.00804603	2.48165	0.036	0.004	1
VAMP8	0.00805928	0.304007	0.524	0.364	1
AKT2	0.00807728	0.444251	0.206	0.115	1
PNPLA6	0.00807794	0.944702	0.085	0.032	1
KLF9	0.00808227	0.586162	0.198	0.111	1
CTC-241F20.3	0.00810869	1.7599	0.036	0.004	1
ITPR3	0.00814349	1.38385	0.058	0.016	1
ZBTB20	0.00826098	0.614464	0.159	0.083	1
XRN2	0.00826982	0.515059	0.298	0.186	1
GAPDH	0.00829154	-0.187704	0.909	0.925	1
SIGMAR1	0.00830829	0.603232	0.137	0.067	1
LINC-PINT	0.00833104	-0.621367	0.355	0.395	1
MGRN1	0.00837577	0.617558	0.153	0.079	1
IFITM2	0.00838756	0.237967	0.879	0.783	1
ATP6V0C	0.0084572	-0.371184	0.589	0.573	1
NBPF15	0.00848265	0.444759	0.248	0.146	1
PBX2	0.00851709	1.36425	0.077	0.028	1
MRPS14	0.00853539	1.25139	0.083	0.032	1
SRSF10	0.00855516	0.475583	0.24	0.138	1
TNRC6C	0.008592	0.5493	0.256	0.158	1
C9orf78	0.00863072	-0.41081	0.526	0.538	1
EIF3J	0.00864785	0.497446	0.165	0.087	1
MEF2D	0.00867039	1.21875	0.077	0.028	1
HTT	0.00870419	1.28929	0.083	0.032	1
UBE2E2	0.00870941	1.40724	0.071	0.024	1
PPP2R5A	0.00873259	1.22204	0.071	0.024	1
NAA30	0.00878972	1.19413	0.083	0.032	1
ATG4C	0.00882616	1.25778	0.077	0.028	1
ADA	0.00882616	1.29707	0.077	0.028	1
UBL4A	0.00884935	1.28822	0.071	0.024	1
TMEM204	0.00885884	0.434766	0.24	0.138	1
PPM1G	0.00887968	0.487419	0.278	0.174	1
MTA2	0.00888249	0.468533	0.185	0.103	1
SHISA5	0.00890542	-0.476637	0.391	0.435	1
ZNF331	0.00893892	-0.890642	0.214	0.273	1
TCP11L2	0.00897935	-0.762926	0.169	0.233	1
REV1	0.00901639	0.703333	0.141	0.071	1
TMBIM4.1	0.00901759	0.230168	0.24	0.138	1
CPSF1	0.00911067	0.617291	0.129	0.063	1
PPP1R37	0.00912566	1.8425	0.056	0.016	1
PHF10	0.0091617	1.31791	0.05	0.012	1
CENPK	0.00918188	0.552071	0.155	0.083	1
VPS51	0.00920723	0.214833	0.472	0.324	1
MGEA5	0.0092077	0.510658	0.298	0.194	1
MTRNR2L12	0.0092324	-1.39995	0.036	0.079	1
S100A6	0.00925661	0.168734	0.893	0.767	1
CPSF2	0.00925681	1.16645	0.071	0.024	1
LATS1	0.00925989	-0.750887	0.202	0.257	1
ZNF720	0.00926163	1.02768	0.077	0.028	1
CCAR2	0.00928285	0.781127	0.123	0.059	1
PPP1R12A	0.00928764	0.38961	0.323	0.206	1
TRAF3	0.00930804	1.50308	0.05	0.012	1
TMEM173	0.00931212	0.515379	0.212	0.123	1
CMC1	0.00937798	0.654001	0.095	0.04	1
TPP1	0.00939983	0.641925	0.163	0.091	1
IKBIP	0.0094294	1.00897	0.071	0.024	1
CD53	0.00943818	0.362037	0.538	0.387	1
SMIM4	0.00945133	0.882252	0.089	0.036	1
SFT2D3	0.0094572	3.88774	0.026	0	1
HSPA1A	0.0094572	3.65276	0.026	0	1
KCNQ5	0.0094572	3.88794	0.026	0	1
ZNF12	0.0094572	3.76422	0.026	0	1
TNFRSF10D	0.0094572	3.78853	0.026	0	1
MVB12B	0.0094572	3.91666	0.026	0	1
C11orf68	0.0094572	3.91358	0.026	0	1
RP11-386G11.5	0.0094572	3.87231	0.026	0	1
RP11-603J24.5	0.0094572	4.113	0.026	0	1
C16orf95	0.0094572	3.83602	0.026	0	1
MAFF	0.0094572	3.88352	0.026	0	1
ROCK1	0.00948461	0.376722	0.317	0.206	1
MAPK1	0.00954644	1.16899	0.077	0.028	1
TAPBP	0.0096138	-0.329207	0.579	0.585	1
FBXO31	0.00962644	1.71264	0.056	0.016	1
UBE2S	0.00965828	2.55963	0.042	0.008	1
GNA13	0.00966373	0.858376	0.083	0.032	1
HNRNPH2	0.00969188	0.583288	0.125	0.059	1
RPN1	0.0097243	-0.667768	0.27	0.316	1
PSMD8	0.00975923	-0.579316	0.29	0.344	1
PLEKHA3	0.00978413	1.75296	0.062	0.02	1
SNX13	0.00980752	1.5188	0.075	0.028	1
UFC1	0.00986059	-0.402359	0.601	0.605	1
NOP10	0.00986163	0.407945	0.254	0.154	1
CIR1	0.00986694	-0.729403	0.24	0.3	1
TRRAP	0.00990429	0.663606	0.119	0.055	1
CIDEB	0.0099296	2.27246	0.042	0.008	1
LINC00665	0.00995409	-3.07012	0.002	0.02	1
DDX52	0.0100791	0.716136	0.095	0.04	1
ATHL1	0.0101177	0.686741	0.165	0.091	1
CCND2	0.0101214	0.34528	0.214	0.126	1
WDR53	0.0101238	-1.70003	0.018	0.051	1
DHX32	0.0101255	3.26244	0.034	0.004	1
DDI2	0.0101516	1.03376	0.056	0.016	1
CCDC18	0.0101516	1.48094	0.056	0.016	1
HDAC11-AS1	0.0101557	-2.92153	0.002	0.02	1
SLC4A2	0.0101649	2.97001	0.034	0.004	1
HRH2	0.0101657	0.702603	0.083	0.032	1
RABGGTB	0.0102131	0.748843	0.175	0.099	1
ATP5A1	0.0102175	-0.352019	0.601	0.609	1
AFF4	0.0102247	0.453657	0.286	0.182	1
CCDC117	0.0102429	2.01061	0.042	0.008	1
ERO1L	0.0102586	1.39691	0.062	0.02	1
SETD6	0.0102783	1.89163	0.042	0.008	1
LARP4B	0.0103019	1.26842	0.056	0.016	1
UBE2G2	0.0103132	0.318007	0.286	0.178	1
MDFIC	0.0103493	1.88829	0.042	0.008	1
DGKA	0.0103609	0.353907	0.474	0.332	1
FGD3	0.0103668	0.448573	0.329	0.217	1
ZBTB14	0.0104208	1.7445	0.042	0.008	1
PELI1	0.0104601	-0.962156	0.19	0.249	1
SFXN5	0.0104853	2.73462	0.034	0.004	1
CISD3	0.0104906	0.906059	0.111	0.051	1
TMEM243	0.010491	-0.440988	0.556	0.553	1
SMPD1	0.0105042	0.487246	0.256	0.158	1
SYF2	0.0105107	-0.502892	0.494	0.498	1
RP11-94L15.2	0.0105319	0.705512	0.117	0.055	1
ABT1	0.0105904	-0.743799	0.244	0.292	1
TAP1	0.0106023	0.382971	0.385	0.257	1
STK10	0.0106143	0.252366	0.357	0.229	1
MAP4K2	0.0106187	0.702879	0.175	0.099	1
ZFAND6	0.0106299	0.637251	0.149	0.079	1
OSTF1	0.0106387	0.434381	0.29	0.186	1
COMMD10	0.0106759	0.755472	0.111	0.051	1
TOMM22	0.0106839	-0.420519	0.419	0.447	1
C17orf67	0.01069	2.55698	0.034	0.004	1
CCNY	0.010702	0.961163	0.056	0.016	1
NDUFA1	0.0107123	0.339201	0.635	0.474	1
IKZF5	0.0107162	-0.87259	0.099	0.158	1
INPP5E	0.0107314	2.12889	0.034	0.004	1
ZBTB45	0.0107314	2.39519	0.034	0.004	1
SETDB1	0.0108159	0.768828	0.133	0.067	1
CPD	0.0108914	0.896866	0.056	0.016	1
HN1	0.0109015	0.927519	0.131	0.067	1
EAF1	0.010903	1.313	0.062	0.02	1
SH2D2A	0.0109143	0.611196	0.159	0.087	1
SSRP1	0.0109385	0.507627	0.248	0.15	1
USP39	0.0109654	0.520441	0.163	0.087	1
ZC3H6	0.010986	0.75665	0.127	0.063	1
MYH9	0.010998	0.253752	0.788	0.628	1
POLM	0.011008	0.610125	0.155	0.083	1
MMAB	0.0110219	0.36508	0.113	0.051	1
MPHOSPH9	0.011096	0.699998	0.153	0.083	1
TMEM183A	0.0110995	0.25823	0.212	0.123	1
TMEM14C	0.0111599	0.48501	0.296	0.19	1
RPRD2	0.0111658	0.358248	0.181	0.103	1
SIDT2	0.0112162	1.91546	0.048	0.012	1
UBP1	0.0112332	0.966074	0.069	0.024	1
CBR3	0.0112384	1.17968	0.062	0.02	1
SENP6	0.0112504	0.36092	0.27	0.166	1
A1BG	0.0112553	0.379847	0.337	0.221	1
DDX49	0.0112886	0.985228	0.115	0.055	1
CD52	0.0113264	0.156288	0.962	0.953	1
TPTEP1	0.0113302	-1.77833	0.016	0.047	1
PCED1B	0.0113355	-0.537377	0.458	0.486	1
LINC00649	0.0113754	0.700993	0.105	0.047	1
BTG3	0.0113934	-0.999478	0.105	0.162	1
NCOR2	0.0113939	0.94567	0.062	0.02	1
SERPINF1	0.0113939	1.18416	0.062	0.02	1
TMEM59	0.0114258	-0.545136	0.403	0.423	1
DESI1	0.0114718	0.685391	0.139	0.071	1
IARS	0.0114718	0.615202	0.159	0.087	1
DNAJA1	0.0114776	0.265112	0.321	0.209	1
RABGAP1	0.0114947	0.77495	0.081	0.032	1
ZNF146	0.0115391	0.623124	0.169	0.095	1
ELF1	0.0115477	-0.418766	0.446	0.478	1
TMEM126A	0.0115827	-1.04369	0.103	0.158	1
FBXW7	0.0115909	1.22369	0.069	0.024	1
XAF1	0.0116589	0.846954	0.145	0.079	1
PLEKHO1	0.011685	1.68036	0.048	0.012	1
FLNB	0.0117261	0.78909	0.121	0.059	1
MTG1	0.0117864	0.539049	0.208	0.123	1
CPT1A	0.0117881	0.938226	0.103	0.047	1
COX6C	0.0117972	0.170908	0.857	0.747	1
UPF2	0.0118522	0.457623	0.234	0.142	1
MRPL20	0.0118587	0.271747	0.405	0.269	1
ARHGAP4	0.01187	0.261069	0.48	0.336	1
ZBTB2	0.0118757	0.926921	0.087	0.036	1
EIF1AY	0.0118974	-1.05692	0.093	0.146	1
EAPP	0.0119884	-0.540151	0.31	0.368	1
RREB1	0.0120834	1.26675	0.069	0.024	1
RPUSD3	0.0121202	0.74153	0.121	0.059	1
CKAP4	0.0121463	0.944821	0.069	0.024	1
FAM58A	0.0121711	1.35164	0.048	0.012	1
CALM2	0.0121983	0.186083	0.692	0.53	1
PIP4K2A	0.0122074	0.817174	0.087	0.036	1
RP11-379K17.12	0.0122093	1.58233	0.048	0.012	1
PLEKHG4	0.0122475	1.49546	0.048	0.012	1
LACTB2	0.0122799	1.70179	0.06	0.02	1
RERE	0.0123117	0.253455	0.167	0.091	1
C2orf43	0.0123243	1.35714	0.048	0.012	1
RPIA	0.0123254	0.273889	0.252	0.15	1
PIGT	0.0123637	-0.81699	0.131	0.19	1
CCDC146	0.0124015	1.28298	0.048	0.012	1
NUP88	0.0124522	0.739449	0.093	0.04	1
WNK1	0.0125027	0.403586	0.212	0.126	1
C19orf25	0.0126077	0.520765	0.169	0.095	1
ILKAP	0.0126847	0.517184	0.159	0.087	1
WDFY2	0.0127002	1.10412	0.097	0.043	1
NBL1	0.0127196	3.3323	0.024	0	1
PINK1	0.0127196	3.58833	0.024	0	1
KCNK12	0.0127196	3.65602	0.024	0	1
RP11-87F15.2	0.0127196	3.59492	0.024	0	1
DCBLD1	0.0127196	3.72609	0.024	0	1
FAM184A	0.0127196	3.75859	0.024	0	1
RP11-545I5.3	0.0127196	3.43958	0.024	0	1
ELF4	0.0127196	3.47045	0.024	0	1
SSH1	0.0127196	3.60363	0.024	0	1
PXMP2	0.0127196	3.80903	0.024	0	1
ZNF771	0.0127196	3.72474	0.024	0	1
SENP3	0.0127196	3.48711	0.024	0	1
NAGLU	0.0127196	4.10914	0.024	0	1
ETS2	0.0127196	3.85759	0.024	0	1
KIAA0907	0.0127412	0.898699	0.097	0.043	1
PHF6	0.012757	1.42525	0.054	0.016	1
COQ10B	0.0127986	-0.846059	0.183	0.241	1
NUDT15	0.0128295	-1.42954	0.038	0.079	1
FLOT1	0.012891	0.326954	0.22	0.13	1
PHF23	0.0129146	2.37473	0.04	0.008	1
CES4A	0.0129265	-2.68509	0.004	0.024	1
FXYD5	0.0129769	-0.222386	0.948	0.933	1
C14orf2	0.0130173	0.291497	0.577	0.411	1
FAM126B	0.0130248	0.810282	0.113	0.055	1
ORAI2	0.0130388	0.851935	0.081	0.032	1
LACTB	0.0130481	2.28598	0.04	0.008	1
TRAF2	0.0130572	1.19239	0.054	0.016	1
IQSEC1	0.0130778	0.806135	0.115	0.055	1
DPP4	0.0130954	0.754177	0.139	0.075	1
HIST1H2AE	0.0131368	-2.06459	0.012	0.04	1
DDX43	0.0131467	-2.44237	0.004	0.024	1
HENMT1	0.0131553	1.34372	0.073	0.028	1
GTF2A2	0.0131726	-0.464908	0.319	0.364	1
JADE2	0.0131791	0.505532	0.173	0.099	1
GIPC1	0.013228	1.69183	0.04	0.008	1
SLC39A8	0.0132462	0.538737	0.099	0.043	1
DIAPH2	0.0132734	2.08075	0.04	0.008	1
RP5-940J5.9	0.0132953	-2.33956	0.004	0.024	1
MYD88	0.0133714	0.945114	0.097	0.043	1
PLEKHJ1	0.0133864	-0.663764	0.206	0.265	1
MICU1	0.0133906	1.10213	0.085	0.036	1
SIRT3	0.0133906	0.919898	0.085	0.036	1
CTC-228N24.3	0.0133995	0.83806	0.109	0.051	1
ZNF526	0.0134101	2.13025	0.04	0.008	1
RP11-345P4.9	0.0134444	1.08276	0.06	0.02	1
PRPF4	0.0134444	1.53815	0.06	0.02	1
RNF157	0.0135136	1.07983	0.085	0.036	1
FAM65B	0.0135159	0.261462	0.688	0.557	1
ROBO1	0.013521	-2.18332	0.004	0.024	1
FBXO32	0.0135464	0.731534	0.145	0.079	1
NAA40	0.0135945	1.87031	0.04	0.008	1
BCL10	0.0135948	-0.748239	0.143	0.202	1
SOD1	0.0136015	-0.260889	0.738	0.735	1
WAPAL	0.0136377	0.418498	0.256	0.162	1
CHCHD2	0.0136489	-0.255429	0.845	0.794	1
CDK6	0.0136924	0.702503	0.107	0.051	1
GPHN	0.0137254	1.10558	0.079	0.032	1
PTGR2	0.0137342	0.909217	0.04	0.008	1
S100A11	0.0137483	0.63231	0.177	0.103	1
PPP6R3	0.0137652	0.53812	0.2	0.119	1
TOPORS-AS1	0.0137857	0.471402	0.228	0.142	1
POLR2H	0.0138159	0.568962	0.155	0.083	1
SLC38A1	0.0138247	0.248183	0.567	0.419	1
PAOX	0.013828	1.8016	0.04	0.008	1
SND1	0.0138714	0.468606	0.24	0.154	1
DLG1	0.0139014	1.0614	0.083	0.036	1
CSDE1	0.0139442	-0.363312	0.683	0.692	1
RRP1B	0.0139477	0.447874	0.284	0.178	1
AL592284.1	0.0139544	0.308004	0.454	0.3	1
RIN3	0.0139611	0.580122	0.327	0.225	1
GNL3L	0.0139869	0.842325	0.125	0.063	1
SFXN4	0.013987	0.755631	0.103	0.047	1
SPATC1L	0.013988	0.683917	0.119	0.059	1
TM2D1	0.0139882	0.7941	0.133	0.071	1
ITFG3	0.0140129	1.31885	0.067	0.024	1
HMG20B	0.0140332	0.569316	0.159	0.087	1
MFSD10	0.0141115	0.581426	0.212	0.13	1
C12orf29	0.0141191	0.647736	0.109	0.051	1
TMEM50A	0.0141282	-0.434988	0.387	0.415	1
CCDC122	0.0141807	-2.33919	0.006	0.028	1
C8orf59	0.0141825	0.364513	0.45	0.324	1
RRAS2	0.0142104	2.28913	0.032	0.004	1
MTMR4	0.0142547	0.897132	0.079	0.032	1
AGFG2	0.0142651	2.36976	0.032	0.004	1
BOLA2B	0.0142651	2.38247	0.032	0.004	1
PLD6	0.0142651	2.31673	0.032	0.004	1
ZNF844	0.0142913	-1.25075	0.067	0.115	1
FOXN2	0.0143712	-0.840068	0.121	0.178	1
KIF3B	0.0144305	1.65104	0.032	0.004	1
SLFN5	0.0144712	0.286829	0.367	0.249	1
PYROXD2	0.014597	-1.97074	0.01	0.036	1
SUDS3	0.0146018	0.609757	0.125	0.063	1
RAB9A	0.0146063	-1.04137	0.085	0.134	1
UBC	0.0146071	-0.168354	0.938	0.937	1
HAUS3	0.0146192	-0.942332	0.117	0.17	1
KDM6B	0.0146429	0.698091	0.175	0.103	1
RHOA	0.0146635	-0.214666	0.815	0.822	1
NUBP2	0.0147594	0.625848	0.206	0.123	1
SECISBP2L	0.0147767	-0.992092	0.145	0.198	1
G2E3	0.0147955	0.652685	0.157	0.087	1
SLC39A9	0.0149066	0.922761	0.079	0.032	1
TMEM161B-AS1	0.014924	-1.07805	0.091	0.142	1
LHPP	0.0150377	0.572883	0.113	0.055	1
PLEKHF2	0.0150759	0.510851	0.159	0.087	1
SURF4	0.0151131	0.362737	0.163	0.091	1
BNIP2	0.0151642	-0.506568	0.341	0.372	1
P4HB	0.0151997	0.362799	0.385	0.249	1
LSM14A	0.0152063	0.388528	0.46	0.328	1
HIST1H3I	0.0152337	-3.5837	0	0.012	1
LAMC3	0.0152337	-3.71603	0	0.012	1
ENTPD7	0.0152337	-4.26795	0	0.012	1
GLB1L3	0.0152337	-3.96612	0	0.012	1
RP11-32B5.7	0.0152337	-3.83353	0	0.012	1
KCNJ12	0.0152337	-4.67655	0	0.012	1
CTD-2267D19.2	0.0152337	-4.00445	0	0.012	1
RP11-158H5.7	0.0152337	-4.79078	0	0.012	1
B4GALT5	0.0152337	-3.79095	0	0.012	1
ZNF384	0.0152351	0.777105	0.107	0.051	1
HSBP1L1	0.0152464	0.406299	0.157	0.087	1
RGS19	0.015248	0.325172	0.262	0.17	1
CSNK1G2	0.0152496	0.761407	0.073	0.028	1
GGA3	0.0152672	1.0335	0.089	0.04	1
IFITM3	0.0152834	0.405901	0.256	0.162	1
IKBKAP	0.0152916	1.00925	0.067	0.024	1
EIF5B	0.0152991	0.421018	0.331	0.225	1
PKN1	0.0153132	0.626733	0.179	0.107	1
CKLF	0.0153198	0.46727	0.244	0.154	1
IGBP1	0.0153199	-0.53979	0.383	0.419	1
EMD	0.0153358	0.354328	0.431	0.292	1
PCNX	0.0153598	0.493665	0.141	0.075	1
C7orf43	0.0153638	1.682	0.046	0.012	1
UBL5	0.0154569	0.23708	0.681	0.494	1
ZNF646	0.0155073	1.70973	0.046	0.012	1
MGST3	0.0156003	0.290506	0.29	0.182	1
UBE2G1	0.0156898	0.515067	0.179	0.103	1
KIAA0020	0.0157527	0.699383	0.151	0.083	1
PDZD8	0.0159245	1.63503	0.052	0.016	1
MORF4L1	0.0159346	-0.306345	0.663	0.656	1
YAF2	0.0159509	0.862752	0.107	0.051	1
RP11-61O1.2	0.0159686	0.834078	0.067	0.024	1
C5orf51	0.0160268	0.910308	0.079	0.032	1
PRKACB	0.0160412	0.284066	0.31	0.202	1
ACY1	0.0161427	1.28077	0.046	0.012	1
RP6-109B7.3	0.0162425	1.19629	0.046	0.012	1
APBA2	0.0162724	0.420481	0.296	0.198	1
ERICH1	0.0163862	0.292629	0.321	0.209	1
CCDC6	0.0163892	1.73447	0.052	0.016	1
PPM1K	0.0164585	0.327438	0.284	0.182	1
TMEM214	0.0165628	1.37745	0.058	0.02	1
ACBD6	0.016597	0.502314	0.202	0.119	1
USP3	0.0166159	0.376911	0.286	0.182	1
AC092580.4	0.0166821	1.08459	0.077	0.032	1
RASSF1	0.0167473	0.425572	0.222	0.134	1
PTTG1IP	0.0167764	0.661469	0.101	0.047	1
AP4E1	0.0167878	1.463	0.058	0.02	1
AAED1	0.0167937	2.37015	0.038	0.008	1
EIF3D	0.0167941	-0.367206	0.617	0.617	1
SVIP	0.0168158	0.395721	0.31	0.206	1
SCAP	0.016877	0.681881	0.117	0.059	1
NAA25	0.0169013	0.49119	0.095	0.043	1
MIDN	0.0169367	0.993699	0.095	0.043	1
TMCO1	0.0169868	0.553401	0.192	0.115	1
UBR3	0.0170616	1.14006	0.071	0.028	1
PHRF1	0.0171151	0.780389	0.095	0.043	1
PGAP2	0.0171262	1.05768	0.093	0.043	1
ICMT	0.0171357	3.54415	0.022	0	1
HIST2H2AA3	0.0171357	3.46614	0.022	0	1
CREB3L4	0.0171357	3.38275	0.022	0	1
CCDC51	0.0171357	3.54694	0.022	0	1
ATRIP	0.0171357	3.29318	0.022	0	1
CPOX	0.0171357	3.3494	0.022	0	1
GPR150	0.0171357	3.56121	0.022	0	1
SAP30L	0.0171357	3.51184	0.022	0	1
RP4-545C24.1	0.0171357	3.64597	0.022	0	1
PHYHIP	0.0171357	3.81681	0.022	0	1
KB-1507C5.2	0.0171357	3.54924	0.022	0	1
STXBP1	0.0171357	3.55297	0.022	0	1
PTDSS2	0.0171357	3.71927	0.022	0	1
HYLS1	0.0171357	3.45648	0.022	0	1
SLX1B	0.0171357	3.46546	0.022	0	1
CTSZ	0.0171357	3.55991	0.022	0	1
ZNF417	0.0171357	3.37137	0.022	0	1
MICALL1	0.0171357	3.8486	0.022	0	1
TCOF1	0.0171506	0.590568	0.139	0.075	1
NUDT5	0.0171848	0.413368	0.169	0.095	1
ARAP2	0.0171962	1.13927	0.077	0.032	1
MOB3A	0.0172574	0.222521	0.175	0.099	1
FHL1	0.0173051	1.30329	0.052	0.016	1
ICAM3	0.0173118	0.235318	0.655	0.51	1
SORL1	0.0173216	0.186386	0.49	0.356	1
PARVG	0.0173285	0.431421	0.218	0.13	1
RP9	0.0173738	0.608037	0.133	0.071	1
CAPZB	0.0173842	0.255046	0.718	0.573	1
SNX18	0.0174324	2.17797	0.038	0.008	1
TMA16	0.0174391	1.24972	0.071	0.028	1
CAST	0.0174816	0.477634	0.248	0.162	1
KRIT1	0.0174932	0.618126	0.149	0.083	1
YDJC	0.0174978	0.349899	0.194	0.115	1
SLC33A1	0.0175731	1.31193	0.058	0.02	1
TCF20	0.0176035	1.12494	0.052	0.016	1
ZNF649	0.0176286	-1.64276	0.028	0.063	1
MRTO4	0.0176444	0.682336	0.137	0.075	1
MED16	0.0176461	0.724363	0.111	0.055	1
NRD1	0.0176664	0.193975	0.232	0.138	1
PANX1	0.0176699	2.07174	0.038	0.008	1
NDUFB8.1	0.0177194	0.759316	0.127	0.067	1
SUV420H1	0.017766	1.1095	0.065	0.024	1
GSE1	0.0177768	0.863105	0.089	0.04	1
GNB1	0.0177928	0.450256	0.101	0.047	1
HUS1	0.0177943	-1.11475	0.127	0.178	1
SIRT7	0.0178076	0.518426	0.113	0.055	1
ARHGEF6	0.0178441	0.498908	0.206	0.126	1
DOHH	0.0178499	1.81948	0.038	0.008	1
AL354822.1	0.0178499	1.77213	0.038	0.008	1
PTPN7	0.0178994	0.758808	0.141	0.079	1
SFXN2	0.0179707	1.46679	0.038	0.008	1
CAPNS1	0.0180143	1.00393	0.077	0.032	1
RSL1D1	0.0180463	-0.377488	0.669	0.672	1
KIAA0586	0.0180466	0.93243	0.089	0.04	1
DNM2	0.0180738	0.691206	0.127	0.067	1
PRF1	0.0180844	0.977609	0.065	0.024	1
USP11	0.0181109	0.373011	0.325	0.213	1
FAHD2A	0.0181244	0.82433	0.089	0.04	1
RAB3GAP2	0.0181952	0.567929	0.117	0.059	1
NDST2	0.0182146	1.66618	0.038	0.008	1
GIMAP5	0.0182353	0.310918	0.466	0.34	1
GMEB2	0.0182612	3.14408	0.03	0.004	1
XXYLT1	0.0182761	1.32637	0.038	0.008	1
LUZP1	0.0182925	1.04472	0.058	0.02	1
OXCT1	0.018398	0.7229	0.175	0.107	1
GPR137	0.0183995	1.12965	0.038	0.008	1
TINF2	0.0184324	0.45942	0.161	0.091	1
C11orf83	0.0184505	0.598995	0.101	0.047	1
UQCRQ	0.0184663	0.289231	0.446	0.316	1
SEC16A	0.0185385	0.640863	0.117	0.059	1
TMC6	0.0185441	0.346693	0.462	0.324	1
COX20	0.0186031	0.374776	0.19	0.111	1
RUNX3	0.0186714	0.605875	0.208	0.13	1
CHST12	0.0187472	0.53525	0.117	0.059	1
MRPS31	0.0187575	0.262827	0.206	0.123	1
FBXW8	0.0187584	2.5085	0.03	0.004	1
ATP6V1G1	0.018776	-0.289765	0.839	0.771	1
NDUFB2	0.0187827	0.274192	0.587	0.439	1
TMEM14A	0.0187837	0.921021	0.115	0.059	1
SPEG	0.0188303	2.62949	0.03	0.004	1
SMC6	0.0188309	0.977834	0.065	0.024	1
HDAC10	0.018855	0.761333	0.083	0.036	1
TACO1	0.0188719	0.703476	0.111	0.055	1
SDE2	0.0188738	-1.23764	0.062	0.107	1
KCNQ1OT1	0.0189026	2.48113	0.03	0.004	1
SGK223	0.0189521	0.763121	0.095	0.043	1
LIMA1	0.0189738	1.00828	0.065	0.024	1
TATDN2	0.018975	2.38092	0.03	0.004	1
RAD54L2	0.018975	2.41813	0.03	0.004	1
NDUFA12	0.0189799	0.306379	0.456	0.32	1
LARP1	0.0190037	0.584732	0.133	0.071	1
PGP	0.0190477	2.18215	0.03	0.004	1
ATAT1	0.0191207	2.13498	0.03	0.004	1
NECAB3	0.0191207	2.17285	0.03	0.004	1
ZNF554	0.0191207	2.16643	0.03	0.004	1
AMIGO1	0.0191939	1.88573	0.03	0.004	1
RP11-574F21.2	0.0191939	2.11666	0.03	0.004	1
BLM	0.0191939	1.93857	0.03	0.004	1
ANKEF1	0.0191939	2.113	0.03	0.004	1
LINC01138	0.0192673	0.914322	0.03	0.004	1
CDIP1	0.019278	0.702581	0.117	0.059	1
PPP4R2	0.019435	0.476085	0.2	0.123	1
CDKAL1	0.0194479	0.651424	0.083	0.036	1
DENND6A	0.0194735	0.572726	0.149	0.083	1
ZNF483	0.0194849	-1.13475	0.042	0.083	1
NXF1	0.0196391	0.530886	0.117	0.059	1
CCNT1	0.0197317	0.20019	0.262	0.166	1
LGMN	0.0197444	1.77543	0.044	0.012	1
DNAL4	0.0198018	0.968401	0.065	0.024	1
NUDT16L1	0.0198636	0.322906	0.29	0.186	1
TCEAL8	0.019885	0.44173	0.123	0.063	1
TBL1X	0.0199266	1.42787	0.044	0.012	1
PCSK7	0.0199825	0.347418	0.264	0.174	1
CNOT1	0.0200412	0.472261	0.222	0.138	1
SIRPG	0.0200475	0.467726	0.302	0.206	1
CCDC94	0.020062	0.556304	0.105	0.051	1
SNX19	0.0201275	0.744181	0.115	0.059	1
ANKZF1	0.0201744	0.294634	0.22	0.13	1
CA5B	0.0202375	-0.570546	0.294	0.336	1
ARL1	0.0202777	0.74374	0.115	0.059	1
UBE2V1	0.0202807	-0.340438	0.393	0.427	1
LRRC14	0.0202924	0.645355	0.071	0.028	1
PIGQ	0.0202953	1.52733	0.044	0.012	1
ANKRD13D	0.0203252	0.501025	0.129	0.067	1
UBE2O	0.0203574	1.61417	0.044	0.012	1
CTD-2228K2.5	0.0203895	0.703174	0.099	0.047	1
PABPC1	0.0204715	-0.111121	1	0.996	1
NFAT5	0.020496	0.589402	0.105	0.051	1
TPK1	0.0205333	1.14626	0.081	0.036	1
ETFDH	0.0205488	0.582363	0.117	0.059	1
SPTBN1	0.0206779	0.258105	0.331	0.221	1
[truncated: 7,203 more rows]

## Sheet: Memory CD8
Gene	p_val	avg_log2FC	pct.1	pct.2	p_val_adj
PNRC1	0	3.12629	0.916	0.239	0
ATP5D	0	4.17553	0.68	0.046	0
YBX1	0	2.66794	0.858	0.234	0
DUSP1	0	3.93185	0.965	0.345	0
DUSP2	0	4.48616	0.7	0.09	0
ZFP36L2	0	3.18679	0.971	0.414	0
BTG1	0	3.05562	0.966	0.413	0
CYBA	0	2.16032	0.93	0.45	0
RPS2	0	2.1058	0.992	0.849	0
HLA-C	0	0.983237	0.999	0.995	0
RPS29	6.93272e-281	0.878001	0.983	0.964	2.26963e-276
C19orf43	3.93093e-267	2.00742	0.787	0.272	1.28691e-262
STK17A	7.9549e-263	3.50428	0.571	0.061	2.60427e-258
KRT10	3.03385e-258	3.67849	0.547	0.047	9.93223e-254
RPS21	4.80397e-243	0.648321	0.996	0.99	1.57272e-238
RPS27	3.30018e-235	0.546424	0.999	0.999	1.08041e-230
GNB2	6.28076e-235	2.97027	0.567	0.078	2.05619e-230
GLTSCR2	7.32802e-234	1.61048	0.828	0.392	2.39905e-229
ZYX	2.37374e-220	2.89672	0.561	0.093	7.77115e-216
EIF1	1.35398e-219	-0.634216	0.997	0.999	4.43265e-215
JAK1	3.56493e-210	1.88071	0.72	0.237	1.16709e-205
CITED2	5.68685e-176	3.09386	0.45	0.058	1.86176e-171
TSC22D3	2.52846e-174	-0.817614	0.972	0.99	8.27767e-170
DNAJC1	3.6335e-170	3.64295	0.398	0.032	1.18953e-165
KHDRBS1	2.00341e-169	2.80939	0.456	0.067	6.55876e-165
RASAL3	6.51075e-166	2.36573	0.508	0.104	2.13149e-161
CHCHD10	1.06629e-159	5.40881	0.332	0.007	3.49081e-155
MT-CO3	1.69968e-158	0.554025	0.999	0.995	5.5644e-154
LAMP1	2.08221e-156	2.63955	0.435	0.064	6.81672e-152
RPL41	2.19866e-155	0.580984	0.991	0.979	7.19798e-151
CD6	5.00171e-153	1.93416	0.572	0.169	1.63746e-148
KLF3	1.03815e-152	2.31058	0.479	0.099	3.39869e-148
STUB1	2.60634e-150	3.23101	0.373	0.035	8.53262e-146
C1QBP	3.27986e-142	3.09883	0.367	0.039	1.07376e-137
COTL1	1.44637e-141	3.39421	0.376	0.052	4.73512e-137
PSIP1	2.38908e-141	2.65599	0.406	0.062	7.82138e-137
CMTM3	2.15131e-140	3.08611	0.367	0.042	7.04295e-136
TBX21	1.01256e-138	3.0872	0.371	0.046	3.31491e-134
ARF6	2.98546e-137	2.16198	0.462	0.101	9.7738e-133
MYADM	2.27877e-136	-1.19455	0.644	0.801	7.46024e-132
HLA-B	1.89841e-134	-0.37412	0.998	1	6.21502e-130
TAGLN2	4.24384e-134	-0.962185	0.842	0.905	1.38935e-129
C20orf24	8.95087e-134	2.97567	0.359	0.042	2.93034e-129
RAC1	2.59138e-132	2.79763	0.372	0.051	8.48365e-128
TMEM160	1.30093e-131	2.53989	0.387	0.059	4.25899e-127
CAST	2.9866e-131	1.66634	0.572	0.191	9.77753e-127
RPL36A	6.04441e-129	1.11266	0.817	0.506	1.97882e-124
RPS26	1.38429e-125	1.57574	0.933	0.837	4.5319e-121
SFPQ	1.96033e-124	1.72906	0.536	0.173	6.41772e-120
KLF6	1.21774e-119	-0.792007	0.95	0.971	3.98665e-115
SNX3	3.54043e-116	1.91846	0.446	0.11	1.15907e-111
C4orf48	1.01906e-115	4.5472	0.261	0.01	3.33621e-111
SUN2	1.22641e-114	1.36385	0.617	0.247	4.01503e-110
RTN4	1.65327e-114	2.26724	0.382	0.075	5.41246e-110
CLTB	4.50893e-113	2.99481	0.304	0.033	1.47613e-108
FKBP8	6.54519e-112	1.36011	0.612	0.243	2.14276e-107
EFHD2	7.20458e-112	1.76975	0.495	0.16	2.35864e-107
TMUB1	3.62852e-110	2.80145	0.312	0.039	1.1879e-105
MZT2A	1.23674e-108	2.28827	0.365	0.073	4.04883e-104
RCN2	7.17244e-107	3.20125	0.276	0.023	2.34811e-102
NFATC2	2.9834e-106	1.61958	0.499	0.162	9.76705e-102
SRSF9	6.69812e-106	2.77031	0.31	0.043	2.19283e-101
TTC39C	1.114e-105	3.71405	0.264	0.021	3.64702e-101
GOLPH3	1.65962e-105	3.00895	0.284	0.03	5.43325e-101
CXCR4	5.51494e-104	-0.923037	0.812	0.89	1.80548e-99
TGFB1	5.81849e-104	1.47707	0.548	0.209	1.90486e-99
MT-ND3	1.53831e-103	0.471879	0.997	0.988	5.03611e-99
CEBPB	2.97102e-103	5.47904	0.226	0.004	9.72652e-99
HLA-A	1.3536e-101	-0.357662	0.999	0.999	4.4314e-97
H2AFV	2.23002e-101	1.68222	0.441	0.128	7.30065e-97
GRSF1	3.60998e-101	2.97776	0.276	0.029	1.18184e-96
RPL13	2.19879e-100	-0.330272	0.999	1	7.1984e-96
RPL37	2.99268e-100	0.350742	0.998	0.996	9.79745e-96
BLOC1S4	2.56959e-99	4.91487	0.222	0.006	8.41234e-95
SSBP4	2.67851e-99	2.64898	0.298	0.043	8.76891e-95
SMCHD1	5.05695e-99	1.46578	0.503	0.175	1.65555e-94
WHAMM	1.31504e-97	2.69519	0.289	0.04	4.30518e-93
MAP7D1	1.23583e-96	2.78485	0.283	0.038	4.04587e-92
TMEM165	2.31092e-96	3.78873	0.235	0.014	7.5655e-92
FNTA	4.53539e-96	2.42796	0.3	0.046	1.4848e-91
TPT1	2.27547e-95	-0.429826	0.995	0.997	7.44945e-91
RPL15	5.77746e-95	-0.370548	0.988	0.994	1.89142e-90
VPS26B	1.51017e-93	2.69272	0.274	0.035	4.944e-89
ODC1	5.59218e-93	2.56465	0.287	0.043	1.83077e-88
XBP1	1.29957e-92	1.54984	0.469	0.164	4.25455e-88
MZT2B	2.34663e-92	1.88636	0.363	0.088	7.68238e-88
RPL39	3.20435e-92	0.325254	0.998	1	1.04904e-87
C17orf89	3.82097e-92	2.65324	0.275	0.037	1.25091e-87
TRADD	3.25903e-91	3.00943	0.256	0.029	1.06694e-86
FMNL1	4.91801e-91	1.78748	0.391	0.108	1.61006e-86
CCDC85B	8.48894e-91	1.29763	0.523	0.197	2.77911e-86
PTMS	6.73152e-89	3.24913	0.241	0.024	2.20376e-84
HSPA5	6.74156e-89	-1.00751	0.657	0.769	2.20705e-84
FTH1	8.1131e-88	-0.516423	0.989	0.994	2.65607e-83
HPCAL1	9.64283e-88	4.11822	0.21	0.01	3.15687e-83
PDCD2	1.67645e-87	2.52913	0.26	0.034	5.48837e-83
TERF2IP	2.43314e-86	1.29416	0.502	0.188	7.96561e-82
C19orf24	9.49993e-86	2.55061	0.26	0.035	3.11009e-81
MAF1	1.89336e-85	1.92031	0.343	0.083	6.19847e-81
RPL4	6.56566e-85	-0.515184	0.952	0.972	2.14946e-80
MMP24-AS1	8.20068e-85	2.36644	0.277	0.046	2.68474e-80
AAK1	7.27848e-84	1.30166	0.509	0.201	2.38283e-79
RNF149	1.61483e-83	1.473	0.437	0.147	5.28662e-79
PIM1	1.03052e-82	1.62379	0.38	0.111	3.37372e-78
GLUD1	2.79969e-82	2.38647	0.27	0.046	9.16564e-78
KTN1	2.97784e-82	1.37878	0.469	0.176	9.74886e-78
TGFBR2	5.81291e-82	2.11852	0.291	0.057	1.90303e-77
SDF4	1.10679e-81	1.85286	0.338	0.084	3.62342e-77
TMEM248	3.57693e-81	2.60308	0.249	0.035	1.17101e-76
RAP2B	7.59712e-81	2.57632	0.256	0.039	2.48715e-76
RPL10	1.76731e-80	-0.25582	1	1	5.78581e-76
LAPTM5	2.73651e-80	-0.573732	0.91	0.931	8.95878e-76
ITM2B	2.92354e-80	0.589765	0.927	0.743	9.57108e-76
LPCAT1	1.89489e-79	2.10047	0.298	0.065	6.20351e-75
PRELID1	5.80435e-79	1.21304	0.496	0.191	1.90023e-74
LYSMD2	1.37145e-78	3.51341	0.2	0.013	4.48986e-74
SKIL	3.05048e-78	1.94529	0.336	0.093	9.98666e-74
HLA-DQA1	4.5127e-78	1.45145	0.407	0.137	1.47737e-73
SH3BP5	1.89349e-77	1.66372	0.345	0.095	6.19892e-73
MATK	2.79079e-77	1.42254	0.443	0.165	9.1365e-73
H1FX	6.2743e-77	3.56913	0.208	0.02	2.05408e-72
PDLIM2	8.69519e-77	1.74648	0.343	0.095	2.84663e-72
VAMP2	6.343e-76	1.3135	0.478	0.191	2.07657e-71
RPL3	8.0225e-76	-0.315408	0.994	0.999	2.62641e-71
RNF145	1.15955e-75	2.45674	0.238	0.035	3.79615e-71
ITGB7	3.20119e-74	1.14362	0.53	0.238	1.04801e-69
YPEL5	5.48252e-74	-0.9887	0.524	0.671	1.79487e-69
YWHAH	1.02458e-73	3.81082	0.186	0.012	3.35426e-69
RPL37A	1.05307e-73	0.390308	0.984	0.963	3.44754e-69
ABHD17A	5.86627e-72	1.8926	0.284	0.065	1.9205e-67
RPS5	6.64193e-72	-0.367228	0.988	0.992	2.17443e-67
TPGS1	1.99603e-71	4.16167	0.173	0.008	6.53461e-67
PPP1R15A	9.52269e-71	-0.68716	0.834	0.88	3.11754e-66
BAG1	1.36406e-70	2.67205	0.215	0.029	4.46567e-66
SLBP	2.49549e-70	3.08826	0.198	0.021	8.16974e-66
PRKX	2.66683e-70	2.44389	0.225	0.034	8.73067e-66
RGCC	5.25203e-70	2.78155	0.241	0.047	1.71941e-65
ATXN2L	5.53239e-70	1.7729	0.293	0.073	1.81119e-65
S1PR4	5.53299e-69	2.0315	0.256	0.052	1.81139e-64
GNAI2	6.99094e-67	1.23589	0.431	0.164	2.2887e-62
RBBP6	9.98821e-67	1.57955	0.333	0.102	3.26994e-62
PTPRA	1.31429e-66	2.17558	0.238	0.044	4.30274e-62
EOMES	5.12525e-66	2.04138	0.25	0.052	1.67791e-61
BRD9	7.46864e-66	2.74238	0.199	0.026	2.44508e-61
R3HDM4	1.44757e-65	1.82699	0.275	0.067	4.73905e-61
RPS3A	2.42201e-65	0.259022	0.999	0.998	7.92917e-61
CDIPT	7.1021e-65	2.35727	0.216	0.035	2.32509e-60
YPEL3	2.57277e-64	2.17283	0.229	0.043	8.42275e-60
CBX3	3.48895e-64	1.30899	0.353	0.115	1.14221e-59
METTL9	5.53557e-64	1.47473	0.341	0.109	1.81223e-59
UBN1	1.47169e-63	2.44311	0.209	0.033	4.81801e-59
TNIP2	2.39644e-63	3.00878	0.177	0.017	7.84548e-59
SNHG7	2.60737e-63	2.75349	0.191	0.024	8.53601e-59
ATP2A3	4.14845e-63	1.62655	0.305	0.09	1.35812e-58
BAZ1B	4.36198e-63	1.82612	0.259	0.061	1.42802e-58
PNPLA2	2.38e-62	1.49703	0.328	0.105	7.79166e-58
C1orf86	5.55e-62	1.3812	0.337	0.109	1.81696e-57
MAP2K1	5.62228e-62	2.86213	0.183	0.022	1.84062e-57
LIX1L	7.89702e-62	2.5227	0.195	0.028	2.58533e-57
AKR7A2	2.16273e-61	2.69184	0.182	0.021	7.08034e-57
MLEC	4.25394e-61	3.01416	0.172	0.017	1.39265e-56
GNB2L1	5.26398e-61	-0.317751	0.992	0.993	1.72332e-56
RPLP1	5.77661e-61	-0.300682	0.999	1	1.89115e-56
TMX4	1.0767e-60	1.35533	0.357	0.125	3.52491e-56
OGFR	1.86468e-60	2.40912	0.197	0.03	6.1046e-56
TOMM40	2.68942e-60	4.36336	0.145	0.006	8.80461e-56
EBPL	4.84548e-60	6.00664	0.135	0.002	1.58631e-55
FAM173A	9.67669e-60	1.90676	0.234	0.051	3.16795e-55
NENF	1.01678e-59	4.8756	0.139	0.004	3.32873e-55
CTSW	1.27459e-59	-0.546928	0.9	0.919	4.17276e-55
TNKS2	1.51033e-59	1.90294	0.233	0.051	4.94453e-55
RPL5	3.54538e-59	-0.317212	0.994	0.996	1.16069e-54
ARL5A	3.73522e-59	1.33377	0.358	0.128	1.22284e-54
SPG21	1.11883e-58	2.08664	0.206	0.036	3.66283e-54
PANK2	1.38831e-58	4.18351	0.146	0.008	4.54504e-54
MCL1	2.37206e-58	0.839791	0.679	0.407	7.76566e-54
RELB	2.82951e-58	1.94444	0.252	0.066	9.26324e-54
RPS9	3.18947e-58	-0.32911	0.982	0.991	1.04417e-53
BCL7B	3.19133e-58	1.71512	0.259	0.067	1.04478e-53
NKG7	1.1993e-57	-0.547555	0.909	0.937	3.92627e-53
WIPI2	3.05494e-57	2.29898	0.197	0.033	1.00013e-52
AKIRIN1	3.61445e-57	1.77741	0.252	0.065	1.1833e-52
MBP	4.73175e-56	0.79696	0.657	0.376	1.54908e-51
ASCL2	5.60796e-56	6.18098	0.126	0.002	1.83593e-51
CCDC109B	1.13005e-55	1.27233	0.368	0.146	3.69957e-51
RPLP0	1.62421e-55	-0.351291	0.993	0.997	5.31734e-51
YY1	1.7726e-55	1.52609	0.287	0.089	5.80313e-51
PTOV1	2.88808e-55	2.88066	0.158	0.016	9.45498e-51
TMEM66	2.89996e-55	-0.450049	0.928	0.945	9.49389e-51
MT-ND4	4.56415e-55	0.436782	0.969	0.883	1.49421e-50
RP11-773D16.1	4.62778e-55	2.58048	0.172	0.023	1.51504e-50
UBC	4.70403e-55	-0.35895	0.982	0.983	1.54001e-50
TXNL4A	4.81182e-55	2.66127	0.173	0.024	1.57529e-50
AES	6.54117e-55	0.641219	0.803	0.569	2.14145e-50
CTDSP1	8.54257e-55	1.47487	0.281	0.084	2.79667e-50
CCL5	1.07103e-54	-0.378048	0.983	0.984	3.50635e-50
EEF1A1	1.14441e-54	-0.201506	1	1	3.74657e-50
MIB2	1.9196e-54	1.99097	0.207	0.042	6.2844e-50
LINC-PINT	5.23626e-54	-0.937039	0.479	0.6	1.71425e-49
RPS28	5.64229e-54	0.245332	0.999	0.999	1.84717e-49
ATP5I	8.32289e-54	0.883017	0.534	0.26	2.72475e-49
CRTAP	1.79064e-53	2.04898	0.202	0.041	5.86221e-49
LAG3	4.26025e-53	1.67995	0.262	0.077	1.39472e-48
PTGES2	6.84512e-53	3.02641	0.149	0.014	2.24096e-48
TNFAIP3	7.5966e-53	-0.810744	0.8	0.85	2.48697e-48
SLC10A3	8.34278e-53	2.31754	0.18	0.03	2.73126e-48
GSTM1	1.4959e-52	-9.59379	0	0.077	4.89729e-48
SSU72	1.93824e-52	1.03172	0.395	0.162	6.34542e-48
ZFAND3	4.64245e-52	2.31349	0.175	0.028	1.51984e-47
HERPUD2	5.61334e-52	1.10783	0.385	0.158	1.8377e-47
SCAF4	7.47111e-52	1.98442	0.211	0.048	2.44589e-47
KLHDC2	1.35914e-51	1.99873	0.2	0.042	4.44955e-47
NDNL2	1.80908e-51	2.33408	0.172	0.027	5.92257e-47
CHST11	2.78687e-51	1.89137	0.204	0.044	9.12366e-47
VPS4A	2.80727e-51	1.54227	0.238	0.062	9.19044e-47
CLSTN1	4.98906e-51	1.56293	0.26	0.077	1.63332e-46
SIAH2	6.40849e-51	3.78302	0.127	0.006	2.09801e-46
PPP6R2	7.9496e-51	2.06214	0.191	0.039	2.60254e-46
KIAA0947	1.18399e-50	2.73617	0.15	0.017	3.87615e-46
C16orf80	1.22412e-50	-1.70374	0.141	0.294	4.00754e-46
NDUFB1	2.4456e-50	1.09437	0.341	0.13	8.00641e-46
RAD23B	5.53207e-50	1.88061	0.206	0.048	1.81109e-45
SRRM2	7.38367e-50	0.833276	0.574	0.319	2.41726e-45
CDKN2D	7.6834e-50	1.45906	0.279	0.093	2.51539e-45
ABHD12	9.2147e-50	3.4912	0.128	0.008	3.01671e-45
RNF126	2.16425e-49	1.29327	0.311	0.113	7.08531e-45
MTDH	2.31689e-49	0.801825	0.576	0.31	7.58503e-45
ATG4D	2.57913e-49	3.87184	0.123	0.006	8.44356e-45
HNRNPAB	3.36751e-49	2.92501	0.146	0.017	1.10246e-44
VOPP1	3.45642e-49	1.47944	0.261	0.081	1.13156e-44
EEF2	4.17136e-49	-0.378753	0.955	0.969	1.36562e-44
FAM50A	5.92216e-49	2.49391	0.151	0.02	1.9388e-44
MYLIP	6.96926e-49	1.16446	0.332	0.127	2.2816e-44
CD52	1.5763e-48	0.499918	0.907	0.79	5.16049e-44
EPN1	2.92154e-48	1.91207	0.196	0.043	9.56453e-44
GIMAP4	3.4348e-48	0.810226	0.483	0.237	1.12449e-43
PRRC2B	6.46326e-48	1.22061	0.315	0.119	2.11594e-43
RC3H1	1.12642e-47	1.57384	0.225	0.061	3.68767e-43
DGKZ	1.42276e-47	1.16135	0.333	0.131	4.65783e-43
RNPEP	1.63595e-47	3.79349	0.121	0.007	5.35577e-43
RPL23A	5.06186e-47	0.247489	0.991	0.992	1.65715e-42
SURF1	5.74625e-47	1.79234	0.197	0.046	1.88121e-42
CRELD2	1.71645e-46	2.40472	0.156	0.025	5.61932e-42
SBDS	2.0269e-46	-0.976248	0.399	0.522	6.63566e-42
PITPNC1	2.69763e-46	1.22823	0.289	0.102	8.83151e-42
GAPDH	4.06169e-46	-0.348802	0.983	0.984	1.32972e-41
KCNA3	9.57049e-46	1.28131	0.293	0.107	3.13319e-41
TAF10	1.33485e-45	2.55467	0.142	0.019	4.37004e-41
TMC8	1.86043e-45	0.857159	0.463	0.228	6.09069e-41
TMA7	2.41137e-45	0.35401	0.958	0.864	7.89436e-41
SYTL1	2.41846e-45	0.896202	0.457	0.222	7.91757e-41
GIMAP7	2.57704e-45	0.753206	0.588	0.337	8.43671e-41
GPR137B	2.78932e-45	4.03759	0.111	0.005	9.13169e-41
RPL38	3.01136e-45	0.370453	0.953	0.907	9.85859e-41
GMDS	3.65938e-45	2.95654	0.128	0.012	1.19801e-40
PPP4C	5.77759e-45	0.926021	0.414	0.186	1.89147e-40
BCL7C	9.50683e-45	2.63234	0.137	0.017	3.11235e-40
NFKBIZ	1.94506e-44	1.39098	0.285	0.108	6.36775e-40
REST	2.26937e-44	1.19052	0.295	0.11	7.42945e-40
FNBP1	2.31931e-44	0.840956	0.477	0.239	7.59297e-40
MTCH1	4.40439e-44	1.14116	0.303	0.115	1.44191e-39
RASSF1	5.06478e-44	0.876531	0.457	0.224	1.65811e-39
GIMAP5	6.58786e-44	0.881057	0.433	0.21	2.15674e-39
ORAI1	7.03284e-44	1.47716	0.239	0.076	2.30241e-39
ZFAND5	7.22825e-44	1.75965	0.199	0.051	2.36638e-39
PABPC4	7.39081e-44	1.99919	0.171	0.036	2.4196e-39
AFG3L2	7.73582e-44	2.36242	0.15	0.025	2.53255e-39
RP11-291B21.2	1.42503e-43	-1.20425	0.221	0.388	4.66527e-39
LRP10	1.65522e-43	0.940175	0.399	0.179	5.41885e-39
RBMS1	1.73364e-43	1.26798	0.271	0.096	5.67558e-39
MT-ATP8	1.84543e-43	0.318861	0.995	0.987	6.04155e-39
TNIK	2.12921e-43	1.28899	0.263	0.092	6.97062e-39
CX3CR1	2.26672e-43	1.26994	0.352	0.165	7.42078e-39
MAP2K3	4.24942e-43	1.4419	0.238	0.075	1.39117e-38
RDH14	5.87024e-43	3.59355	0.114	0.008	1.9218e-38
ARMC10	6.47433e-43	3.55256	0.106	0.005	2.11957e-38
GTF2E2	7.36516e-43	1.75942	0.185	0.044	2.41121e-38
NUDT4	7.61964e-43	2.04599	0.162	0.032	2.49452e-38
TMEM259	8.20842e-43	2.35966	0.144	0.022	2.68727e-38
MARCKSL1	8.4491e-43	2.85132	0.133	0.017	2.76607e-38
RPL12	1.08821e-42	-0.22775	0.996	0.998	3.56259e-38
AC092580.4	1.22304e-42	1.42439	0.245	0.081	4.00399e-38
ANXA1	1.46703e-42	-0.54355	0.832	0.854	4.80277e-38
PTPN18	1.75595e-42	1.34944	0.242	0.08	5.74863e-38
BAX	1.84388e-42	0.969216	0.422	0.203	6.0365e-38
ELAVL1	2.09533e-42	2.86084	0.129	0.016	6.85969e-38
DIP2A	4.63471e-42	0.818672	0.45	0.222	1.51731e-37
ARIH1	5.21959e-42	2.13994	0.154	0.029	1.70879e-37
TXNDC11	6.19527e-42	2.45891	0.137	0.02	2.02821e-37
PTMA	1.17765e-41	-0.271008	0.996	0.997	3.85538e-37
RNF10	1.21765e-41	1.2258	0.255	0.088	3.98634e-37
ATPAF1	1.26569e-41	3.62238	0.109	0.007	4.1436e-37
NEK7	1.40129e-41	2.21075	0.147	0.025	4.58753e-37
PBX4	4.77423e-41	2.0415	0.157	0.032	1.56299e-36
JUND	5.41763e-41	0.90266	0.404	0.195	1.77362e-36
MYCBP2	5.59736e-41	0.920708	0.391	0.183	1.83246e-36
USP22	7.23361e-41	1.93473	0.162	0.034	2.36814e-36
RTF1	1.12401e-40	1.04099	0.32	0.133	3.67978e-36
GRAMD1A	1.13124e-40	2.23787	0.148	0.028	3.70347e-36
B3GNT2	1.41983e-40	1.83003	0.176	0.042	4.64824e-36
IKZF1	1.87316e-40	0.705917	0.552	0.313	6.13237e-36
PPM1M	2.33455e-40	1.7477	0.169	0.039	7.64286e-36
NME4	2.65535e-40	1.90293	0.16	0.034	8.69309e-36
FBXO32	2.88162e-40	1.96564	0.162	0.035	9.43385e-36
TTC19	2.99545e-40	1.95144	0.161	0.035	9.80649e-36
S1PR5	3.05387e-40	1.05708	0.357	0.166	9.99778e-36
H3F3B	3.07569e-40	-0.398348	0.984	0.979	1.00692e-35
ARPC1B	3.16124e-40	0.444554	0.898	0.726	1.03493e-35
GCH1	4.09263e-40	2.70501	0.124	0.016	1.33985e-35
ZNF800	4.33944e-40	1.06564	0.31	0.127	1.42065e-35
DHX36	4.97705e-40	1.16912	0.272	0.103	1.62939e-35
INPP4A	6.12736e-40	1.426	0.212	0.064	2.00597e-35
PLCG1	1.31167e-39	1.54825	0.198	0.058	4.29414e-35
IRF2BP2	2.75466e-39	1.49225	0.21	0.065	9.0182e-35
ZBTB7A	3.02894e-39	1.74688	0.182	0.048	9.91613e-35
RPL27A	3.8448e-39	-0.381395	0.921	0.95	1.25871e-34
FDX1	3.95612e-39	1.57241	0.189	0.052	1.29515e-34
SLC4A7	5.54978e-39	1.65369	0.179	0.047	1.81689e-34
GNPTAB	6.76863e-39	1.21099	0.26	0.096	2.21592e-34
SNF8	6.82009e-39	1.90499	0.163	0.038	2.23276e-34
HNRNPA1	7.86045e-39	-0.354804	0.945	0.944	2.57335e-34
HNRNPL	8.50348e-39	1.11826	0.282	0.111	2.78387e-34
CMTM7	1.13226e-38	1.22355	0.241	0.084	3.70679e-34
IL32	1.31357e-38	0.271048	0.995	0.978	4.30036e-34
HMGA1	1.31893e-38	1.36891	0.221	0.073	4.31792e-34
KAT8	1.76296e-38	1.72924	0.167	0.04	5.77157e-34
NDUFA3	1.80938e-38	0.706724	0.53	0.296	5.92356e-34
FAM134A	2.44409e-38	1.89686	0.144	0.028	8.00146e-34
CCDC88C	2.45308e-38	0.865505	0.378	0.176	8.03088e-34
HNRNPD	4.21532e-38	1.05906	0.279	0.11	1.38001e-33
CYC1	5.01131e-38	1.01752	0.291	0.117	1.6406e-33
GFER	8.04284e-38	2.53833	0.12	0.016	2.63307e-33
MYL12A	8.54543e-38	0.330569	0.974	0.922	2.7976e-33
TNFRSF1B	1.61478e-37	0.891463	0.379	0.182	5.28647e-33
UBE3A	1.86454e-37	1.01869	0.283	0.112	6.10414e-33
EIF2AK1	1.98248e-37	1.26152	0.228	0.078	6.49025e-33
VCP	2.33471e-37	0.726052	0.548	0.316	7.64338e-33
APOBEC3G	3.38175e-37	0.762861	0.483	0.263	1.10712e-32
LRRC47	3.87973e-37	2.39744	0.119	0.016	1.27015e-32
TBC1D20	4.37728e-37	1.87497	0.155	0.036	1.43303e-32
ACSS1	4.39596e-37	2.3453	0.124	0.019	1.43915e-32
PREP	4.39676e-37	2.98383	0.109	0.012	1.43941e-32
GRINA	6.14851e-37	2.56112	0.119	0.017	2.0129e-32
ATP1A1	7.28576e-37	0.826036	0.408	0.203	2.38521e-32
SOCS1	8.36739e-37	5.12231	0.086	0.002	2.73932e-32
ANKLE2	8.37448e-37	2.06149	0.139	0.028	2.74164e-32
H2AFX	1.05436e-36	2.1989	0.135	0.025	3.45177e-32
RPL17	1.89586e-36	-0.265813	0.988	0.992	6.20667e-32
CISD3	2.27211e-36	1.02956	0.279	0.113	7.43845e-32
SIDT1	2.774e-36	1.70291	0.161	0.039	9.08153e-32
SART1	2.77737e-36	1.88787	0.151	0.034	9.09254e-32
SRSF4	3.14556e-36	0.806547	0.394	0.193	1.02979e-31
CD69	4.01052e-36	-0.631586	0.77	0.813	1.31296e-31
CCNH	8.33933e-36	-0.810883	0.526	0.599	2.73013e-31
SIPA1	9.28922e-36	1.15891	0.248	0.094	3.04111e-31
DENND1B	1.20617e-35	1.97713	0.137	0.028	3.94877e-31
GSR	1.32174e-35	2.69969	0.11	0.014	4.3271e-31
CALM1	1.40084e-35	-0.290052	0.981	0.983	4.58607e-31
PTP4A2	1.60124e-35	0.708991	0.499	0.276	5.24215e-31
ADAR	2.71942e-35	0.670211	0.504	0.28	8.90283e-31
BAZ1A	3.58025e-35	0.843684	0.335	0.151	1.1721e-30
UBA2	4.2098e-35	1.04012	0.267	0.105	1.3782e-30
BCL2	5.9108e-35	1.58605	0.169	0.047	1.93508e-30
RRAS2	6.02913e-35	2.48196	0.112	0.015	1.97382e-30
DUT	7.23897e-35	0.933709	0.335	0.155	2.3699e-30
LMBR1	1.21675e-34	1.84185	0.138	0.029	3.9834e-30
BTN3A2	1.34727e-34	0.686412	0.554	0.33	4.4107e-30
MTRNR2L2	1.69498e-34	-2.28945	0.05	0.149	5.54902e-30
PHF14	2.02406e-34	1.39772	0.193	0.062	6.62638e-30
BLOC1S1	2.04315e-34	1.14287	0.236	0.087	6.68888e-30
BRWD1	2.24974e-34	0.981067	0.276	0.113	7.36519e-30
PPP3R1	4.60844e-34	2.06656	0.122	0.021	1.50871e-29
DNAAF2	4.66468e-34	1.65344	0.158	0.041	1.52712e-29
HLA-DRB5	5.74504e-34	0.749757	0.497	0.288	1.88081e-29
UBE2S	6.31705e-34	3.0528	0.098	0.01	2.06808e-29
SIRT7	9.9632e-34	1.52198	0.17	0.049	3.26175e-29
RNF11	1.10613e-33	1.33116	0.185	0.058	3.62123e-29
MAPKAP1	1.19187e-33	1.65306	0.147	0.035	3.90193e-29
TXNIP	1.32595e-33	0.357355	0.948	0.881	4.34088e-29
FCGR3A	1.34613e-33	0.875318	0.43	0.255	4.40696e-29
APBB1IP	1.49905e-33	0.649095	0.562	0.335	4.90759e-29
ATP6V0A2	2.09292e-33	2.23921	0.12	0.021	6.85182e-29
HSP90AB1	2.91715e-33	-0.476259	0.814	0.824	9.55016e-29
VASP	3.35182e-33	0.775775	0.401	0.208	1.09732e-28
RNF166	3.91659e-33	0.824872	0.352	0.167	1.28221e-28
UBE2J2	4.18994e-33	1.6341	0.161	0.044	1.3717e-28
TMEM129	4.68012e-33	3.03424	0.092	0.008	1.53218e-28
RPS6	6.11807e-33	-0.200789	0.995	0.999	2.00294e-28
BBC3	6.76364e-33	2.91499	0.101	0.013	2.21428e-28
MARK3	7.15226e-33	1.40121	0.176	0.053	2.34151e-28
PTGER4	7.3184e-33	0.878952	0.376	0.195	2.3959e-28
CBFA2T2	9.51989e-33	2.22729	0.118	0.021	3.11662e-28
PIM3	1.33016e-32	1.57121	0.167	0.05	4.35467e-28
CST7	1.39473e-32	-0.355719	0.934	0.944	4.56608e-28
CD74	1.4385e-32	-0.538576	0.91	0.928	4.70936e-28
ZC3H7A	1.47792e-32	1.8037	0.142	0.035	4.83842e-28
TLE4	1.61533e-32	1.37158	0.183	0.058	5.28826e-28
IER2	1.62062e-32	0.696286	0.677	0.479	5.30559e-28
GTF2I	2.52964e-32	1.13234	0.216	0.079	8.28153e-28
IQGAP2	2.74702e-32	0.923614	0.299	0.135	8.99318e-28
TM7SF3	2.84902e-32	2.31104	0.112	0.019	9.32711e-28
CD97	3.13909e-32	-0.61218	0.64	0.683	1.02768e-27
DDX6	3.44601e-32	-0.769443	0.474	0.547	1.12816e-27
RIN3	4.18282e-32	1.20059	0.211	0.077	1.36937e-27
RFWD2	5.85967e-32	2.70658	0.098	0.012	1.91834e-27
PDCD7	8.07165e-32	2.21645	0.107	0.016	2.6425e-27
SQSTM1	9.49144e-32	0.762642	0.534	0.33	3.10731e-27
LTB	9.84037e-32	0.865084	0.434	0.261	3.22154e-27
SLC25A1	1.41476e-31	1.48174	0.151	0.041	4.63164e-27
TRIM11	1.43035e-31	2.15243	0.113	0.02	4.68268e-27
RAB22A	1.54181e-31	2.03271	0.124	0.026	5.04756e-27
RANBP1	1.81601e-31	0.911622	0.282	0.122	5.94524e-27
PRKD2	2.37867e-31	1.37873	0.177	0.057	7.7873e-27
ATP5E	2.54987e-31	0.263757	0.976	0.93	8.34776e-27
POM121C	3.04438e-31	1.3989	0.174	0.055	9.9667e-27
GCLM	3.06569e-31	2.53993	0.1	0.014	1.00364e-26
PARP12	3.19999e-31	2.67046	0.097	0.012	1.04761e-26
GLS	3.21474e-31	1.58603	0.149	0.04	1.05244e-26
KIAA1432	3.28831e-31	2.0917	0.117	0.023	1.07653e-26
PTGER2	3.71427e-31	0.823324	0.327	0.159	1.21598e-26
IL17RA	4.53927e-31	1.40278	0.166	0.05	1.48607e-26
S100A11	4.57514e-31	0.554012	0.621	0.408	1.49781e-26
KLC1	4.65791e-31	2.10544	0.12	0.024	1.52491e-26
TSPAN5	5.09439e-31	2.78109	0.091	0.01	1.6678e-26
C7orf26	5.3413e-31	1.90357	0.12	0.024	1.74863e-26
NDFIP1	6.11905e-31	0.693869	0.447	0.246	2.00325e-26
P4HTM	6.19001e-31	1.87809	0.12	0.024	2.02649e-26
MCUR1	6.44911e-31	2.29426	0.107	0.017	2.11131e-26
STARD7	6.66776e-31	0.952753	0.261	0.111	2.18289e-26
EIF5	6.75831e-31	-0.723228	0.447	0.532	2.21254e-26
ANKRD13A	7.42155e-31	1.94612	0.122	0.025	2.42967e-26
CTDP1	7.45028e-31	2.46297	0.104	0.016	2.43907e-26
RNF139	7.60542e-31	1.25124	0.195	0.068	2.48986e-26
TUBA1A	7.77185e-31	-0.611048	0.699	0.734	2.54435e-26
MAP2K4	7.88391e-31	3.16717	0.084	0.007	2.58103e-26
HPS6	8.47607e-31	2.7568	0.092	0.011	2.7749e-26
E2F4	1.09401e-30	1.68133	0.136	0.033	3.58155e-26
EMC8	1.37147e-30	2.61449	0.09	0.01	4.48991e-26
UHRF2	1.67286e-30	1.71632	0.133	0.032	5.4766e-26
LPGAT1	2.23976e-30	1.89025	0.121	0.025	7.33252e-26
BOP1	2.52581e-30	3.21692	0.082	0.006	8.26899e-26
RP11-553K8.5	3.96305e-30	-2.65633	0.019	0.088	1.29742e-25
KLRB1	4.75988e-30	-0.975241	0.288	0.422	1.55829e-25
RNF144A	5.72778e-30	3.40207	0.078	0.005	1.87516e-25
MYBL1	6.33156e-30	1.07787	0.213	0.081	2.07283e-25
SHARPIN	7.8272e-30	1.08874	0.208	0.077	2.56247e-25
SLC25A25	9.35799e-30	2.70817	0.087	0.009	3.06362e-25
IFITM2	9.53234e-30	0.435976	0.886	0.781	3.1207e-25
STT3B	1.39493e-29	1.57468	0.145	0.041	4.56673e-25
RHOB	1.78354e-29	2.16124	0.12	0.027	5.83895e-25
PAG1	1.82486e-29	1.15025	0.224	0.091	5.97422e-25
PNMA1	2.27007e-29	2.68433	0.09	0.011	7.43174e-25
SRP14	2.37977e-29	-0.359085	0.893	0.881	7.79089e-25
RPL14	2.50993e-29	-0.200699	0.994	0.999	8.217e-25
CHMP4B	3.22276e-29	1.51902	0.153	0.046	1.05507e-24
HLA-E	3.30477e-29	-0.221735	0.996	0.997	1.08192e-24
CSK	4.33259e-29	0.648868	0.462	0.259	1.4184e-24
ARRDC2	4.35161e-29	2.00602	0.112	0.023	1.42463e-24
RRP1B	5.32021e-29	0.944068	0.252	0.108	1.74173e-24
PPM1B	9.0198e-29	1.00697	0.208	0.079	2.9529e-24
CSNK1G3	1.17908e-28	1.62413	0.135	0.036	3.86006e-24
CAMK1D	1.34961e-28	2.19042	0.099	0.016	4.41836e-24
CRLS1	1.41265e-28	3.35736	0.078	0.006	4.62472e-24
KIR2DL2	1.58565e-28	4.1751	0.073	0.004	5.1911e-24
CYP4V2	2.15813e-28	1.57757	0.134	0.035	7.06528e-24
RAP1A	3.08927e-28	0.604289	0.458	0.26	1.01136e-23
CALR	3.43594e-28	-0.518574	0.756	0.771	1.12486e-23
HSF1	4.96015e-28	0.829196	0.278	0.127	1.62385e-23
THEMIS2	5.34713e-28	1.96331	0.109	0.022	1.75054e-23
PAM	5.95057e-28	1.94282	0.104	0.02	1.9481e-23
EZR	9.68654e-28	-0.563372	0.624	0.659	3.17118e-23
SDHAF1	9.79616e-28	2.38958	0.09	0.013	3.20707e-23
HERPUD1	1.18277e-27	-0.857982	0.358	0.45	3.87214e-23
ALKBH6	1.40558e-27	3.10937	0.076	0.006	4.60159e-23
SNRNP70	1.79442e-27	0.828122	0.293	0.142	5.87458e-23
TESC	2.0056e-27	1.55385	0.126	0.033	6.56594e-23
PDE3B	2.26752e-27	1.12198	0.19	0.072	7.42341e-23
BCLAF1	2.35836e-27	-0.675606	0.499	0.562	7.72078e-23
CDK17	2.62039e-27	0.84464	0.318	0.161	8.57863e-23
LETM1	3.09262e-27	2.31953	0.091	0.014	1.01246e-22
DNM2	3.10591e-27	1.05843	0.199	0.077	1.01681e-22
TOMM70A	3.32803e-27	1.61705	0.116	0.027	1.08953e-22
SNX18	3.34466e-27	2.93556	0.079	0.008	1.09497e-22
RPL36	3.68292e-27	0.188374	0.994	0.992	1.20572e-22
RABL6	3.72466e-27	1.72227	0.122	0.031	1.21938e-22
ATP13A1	3.79223e-27	1.94285	0.103	0.02	1.2415e-22
EGLN1	4.05223e-27	2.41794	0.092	0.015	1.32662e-22
PHF20L1	5.61772e-27	1.17505	0.187	0.071	1.83913e-22
GIMAP1	6.15389e-27	0.650569	0.368	0.195	2.01466e-22
CTSF	6.17835e-27	3.33123	0.072	0.005	2.02267e-22
FAM98C	6.47533e-27	1.88659	0.108	0.023	2.11989e-22
CD47	6.98143e-27	0.58703	0.495	0.294	2.28558e-22
DIAPH1	7.53461e-27	0.648234	0.419	0.238	2.46668e-22
TRIM4	7.89242e-27	1.36575	0.148	0.046	2.58382e-22
MAPK14	7.96166e-27	2.42757	0.084	0.011	2.60649e-22
ANKH	8.21574e-27	2.12506	0.099	0.019	2.68967e-22
PCBP2	9.39117e-27	0.378072	0.836	0.656	3.07448e-22
RPS4Y1	1.23943e-26	-0.451103	0.606	0.742	4.05765e-22
CTCF	1.25492e-26	1.56041	0.128	0.034	4.10835e-22
RPS16	1.54278e-26	-0.213429	0.985	0.994	5.05074e-22
TMEM245	1.82053e-26	1.78604	0.108	0.024	5.96006e-22
UBR5	1.852e-26	1.29722	0.153	0.05	6.06309e-22
HEBP2	2.3874e-26	2.19649	0.095	0.017	7.81588e-22
REPS1	2.63904e-26	1.89142	0.107	0.024	8.63969e-22
MRPL23	2.65145e-26	0.811504	0.283	0.136	8.68032e-22
HIST1H1E	2.78682e-26	-0.968705	0.451	0.549	9.12349e-22
CERK	2.84961e-26	1.46766	0.13	0.037	9.32906e-22
SIT1	3.96284e-26	0.748425	0.314	0.159	1.29736e-21
SET	5.1263e-26	0.538726	0.474	0.28	1.67825e-21
RBM39	5.2119e-26	-0.458398	0.722	0.728	1.70627e-21
ZDHHC7	5.51463e-26	1.99834	0.099	0.02	1.80538e-21
XCL2	5.97439e-26	1.06434	0.22	0.094	1.95589e-21
ALOX5AP	6.15162e-26	0.623277	0.52	0.35	2.01392e-21
KLHL36	7.65941e-26	1.62651	0.112	0.026	2.50754e-21
HOXB2	8.01459e-26	2.51048	0.087	0.014	2.62382e-21
MALT1	1.09467e-25	1.67085	0.114	0.028	3.58374e-21
PBRM1	1.10085e-25	1.10571	0.181	0.068	3.60398e-21
CTNNBIP1	1.28345e-25	2.4096	0.08	0.011	4.20177e-21
BIRC6	1.29439e-25	0.674243	0.321	0.163	4.23756e-21
RNF187	1.36219e-25	1.87696	0.098	0.02	4.45954e-21
CAPNS1	1.80955e-25	1.0527	0.182	0.069	5.92411e-21
CBFB	2.18194e-25	1.43625	0.125	0.034	7.14322e-21
MCMBP	2.29838e-25	2.40218	0.086	0.014	7.52444e-21
HLA-DPA1	2.42118e-25	-0.495509	0.723	0.741	7.92648e-21
VAC14	2.76967e-25	2.04005	0.096	0.019	9.06734e-21
CORO1A	2.78188e-25	0.265938	0.954	0.883	9.10733e-21
GFI1	2.88893e-25	2.01592	0.097	0.02	9.45778e-21
NOL9	3.01286e-25	2.36346	0.086	0.014	9.86352e-21
PCBP1	3.42544e-25	0.732935	0.277	0.133	1.12142e-20
TRIM44	3.57188e-25	1.33664	0.146	0.048	1.16936e-20
SOCS3	3.76509e-25	2.11202	0.091	0.016	1.23262e-20
NFATC2IP	3.97207e-25	1.10183	0.169	0.061	1.30038e-20
PLEKHA3	4.29469e-25	2.04203	0.097	0.02	1.406e-20
CSTB	4.40604e-25	0.534342	0.507	0.305	1.44245e-20
RSAD1	4.40692e-25	1.16834	0.166	0.06	1.44274e-20
TAZ	4.61546e-25	1.04944	0.176	0.066	1.51101e-20
EIF2B5	5.32896e-25	1.51656	0.125	0.035	1.74459e-20
PPP3CA	6.02729e-25	1.27586	0.159	0.056	1.97321e-20
WDR5	6.90761e-25	2.64757	0.077	0.01	2.26141e-20
GSPT1	7.13565e-25	1.15223	0.165	0.061	2.33607e-20
PET100	7.38448e-25	0.566342	0.456	0.267	2.41753e-20
HNRNPUL1	7.59694e-25	0.5364	0.533	0.342	2.48709e-20
SLC9A3R1	7.63574e-25	0.411394	0.741	0.538	2.49979e-20
IL16	9.5502e-25	0.629611	0.395	0.22	3.12654e-20
TMEM62	9.98939e-25	2.77915	0.072	0.007	3.27033e-20
PPM1A	1.04923e-24	1.67582	0.121	0.034	3.43498e-20
TMEM203	1.19464e-24	2.90783	0.07	0.007	3.911e-20
AKAP17A	1.28497e-24	1.33903	0.136	0.043	4.20674e-20
RP3-395M20.12	1.36259e-24	1.34237	0.143	0.047	4.46086e-20
FAM219B	1.38232e-24	1.63796	0.107	0.026	4.52545e-20
ZMAT3	1.43441e-24	1.50758	0.11	0.027	4.69596e-20
RASSF3	1.85781e-24	1.86646	0.098	0.021	6.08209e-20
TSR3	1.85994e-24	3.10007	0.068	0.006	6.08907e-20
GMIP	2.20463e-24	0.900613	0.224	0.1	7.21751e-20
JAKMIP1	2.23924e-24	1.11728	0.167	0.062	7.33082e-20
BOD1	2.53972e-24	3.27377	0.067	0.006	8.31453e-20
CIRBP	2.70505e-24	-0.365401	0.845	0.841	8.85581e-20
ARAP2	3.16989e-24	0.656788	0.324	0.171	1.03776e-19
NPDC1	4.02024e-24	3.30072	0.067	0.006	1.31614e-19
MESDC1	5.34057e-24	2.83654	0.07	0.007	1.7484e-19
SPAG9	5.5337e-24	1.25747	0.143	0.048	1.81162e-19
IFFO1	5.54568e-24	2.11582	0.086	0.015	1.81554e-19
LMNA	5.54738e-24	-1.04803	0.21	0.316	1.8161e-19
FLI1	5.59377e-24	0.590895	0.371	0.205	1.83129e-19
GADD45GIP1	5.69939e-24	0.595696	0.334	0.174	1.86587e-19
ATG16L2	5.77096e-24	1.32707	0.135	0.043	1.8893e-19
FAM159A	7.20405e-24	2.30134	0.079	0.012	2.35846e-19
SLC52A2	7.8619e-24	1.11896	0.161	0.059	2.57383e-19
GNAS	7.96522e-24	0.662947	0.359	0.199	2.60765e-19
CEP104	8.21748e-24	1.88543	0.096	0.021	2.69024e-19
PPP2R5A	8.91725e-24	1.62858	0.112	0.03	2.91933e-19
RALBP1	8.95327e-24	1.15133	0.16	0.059	2.93112e-19
CC2D1A	1.02707e-23	1.44661	0.125	0.038	3.36242e-19
RCAN3	1.03781e-23	1.68705	0.133	0.044	3.39758e-19
RBM3	1.06545e-23	-0.432537	0.737	0.758	3.48808e-19
C1orf122	1.08917e-23	1.58004	0.11	0.029	3.56571e-19
APPL1	1.18211e-23	1.01577	0.174	0.068	3.87e-19
WTAP	1.26646e-23	0.70114	0.297	0.15	4.14614e-19
TTC7A	1.27535e-23	2.33752	0.076	0.011	4.17524e-19
ZNF639	1.28817e-23	1.80044	0.097	0.022	4.21722e-19
TRAPPC12	1.37675e-23	1.77461	0.099	0.023	4.50722e-19
STRN	1.58784e-23	2.50738	0.074	0.01	5.19827e-19
BCL11B	1.96667e-23	0.74507	0.259	0.125	6.43849e-19
LAT	2.29488e-23	0.466607	0.67	0.467	7.51297e-19
PRKCQ-AS1	2.43702e-23	1.03631	0.164	0.063	7.97832e-19
NR2C2	2.88644e-23	3.18007	0.062	0.005	9.44962e-19
NACA	3.18788e-23	-0.194449	0.99	0.992	1.04365e-18
DEK	3.68061e-23	0.529156	0.483	0.294	1.20496e-18
CTDSP2	4.25719e-23	1.26447	0.132	0.042	1.39372e-18
CHCHD2	4.50465e-23	-0.350235	0.848	0.837	1.47473e-18
LEMD2	4.75935e-23	2.06911	0.084	0.015	1.55812e-18
SLC25A33	4.9206e-23	4.09222	0.058	0.003	1.61091e-18
TRAPPC5	5.29364e-23	0.698001	0.248	0.117	1.73303e-18
GSTM4	6.06997e-23	-2.84286	0.013	0.064	1.98719e-18
FAM110A	6.11225e-23	2.64552	0.07	0.008	2.00103e-18
HP1BP3	6.47327e-23	0.47563	0.564	0.364	2.11922e-18
UBE2Q2	6.68598e-23	1.34746	0.125	0.039	2.18886e-18
FAM195A	7.06861e-23	2.49343	0.07	0.008	2.31412e-18
EIF4A3	7.24006e-23	1.36681	0.122	0.037	2.37025e-18
ZNF580	7.38853e-23	1.79809	0.103	0.026	2.41886e-18
PHYKPL	8.68302e-23	0.775615	0.258	0.127	2.84265e-18
TMEM185B	9.50271e-23	2.90624	0.063	0.006	3.111e-18
TMEM55B	1.03272e-22	1.33703	0.122	0.037	3.38092e-18
PRKCD	1.12307e-22	2.99675	0.067	0.008	3.6767e-18
CAPN2	1.21074e-22	0.418166	0.582	0.374	3.96371e-18
NAGPA	1.22025e-22	1.71775	0.097	0.023	3.99487e-18
CHD3	1.29727e-22	0.826307	0.255	0.127	4.24701e-18
C19orf52	1.59695e-22	2.54993	0.073	0.011	5.2281e-18
PTPN4	1.73395e-22	0.542068	0.407	0.233	5.67659e-18
FAM210B	1.80923e-22	2.70553	0.07	0.009	5.92307e-18
KLF2	1.81406e-22	0.468602	0.612	0.423	5.93887e-18
RPS11	2.04496e-22	-0.295345	0.922	0.917	6.6948e-18
MYOM2	2.36376e-22	5.86086	0.05	0.001	7.73848e-18
DCK	2.45512e-22	0.674371	0.234	0.108	8.03756e-18
MT-CO1	3.51823e-22	0.162358	1	0.999	1.1518e-17
DGKD	3.57155e-22	0.994165	0.172	0.069	1.16925e-17
ARHGDIB	3.68376e-22	-0.243525	0.974	0.971	1.20599e-17
LEF1	3.73369e-22	1.35906	0.147	0.056	1.22233e-17
KDELR2	4.12054e-22	0.710645	0.262	0.13	1.34898e-17
IRF2BPL	4.25944e-22	2.40026	0.072	0.011	1.39445e-17
BATF	4.38008e-22	0.915013	0.221	0.103	1.43395e-17
MEF2D	5.03031e-22	1.32064	0.12	0.037	1.64682e-17
MOSPD3	5.35643e-22	1.05882	0.14	0.049	1.75359e-17
EI24	5.97845e-22	1.49939	0.107	0.03	1.95722e-17
TNFSF12	6.71632e-22	1.59888	0.105	0.029	2.19879e-17
POM121	7.80891e-22	1.17351	0.133	0.045	2.55648e-17
PPP3CC	7.8665e-22	0.510219	0.47	0.288	2.57533e-17
MAP2K5	9.42955e-22	1.5413	0.1	0.026	3.08704e-17
GGA2	9.563e-22	1.31715	0.122	0.039	3.13073e-17
TYMP	9.58715e-22	2.24153	0.079	0.015	3.13864e-17
B2M	1.10585e-21	-0.119285	1	1	3.62032e-17
ARL4A	1.14863e-21	-0.890737	0.295	0.376	3.76039e-17
HLA-G	1.27362e-21	3.24258	0.061	0.006	4.16957e-17
GRK6	1.27923e-21	1.08042	0.15	0.056	4.18795e-17
GLI4	1.28915e-21	3.81353	0.055	0.003	4.22041e-17
CCNI	1.41131e-21	0.292297	0.888	0.757	4.62035e-17
PDZD8	1.47514e-21	1.32349	0.125	0.041	4.82931e-17
ZNF688	1.48968e-21	2.42805	0.07	0.01	4.87691e-17
NUS1	1.53156e-21	1.29601	0.131	0.044	5.01403e-17
RASGRP1	1.6426e-21	0.716088	0.217	0.101	5.37753e-17
FPGS	1.8574e-21	0.778675	0.192	0.083	6.08075e-17
GLRX5	1.89783e-21	2.5316	0.066	0.008	6.21311e-17
NR1D2	1.9018e-21	1.09325	0.147	0.055	6.22613e-17
MTRNR2L12	1.93476e-21	-2.41322	0.026	0.085	6.33403e-17
CCRN4L	1.96852e-21	3.78394	0.055	0.004	6.44455e-17
CFL1	2.18882e-21	-0.261638	0.981	0.978	7.16576e-17
RNF31	2.23683e-21	2.40053	0.07	0.011	7.32292e-17
ZMYM6NB	2.2677e-21	0.610698	0.28	0.14	7.424e-17
ETS1	2.38021e-21	0.513362	0.486	0.314	7.79232e-17
LRCH4	2.5258e-21	1.24679	0.139	0.051	8.26897e-17
SLC2A4RG	2.93431e-21	1.26817	0.125	0.041	9.60635e-17
HIST1H4C	3.16521e-21	0.43068	0.667	0.474	1.03623e-16
FAM160B1	3.30985e-21	1.49912	0.103	0.029	1.08358e-16
WDR82	3.40318e-21	0.84573	0.213	0.099	1.11413e-16
CCDC69	3.50455e-21	0.647591	0.304	0.166	1.14732e-16
PLEKHA1	4.59656e-21	0.795279	0.207	0.094	1.50482e-16
MAPKAPK5	5.02278e-21	1.39204	0.113	0.035	1.64436e-16
HGSNAT	6.4201e-21	2.22309	0.073	0.013	2.10181e-16
ARL2BP	6.43115e-21	0.656882	0.294	0.156	2.10543e-16
EHBP1L1	6.79685e-21	2.4687	0.066	0.009	2.22515e-16
PCYT2	7.08192e-21	2.11849	0.076	0.014	2.31848e-16
RAB4A	7.993e-21	0.83884	0.191	0.084	2.61675e-16
MCM3AP	7.99756e-21	0.91133	0.167	0.069	2.61824e-16
CECR5	8.32848e-21	1.68965	0.083	0.018	2.72658e-16
SH3BP1	8.90335e-21	0.536177	0.39	0.228	2.91478e-16
FTL	9.0475e-21	-0.227747	0.988	0.989	2.96197e-16
CAB39	9.35527e-21	1.3965	0.105	0.031	3.06273e-16
MKRN1	9.91243e-21	0.744242	0.224	0.106	3.24513e-16
POLRMT	1.02025e-20	1.87498	0.084	0.019	3.34009e-16
CHST7	1.06045e-20	4.71551	0.048	0.001	3.47171e-16
ME2	1.14841e-20	1.28921	0.121	0.04	3.75968e-16
ESYT1	1.1665e-20	0.619036	0.319	0.175	3.8189e-16
THRA	1.22518e-20	1.45044	0.109	0.033	4.011e-16
DEXI	1.26467e-20	2.86526	0.059	0.006	4.14026e-16
GNLY	1.36808e-20	0.825668	0.401	0.288	4.47882e-16
CENPK	1.39263e-20	1.22343	0.123	0.041	4.55918e-16
BTF3	1.44675e-20	-0.23964	0.96	0.956	4.73636e-16
BTG2	1.46077e-20	-0.752821	0.427	0.501	4.78227e-16
AHNAK	1.60991e-20	-0.338263	0.901	0.899	5.27052e-16
NIN	1.67298e-20	0.63056	0.293	0.156	5.477e-16
ARID5B	1.71908e-20	-0.931604	0.25	0.336	5.62793e-16
LY9	1.76159e-20	0.649216	0.284	0.15	5.7671e-16
COQ10A	1.84767e-20	1.79121	0.077	0.015	6.0489e-16
WHSC1L1	2.00478e-20	0.483218	0.456	0.277	6.56324e-16
SMARCC1	2.04577e-20	0.850189	0.208	0.098	6.69744e-16
CDC25B	2.15638e-20	0.45713	0.489	0.307	7.05955e-16
UBE2E3	2.2312e-20	0.662783	0.262	0.135	7.30452e-16
THEM6	2.2604e-20	1.9875	0.084	0.019	7.40009e-16
PIGX	2.33949e-20	1.97855	0.077	0.015	7.65901e-16
RP11-25K19.1	2.37585e-20	1.65842	0.099	0.028	7.77805e-16
FOXO3	2.49959e-20	0.993718	0.147	0.057	8.18317e-16
FAM46C	2.51993e-20	-0.804273	0.313	0.397	8.24975e-16
CUL4A	2.59516e-20	0.74687	0.212	0.1	8.49604e-16
SNTB1	2.75242e-20	1.8852	0.077	0.015	9.01087e-16
POMZP3	2.87894e-20	2.51665	0.063	0.008	9.42507e-16
EIF2AK3	2.9439e-20	2.53232	0.065	0.01	9.63773e-16
DCAF10	3.26574e-20	1.36016	0.112	0.035	1.06914e-15
TMCO1	4.26926e-20	0.657819	0.31	0.17	1.39767e-15
GIPC1	4.39029e-20	1.85084	0.08	0.017	1.43729e-15
NUP210	4.56657e-20	0.637619	0.248	0.126	1.495e-15
ARHGAP10	4.69326e-20	1.45555	0.104	0.031	1.53648e-15
RP11-51J9.5	4.85269e-20	0.715451	0.21	0.099	1.58867e-15
CDK13	4.99475e-20	0.832239	0.16	0.065	1.63518e-15
RPL29	5.17344e-20	-0.155848	0.999	0.999	1.69368e-15
ELF1	5.61138e-20	-0.654687	0.396	0.457	1.83705e-15
MSRA	5.8122e-20	2.83551	0.057	0.006	1.9028e-15
DOCK11	6.80405e-20	0.908467	0.173	0.075	2.22751e-15
ACTR1B	6.82568e-20	0.678301	0.204	0.095	2.23459e-15
GLTPD1	7.17123e-20	2.17616	0.071	0.013	2.34772e-15
SMAD3	7.3962e-20	1.02101	0.133	0.048	2.42137e-15
DHRS13	7.43717e-20	2.09514	0.069	0.012	2.43478e-15
SORBS3	7.4743e-20	1.14213	0.13	0.047	2.44694e-15
SPN	7.82928e-20	0.456624	0.532	0.358	2.56315e-15
CCL4	9.0691e-20	0.52017	0.587	0.42	2.96904e-15
MDFIC	1.03792e-19	2.03723	0.077	0.016	3.39794e-15
RPS10	1.084e-19	0.151711	0.999	0.998	3.54881e-15
ICMT	1.28046e-19	2.20678	0.066	0.011	4.19198e-15
RAB11FIP4	1.29503e-19	1.23276	0.1	0.029	4.23967e-15
CISH	1.37946e-19	2.00415	0.076	0.016	4.51609e-15
FAM207A	1.5253e-19	1.61245	0.082	0.019	4.99353e-15
CMPK1	1.61598e-19	0.746786	0.201	0.094	5.29039e-15
LTBP3	1.66845e-19	2.51735	0.063	0.01	5.46218e-15
ZNF683	1.6789e-19	1.00922	0.158	0.068	5.49637e-15
SPEN	1.7049e-19	0.752996	0.186	0.085	5.5815e-15
PI4K2B	1.70922e-19	1.65984	0.08	0.018	5.59563e-15
BTBD1	1.8771e-19	1.41815	0.105	0.033	6.14526e-15
EVA1C	2.0692e-19	2.903	0.054	0.005	6.77415e-15
EIF4EBP2	2.28448e-19	1.01653	0.16	0.067	7.47894e-15
WBSCR16	2.31538e-19	2.92547	0.054	0.005	7.58009e-15
HNRNPUL2-BSCL2	2.38977e-19	5.51388	0.043	0.001	7.82362e-15
B3GAT3	2.4043e-19	0.738286	0.195	0.09	7.87119e-15
EML3	2.46391e-19	1.01214	0.129	0.047	8.06636e-15
ZNF511	2.5085e-19	0.971963	0.147	0.058	8.21233e-15
HNRNPLL	2.53022e-19	0.96222	0.147	0.059	8.28343e-15
SPG7	2.59675e-19	0.683787	0.205	0.096	8.50123e-15
NDUFB3	2.89194e-19	0.546244	0.291	0.156	9.46763e-15
PACS1	3.83683e-19	0.944377	0.159	0.068	1.2561e-14
GOLGA8B	4.03927e-19	1.13158	0.124	0.044	1.32238e-14
RFXAP	4.05768e-19	3.97763	0.047	0.002	1.3284e-14
RBX1	4.33545e-19	0.50034	0.35	0.198	1.41934e-14
FASTK	4.37149e-19	0.962676	0.163	0.07	1.43114e-14
IFIH1	5.26083e-19	2.42383	0.062	0.01	1.72229e-14
ID2	5.37841e-19	0.717704	0.394	0.255	1.76078e-14
DAZAP2	5.38832e-19	-0.318213	0.874	0.858	1.76403e-14
ZNF263	5.85423e-19	1.289	0.11	0.037	1.91656e-14
CD320	6.71012e-19	0.710256	0.221	0.11	2.19676e-14
TPRA1	7.23741e-19	2.21591	0.068	0.013	2.36938e-14
RBM17	7.41322e-19	0.55046	0.335	0.191	2.42694e-14
AF213884.2	7.74826e-19	1.88121	0.078	0.018	2.53663e-14
GBP5	7.82304e-19	0.564956	0.445	0.289	2.56111e-14
HSP90B1	8.27685e-19	-0.429835	0.698	0.699	2.70968e-14
ICAM2	8.6772e-19	0.559344	0.319	0.181	2.84074e-14
C8orf82	9.30177e-19	4.34444	0.043	0.001	3.04521e-14
PGP	9.44439e-19	3.0054	0.052	0.005	3.09191e-14
PTEN	9.68391e-19	1.33486	0.103	0.033	3.17032e-14
AGPAT2	9.78074e-19	1.49594	0.087	0.023	3.20202e-14
C14orf119	1.08043e-18	1.05661	0.117	0.041	3.53711e-14
KDM2A	1.08234e-18	-0.806584	0.348	0.407	3.54336e-14
GET4	1.25972e-18	1.37545	0.095	0.028	4.12406e-14
GSTP1	1.31666e-18	-0.411565	0.703	0.702	4.31048e-14
RUFY1	1.48316e-18	1.76517	0.076	0.017	4.85558e-14
FAM122B	1.57974e-18	1.23611	0.105	0.034	5.17175e-14
AP1S2	1.58722e-18	0.971175	0.15	0.062	5.19625e-14
EPC1	1.60121e-18	-0.418139	0.654	0.65	5.24205e-14
MAPK1	1.62456e-18	0.778866	0.21	0.104	5.31848e-14
WNK1	1.70285e-18	0.536243	0.377	0.224	5.57479e-14
RNF220	1.81159e-18	1.33784	0.104	0.033	5.93078e-14
CDC16	1.85577e-18	1.45295	0.093	0.027	6.07541e-14
SLC27A3	1.99176e-18	1.2669	0.103	0.033	6.52063e-14
FAM8A1	2.29502e-18	1.71657	0.083	0.021	7.51344e-14
ANKMY1	2.30945e-18	1.68979	0.079	0.019	7.56069e-14
SNX20	2.32815e-18	1.17577	0.126	0.047	7.62191e-14
TMEM123	2.61906e-18	0.559795	0.341	0.201	8.57428e-14
FBXW5	2.62571e-18	0.461297	0.375	0.217	8.59606e-14
FBXO31	2.84582e-18	1.80453	0.075	0.017	9.31663e-14
TNFRSF1A	2.86842e-18	0.634156	0.21	0.102	9.39062e-14
PPP3CB	2.8971e-18	1.62789	0.08	0.02	9.48453e-14
SSNA1	2.96992e-18	0.455069	0.38	0.222	9.72292e-14
CCDC102A	3.02567e-18	2.63158	0.056	0.007	9.90544e-14
SIGIRR	3.10185e-18	0.46584	0.515	0.338	1.01548e-13
LTBP4	3.27644e-18	0.874239	0.146	0.06	1.07264e-13
GPS2	3.56853e-18	0.817718	0.158	0.068	1.16826e-13
RPL19	3.66086e-18	-0.129644	0.999	0.999	1.19849e-13
ATXN2	4.66053e-18	1.15153	0.114	0.04	1.52576e-13
ZEB2	4.75852e-18	-0.631164	0.501	0.556	1.55784e-13
ARHGEF10	4.78716e-18	-8.04366	0	0.025	1.56722e-13
REV3L	4.90326e-18	1.26345	0.106	0.035	1.60523e-13
LINC01003	5.04093e-18	4.60785	0.041	0.001	1.6503e-13
KLRC1	5.11499e-18	-2.13867	0.021	0.072	1.67455e-13
MIR24-2	5.1202e-18	-0.778181	0.419	0.476	1.67625e-13
LRRFIP1	5.66103e-18	0.363726	0.64	0.458	1.85331e-13
MAPK1IP1L	5.86368e-18	-0.608881	0.436	0.483	1.91965e-13
AC093323.3	6.08932e-18	2.09798	0.062	0.011	1.99352e-13
ADD1	6.16484e-18	0.540186	0.27	0.147	2.01824e-13
PAOX	6.34704e-18	4.51089	0.042	0.002	2.07789e-13
CHPT1	6.55421e-18	4.26198	0.042	0.002	2.14572e-13
DDX3Y	6.85537e-18	-1.01866	0.173	0.256	2.24431e-13
PEX6	7.60299e-18	2.98045	0.05	0.005	2.48907e-13
MIOS	7.79145e-18	1.82593	0.073	0.016	2.55077e-13
TSC22D2	8.00462e-18	0.998221	0.138	0.057	2.62055e-13
XAF1	8.2096e-18	0.72287	0.208	0.104	2.68766e-13
KDM4B	8.6669e-18	2.02927	0.066	0.013	2.83737e-13
SNHG9	8.94041e-18	0.673156	0.224	0.113	2.92691e-13
SF3B1	9.15142e-18	-0.466559	0.598	0.613	2.99599e-13
MAPK8IP3	9.28583e-18	0.988861	0.124	0.047	3.04e-13
RPL11	1.00787e-17	-0.126335	0.999	1	3.29958e-13
ZNF331	1.02176e-17	-1.14067	0.159	0.239	3.34504e-13
HOXB4	1.08469e-17	3.03205	0.05	0.005	3.55106e-13
RPS15	1.09059e-17	-0.130903	0.998	0.998	3.57036e-13
CEP120	1.19962e-17	1.08338	0.118	0.044	3.92732e-13
CAMK2D	1.34494e-17	1.07801	0.116	0.042	4.40305e-13
KDM7A	1.5424e-17	1.61965	0.076	0.019	5.0495e-13
LY6E	1.59257e-17	-0.38513	0.729	0.724	5.21375e-13
PLEKHF1	1.64146e-17	0.889744	0.147	0.062	5.37382e-13
RASGRP2	1.78603e-17	0.512745	0.354	0.212	5.8471e-13
ZNF362	1.79678e-17	1.50873	0.082	0.022	5.88231e-13
COX17	1.8337e-17	0.523012	0.325	0.186	6.00316e-13
DNPEP	2.11363e-17	0.614396	0.211	0.104	6.9196e-13
PARP8	2.17083e-17	-0.593867	0.479	0.517	7.10686e-13
GZMM	2.34044e-17	-0.295771	0.867	0.851	7.66214e-13
GBP1	2.41851e-17	0.808395	0.167	0.077	7.91771e-13
RNF130	2.49397e-17	1.27489	0.095	0.03	8.16477e-13
SNX27	2.49464e-17	1.63459	0.076	0.019	8.16696e-13
TMEM102	2.50972e-17	4.43211	0.041	0.002	8.21632e-13
TP53BP2	2.512e-17	1.27676	0.101	0.033	8.2238e-13
PLEKHF2	2.58312e-17	0.92653	0.129	0.051	8.45663e-13
SRGN	2.59594e-17	-0.285377	0.897	0.896	8.49858e-13
MAP3K11	2.86412e-17	1.04184	0.12	0.046	9.37656e-13
SEC24B	3.07228e-17	1.01214	0.116	0.043	1.0058e-12
DDX43	3.09072e-17	-2.65646	0.011	0.051	1.01184e-12
C12orf49	3.32542e-17	2.38941	0.052	0.006	1.08868e-12
FEZ2	3.4707e-17	1.38362	0.085	0.024	1.13624e-12
TCEA2	3.89131e-17	2.66638	0.052	0.007	1.27394e-12
KMT2E	3.98846e-17	-0.417873	0.632	0.632	1.30574e-12
FAM120AOS	4.22528e-17	0.980769	0.133	0.055	1.38327e-12
RB1	4.28009e-17	0.680568	0.188	0.091	1.40122e-12
TMEM204	4.36994e-17	1.43402	0.087	0.025	1.43063e-12
ZFP36	4.40776e-17	-0.389978	0.818	0.846	1.44301e-12
RPL8	4.95057e-17	-0.151181	0.996	0.997	1.62072e-12
C14orf2	4.95219e-17	0.420279	0.525	0.345	1.62125e-12
EEF1G	4.97177e-17	-0.252054	0.936	0.926	1.62766e-12
COX4I1	5.07505e-17	-0.227511	0.958	0.941	1.66147e-12
RNF125	6.67178e-17	-0.708866	0.379	0.429	2.18421e-12
NUDT18	7.06686e-17	2.03393	0.062	0.012	2.31355e-12
PIN4	7.46558e-17	0.746772	0.169	0.078	2.44408e-12
GIMAP6	8.54022e-17	0.709825	0.183	0.089	2.7959e-12
HMHA1	8.92292e-17	0.360551	0.547	0.365	2.92118e-12
CES1	9.25212e-17	2.29471	0.062	0.012	3.02896e-12
XPC	9.48233e-17	0.590598	0.232	0.122	3.10433e-12
PRF1	9.487e-17	0.386962	0.728	0.609	3.10586e-12
TAF6L	1.0464e-16	3.05226	0.043	0.003	3.42569e-12
REPIN1	1.10868e-16	1.755	0.07	0.016	3.6296e-12
RPL7A	1.12383e-16	-0.125426	0.998	0.998	3.67919e-12
NBPF14	1.17156e-16	0.811861	0.156	0.07	3.83545e-12
CSRNP1	1.27311e-16	0.652816	0.243	0.134	4.1679e-12
RHOA	1.29215e-16	-0.286748	0.899	0.894	4.23023e-12
TMEM256-PLSCR3	1.29813e-16	0.553404	0.279	0.158	4.24983e-12
EIF3F	1.33976e-16	-0.307388	0.822	0.811	4.3861e-12
C1orf63	1.40261e-16	-0.465162	0.675	0.682	4.59187e-12
CDK16	1.51054e-16	1.30435	0.084	0.025	4.94522e-12
RBM15B	1.51092e-16	1.4655	0.083	0.024	4.94646e-12
PIP5K1C	1.51781e-16	1.82316	0.068	0.016	4.96901e-12
C9orf41	1.53301e-16	1.79307	0.07	0.017	5.01876e-12
TIMP1	1.5466e-16	0.700478	0.223	0.12	5.06325e-12
HLA-DQA2	1.61052e-16	7.59516	0.035	0	5.27252e-12
MRPL20	1.64487e-16	0.453768	0.337	0.197	5.38499e-12
MIF4GD	1.7423e-16	0.592932	0.217	0.112	5.70393e-12
KDSR	1.75242e-16	1.41879	0.091	0.029	5.73707e-12
REXO4	1.99646e-16	1.20923	0.101	0.035	6.536e-12
STAT5A	2.14381e-16	0.968013	0.133	0.056	7.01842e-12
SLC20A1	2.14673e-16	0.717712	0.184	0.09	7.02795e-12
NR4A2	2.21188e-16	-0.511726	0.467	0.543	7.24126e-12
SUDS3	2.32409e-16	0.858708	0.15	0.067	7.60862e-12
ZDHHC24	2.33343e-16	0.953251	0.135	0.058	7.63918e-12
BHLHE40	2.49719e-16	-0.623141	0.438	0.488	8.1753e-12
ACTR3	2.574e-16	0.347117	0.651	0.479	8.42676e-12
ZNF444	2.66932e-16	1.99991	0.061	0.012	8.73881e-12
FGFBP3	2.69156e-16	4.40628	0.039	0.002	8.81163e-12
RPS8	2.70732e-16	-0.126353	0.997	0.999	8.86324e-12
HTT	3.01778e-16	0.969082	0.121	0.048	9.87962e-12
RPL18A	3.03222e-16	-0.131925	0.998	0.999	9.92689e-12
ZNF862	3.1167e-16	1.38739	0.084	0.025	1.02034e-11
G3BP2	3.55318e-16	-0.609012	0.43	0.465	1.16324e-11
HNRNPK	3.55791e-16	-0.329186	0.766	0.759	1.16479e-11
CIDEB	3.62334e-16	2.11369	0.06	0.012	1.18621e-11
TMEM107	3.81375e-16	0.908902	0.154	0.07	1.24855e-11
LSM6	3.82632e-16	0.568702	0.224	0.118	1.25266e-11
PRR7	3.95586e-16	1.05089	0.122	0.049	1.29507e-11
SH2D3C	3.98796e-16	0.813769	0.131	0.055	1.30558e-11
ORAI3	4.10166e-16	2.16736	0.053	0.008	1.3428e-11
YBX3	4.17803e-16	1.23081	0.11	0.042	1.3678e-11
RIPK1	4.28956e-16	1.10259	0.113	0.043	1.40432e-11
DENND2D	4.47487e-16	0.422445	0.403	0.255	1.46498e-11
PRDX1	4.5039e-16	0.431906	0.395	0.242	1.47449e-11
CD3E	4.77555e-16	-0.185084	0.989	0.982	1.56342e-11
PPP1R37	5.0031e-16	2.30915	0.051	0.007	1.63791e-11
GLT8D1	5.04731e-16	0.980017	0.124	0.05	1.65239e-11
RPL18	6.04928e-16	-0.130466	0.996	0.997	1.98041e-11
PDIA3	6.29948e-16	-0.40011	0.706	0.684	2.06232e-11
MT1X	6.9668e-16	0.648677	0.218	0.115	2.28079e-11
IGFBP3	7.75547e-16	2.75488	0.048	0.006	2.53899e-11
SIN3B	7.80163e-16	1.73872	0.07	0.017	2.5541e-11
SUSD1	8.09244e-16	1.69119	0.062	0.013	2.6493e-11
ARHGEF1	8.19723e-16	0.342645	0.687	0.505	2.68361e-11
ZFYVE28	8.67213e-16	1.61097	0.078	0.023	2.83908e-11
LPIN2	9.07584e-16	0.697932	0.194	0.1	2.97125e-11
PLEKHG3	9.16055e-16	0.963565	0.12	0.048	2.99898e-11
PPP1R35	1.00172e-15	1.65464	0.069	0.017	3.27942e-11
STX6	1.08779e-15	1.81237	0.063	0.014	3.56121e-11
IDS	1.09394e-15	-0.468754	0.656	0.654	3.58134e-11
TTC16	1.1108e-15	0.716956	0.154	0.072	3.63655e-11
PATL2	1.11566e-15	0.572148	0.259	0.148	3.65246e-11
FBXO18	1.13687e-15	1.65772	0.068	0.017	3.7219e-11
SELK	1.23554e-15	-0.529377	0.46	0.486	4.04492e-11
ABI3	1.2655e-15	0.509228	0.302	0.177	4.14299e-11
KRAS	1.43086e-15	0.588965	0.273	0.158	4.68436e-11
HTATSF1	1.58472e-15	0.699813	0.175	0.085	5.18805e-11
TPM4	1.60679e-15	0.64459	0.241	0.136	5.26032e-11
DOCK8	1.70628e-15	0.455528	0.354	0.217	5.58603e-11
DDIT3	1.72567e-15	-1.28968	0.093	0.162	5.64949e-11
CPD	1.77444e-15	0.818507	0.145	0.065	5.80917e-11
CDC42	1.79122e-15	-0.36511	0.737	0.726	5.8641e-11
C15orf61	1.80264e-15	0.802037	0.171	0.084	5.90148e-11
TOPORS-AS1	1.82048e-15	0.710362	0.176	0.087	5.9599e-11
USMG5	1.82109e-15	0.378689	0.631	0.449	5.96189e-11
C10orf128	1.85313e-15	1.15601	0.097	0.034	6.06679e-11
PTPN9	1.91029e-15	1.51781	0.075	0.021	6.25392e-11
POLDIP2	2.0497e-15	0.673211	0.155	0.072	6.71031e-11
ARL6IP5	2.11325e-15	0.276373	0.774	0.595	6.91834e-11
TMEM189	2.33772e-15	0.998591	0.107	0.041	7.65323e-11
LDLRAP1	2.39109e-15	0.662056	0.222	0.122	7.82794e-11
RNF115	2.56441e-15	0.543494	0.233	0.127	8.39538e-11
NDUFAF3	2.58456e-15	0.491033	0.288	0.167	8.46135e-11
FAM3C	2.64178e-15	1.35083	0.078	0.023	8.64867e-11
SUPT3H	2.76326e-15	0.811974	0.138	0.061	9.04635e-11
AGFG2	2.99663e-15	1.59441	0.066	0.016	9.81037e-11
RP11-489E7.4	3.0885e-15	2.1514	0.048	0.007	1.01111e-10
ZNF398	3.14482e-15	1.85591	0.06	0.013	1.02955e-10
SEPHS2	3.16726e-15	1.03152	0.106	0.04	1.0369e-10
MGST3	3.39441e-15	0.427803	0.38	0.23	1.11126e-10
ATP11B	3.43824e-15	0.779102	0.151	0.07	1.12561e-10
DUSP28	3.44308e-15	1.61148	0.071	0.019	1.12719e-10
TMBIM4.1	3.56777e-15	0.534495	0.248	0.139	1.16802e-10
NPM1	3.60803e-15	-0.254541	0.904	0.88	1.1812e-10
ATAD3A	3.74682e-15	3.17018	0.042	0.004	1.22663e-10
MYO9B	3.80536e-15	0.725649	0.169	0.083	1.2458e-10
PLEK	3.98727e-15	0.336441	0.665	0.505	1.30535e-10
UBB	4.05416e-15	-0.308875	0.85	0.834	1.32725e-10
PTPRJ	4.35215e-15	1.14265	0.085	0.028	1.42481e-10
RPL9	4.52087e-15	-0.178131	0.979	0.981	1.48004e-10
SPPL2A	4.5395e-15	0.61695	0.183	0.092	1.48614e-10
TRIM39	4.74942e-15	1.68009	0.066	0.017	1.55486e-10
RP11-455F5.5	4.77236e-15	3.14729	0.042	0.004	1.56238e-10
FERMT3	4.78677e-15	0.476638	0.414	0.267	1.56709e-10
DDX42	4.82802e-15	1.19794	0.094	0.033	1.5806e-10
TPM3	4.9104e-15	-0.306962	0.87	0.834	1.60757e-10
RP11-18H21.1	5.32326e-15	0.972024	0.108	0.042	1.74273e-10
PSPC1	5.5501e-15	0.781941	0.16	0.077	1.81699e-10
PLBD2	5.56718e-15	1.61161	0.064	0.015	1.82258e-10
LAGE3	5.6774e-15	0.784941	0.153	0.073	1.85867e-10
PCSK1N	5.74493e-15	4.44932	0.036	0.002	1.88078e-10
PALLD	5.75915e-15	2.02484	0.053	0.01	1.88543e-10
NDUFC1	6.18182e-15	0.404899	0.328	0.195	2.0238e-10
EHMT2	6.23586e-15	0.767102	0.128	0.056	2.0415e-10
YPEL1	6.3262e-15	1.79237	0.06	0.013	2.07107e-10
EMC10	6.39793e-15	0.422177	0.32	0.19	2.09456e-10
HMGN1	6.49199e-15	0.329705	0.613	0.434	2.12535e-10
RPL35A	6.82491e-15	0.120966	0.999	0.998	2.23434e-10
FAM89B	7.01983e-15	2.70061	0.044	0.005	2.29815e-10
RHBDF2	7.42827e-15	0.819631	0.149	0.07	2.43187e-10
ZC3H15	7.5416e-15	-0.518831	0.425	0.462	2.46897e-10
TYSND1	7.90837e-15	1.62565	0.066	0.017	2.58904e-10
INPP5E	8.18929e-15	3.07278	0.039	0.003	2.68101e-10
MRPS18C	9.77305e-15	0.723578	0.145	0.067	3.1995e-10
NCL	1.1068e-14	-0.333922	0.763	0.748	3.62343e-10
FAM118A	1.15736e-14	-0.973614	0.14	0.211	3.78897e-10
COLGALT1	1.1741e-14	2.13964	0.053	0.01	3.84375e-10
TMEM214	1.17803e-14	1.17292	0.091	0.032	3.85665e-10
DDHD1	1.24797e-14	0.712673	0.152	0.072	4.08562e-10
ITGB1	1.29785e-14	0.278774	0.477	0.329	4.24891e-10
TSPAN17	1.3195e-14	1.15523	0.103	0.04	4.31979e-10
TMEM110	1.36638e-14	7.23125	0.031	0	4.47324e-10
DNAJB2	1.37777e-14	0.944822	0.102	0.039	4.51054e-10
MAP3K2	1.38427e-14	0.852627	0.121	0.051	4.53184e-10
BAG3	1.43127e-14	2.27826	0.047	0.007	4.68569e-10
MMP23B	1.44517e-14	1.73069	0.061	0.014	4.73119e-10
PARP10	1.46663e-14	0.572783	0.223	0.121	4.80144e-10
MSL1	1.50249e-14	0.98639	0.12	0.051	4.91884e-10
FAM58A	1.61837e-14	1.83664	0.057	0.012	5.29821e-10
TLE3	1.6518e-14	1.30142	0.083	0.028	5.40766e-10
PDE8A	1.79491e-14	3.36035	0.037	0.003	5.87617e-10
CARD11	1.81783e-14	0.752805	0.149	0.07	5.95121e-10
IFI16	1.86976e-14	0.434188	0.288	0.169	6.12123e-10
TM9SF3	1.93337e-14	0.925678	0.113	0.047	6.32946e-10
KCTD5	1.98111e-14	1.56851	0.058	0.013	6.48575e-10
KIF5B	2.07001e-14	-0.584667	0.376	0.419	6.77679e-10
PARP1	2.09504e-14	0.393051	0.328	0.198	6.85874e-10
IFITM1	2.21855e-14	0.190852	0.972	0.94	7.26308e-10
TGFBR1	2.23139e-14	1.09712	0.102	0.04	7.30512e-10
UBL5	2.37522e-14	0.275672	0.789	0.627	7.776e-10
MAFF	2.47108e-14	1.74356	0.069	0.02	8.08981e-10
PSME4	2.48122e-14	0.681188	0.112	0.046	8.123e-10
SAC3D1	2.70221e-14	7.19106	0.03	0	8.84649e-10
H2AFY	2.77278e-14	0.496709	0.23	0.128	9.07752e-10
UPF2	2.90864e-14	0.497472	0.258	0.148	9.52232e-10
TRAF3	3.03125e-14	1.49646	0.059	0.014	9.92369e-10
LITAF	3.10317e-14	-0.307819	0.836	0.821	1.01592e-09
AEBP2	3.41607e-14	1.24644	0.089	0.032	1.11835e-09
NDUFA1	3.68896e-14	0.289399	0.698	0.512	1.20769e-09
ZNF575	3.71549e-14	2.89572	0.039	0.004	1.21638e-09
MACROD1	3.79963e-14	7.0585	0.03	0	1.24392e-09
SMARCA4	3.97445e-14	0.604237	0.174	0.088	1.30115e-09
COL18A1	4.26603e-14	2.36828	0.044	0.006	1.39661e-09
YWHAZ	4.3519e-14	-0.254662	0.931	0.907	1.42472e-09
SLC16A3	4.40642e-14	1.61003	0.064	0.017	1.44257e-09
RUNX1	4.4528e-14	0.554709	0.166	0.083	1.45776e-09
MLLT6	4.45422e-14	0.436491	0.273	0.162	1.45822e-09
CENPV	4.60761e-14	4.03347	0.034	0.002	1.50844e-09
PREB	4.72664e-14	0.741551	0.141	0.067	1.54741e-09
TIPARP	5.10907e-14	-0.927027	0.184	0.253	1.67261e-09
ACAA1	5.16304e-14	0.55864	0.185	0.096	1.69028e-09
ZXDA	5.39783e-14	2.40126	0.042	0.005	1.76714e-09
SNORD3A	5.45076e-14	1.25524	0.109	0.046	1.78447e-09
TTLL12	5.82518e-14	2.31104	0.047	0.008	1.90705e-09
KMT2C	5.95226e-14	0.393482	0.286	0.17	1.94865e-09
HMOX2	6.06663e-14	0.358428	0.402	0.253	1.98609e-09
TRIM65	6.08844e-14	2.17123	0.048	0.008	1.99323e-09
TMEM181	6.32582e-14	0.955916	0.1	0.039	2.07095e-09
SELL	6.33361e-14	0.559217	0.248	0.153	2.0735e-09
TMEM63A	6.3401e-14	0.64	0.155	0.076	2.07562e-09
SCAF8	6.51676e-14	0.725143	0.142	0.067	2.13346e-09
DNLZ	6.60713e-14	3.8805	0.033	0.002	2.16304e-09
SH3KBP1	6.88949e-14	0.385914	0.497	0.338	2.25548e-09
GSK3B	7.1435e-14	0.558465	0.218	0.122	2.33864e-09
AC006129.2	7.15177e-14	0.517565	0.241	0.138	2.34135e-09
LINC00116	7.36287e-14	0.581729	0.175	0.09	2.41046e-09
RNF5	7.42807e-14	0.607706	0.189	0.101	2.4318e-09
RP11-87F15.2	7.51079e-14	7.23868	0.029	0	2.45888e-09
SF3B5	7.71833e-14	-0.461231	0.516	0.53	2.52683e-09
RRAGC	7.863e-14	1.35926	0.071	0.021	2.57419e-09
RGS19	8.45371e-14	0.409599	0.395	0.256	2.76757e-09
DYNLL2	8.77814e-14	0.874829	0.119	0.052	2.87379e-09
SESN1	8.84209e-14	1.28198	0.086	0.031	2.89472e-09
TRIM14	9.00955e-14	0.921207	0.114	0.049	2.94955e-09
UCK1	9.47724e-14	1.51585	0.063	0.017	3.10266e-09
GZMH	9.71909e-14	-0.397024	0.677	0.72	3.18183e-09
PURA	9.73373e-14	0.876659	0.13	0.06	3.18663e-09
CD83	9.88122e-14	-1.26146	0.09	0.153	3.23492e-09
TMSB10	1.00179e-13	0.118988	0.998	0.999	3.27967e-09
RP11-473M20.7	1.0789e-13	0.79081	0.129	0.059	3.5321e-09
XRRA1	1.0902e-13	1.02805	0.093	0.035	3.56911e-09
AGGF1	1.09736e-13	0.583306	0.168	0.085	3.59254e-09
LLGL2	1.113e-13	1.09448	0.093	0.035	3.64373e-09
RPL6	1.11934e-13	-0.116929	0.997	0.997	3.6645e-09
USP14	1.13711e-13	0.62855	0.156	0.078	3.72265e-09
SLC25A24	1.15356e-13	0.826066	0.112	0.047	3.77654e-09
BRF1	1.24107e-13	1.32319	0.064	0.017	4.06302e-09
RALGAPA1	1.37028e-13	0.512071	0.225	0.127	4.48603e-09
PNISR	1.42462e-13	-0.380946	0.643	0.636	4.66393e-09
TRAF3IP3	1.44622e-13	0.319974	0.598	0.433	4.73465e-09
RP11-94L15.2	1.4795e-13	0.505636	0.227	0.129	4.8436e-09
CD164	1.51214e-13	0.317813	0.447	0.292	4.95043e-09
FHL3	1.52051e-13	1.22423	0.082	0.029	4.97784e-09
NFKBIE	1.62114e-13	1.7952	0.056	0.013	5.30728e-09
LDHA	1.63791e-13	-0.426603	0.627	0.618	5.3622e-09
CHUK	1.68133e-13	1.41148	0.063	0.017	5.50434e-09
ACADVL	1.71147e-13	0.400301	0.339	0.21	5.603e-09
LSMD1	1.77544e-13	0.326996	0.356	0.22	5.81243e-09
FAM199X	1.79851e-13	1.02689	0.097	0.038	5.88795e-09
SLC35E2	1.82345e-13	1.64623	0.049	0.01	5.96963e-09
USP12	1.83586e-13	1.79131	0.05	0.01	6.01024e-09
CEP350	1.83655e-13	0.466451	0.262	0.154	6.01249e-09
PDF	1.85313e-13	3.55834	0.032	0.002	6.06679e-09
PSMB9	1.98412e-13	0.267571	0.773	0.61	6.49561e-09
CAMK4	1.98691e-13	0.435454	0.28	0.172	6.50476e-09
WDR37	2.00045e-13	0.669631	0.146	0.071	6.54907e-09
KDM1A	2.11276e-13	1.74868	0.054	0.012	6.91675e-09
PDE7A	2.13998e-13	0.819816	0.119	0.053	7.00587e-09
KLRC3	2.15717e-13	-1.07386	0.102	0.168	7.06214e-09
EIF3L	2.20921e-13	-0.33412	0.667	0.668	7.23252e-09
SERTAD3	2.213e-13	-0.944672	0.118	0.185	7.24491e-09
DTNBP1	2.25153e-13	0.733455	0.11	0.047	7.37106e-09
ANKRD54	2.26128e-13	2.00223	0.053	0.012	7.40296e-09
LPCAT4	2.35766e-13	0.63944	0.139	0.066	7.71849e-09
UBR4	2.39076e-13	0.471984	0.228	0.13	7.82687e-09
SHOC2	2.49294e-13	0.464038	0.233	0.131	8.16137e-09
UBL4A	2.49921e-13	1.04772	0.088	0.032	8.18191e-09
S100A6	2.52557e-13	0.184275	0.96	0.903	8.26822e-09
LEPRE1	2.63337e-13	1.73019	0.054	0.013	8.62114e-09
NAA30	2.79543e-13	1.17388	0.076	0.025	9.15169e-09
RHOT1	2.82159e-13	0.856206	0.109	0.046	9.23734e-09
RASA2	2.90839e-13	0.376747	0.283	0.17	9.52148e-09
RMND5A	2.97189e-13	1.71142	0.056	0.014	9.72938e-09
ZBTB24	2.98946e-13	1.04829	0.083	0.03	9.78688e-09
TTC13	2.98964e-13	0.799549	0.105	0.043	9.78748e-09
FOS	3.03815e-13	-0.465134	0.638	0.738	9.94629e-09
MCM3	3.06166e-13	0.823885	0.122	0.056	1.00233e-08
CHN2	3.086e-13	1.67124	0.056	0.014	1.01029e-08
S1PR1	3.12634e-13	0.327993	0.321	0.199	1.0235e-08
RALGAPB	3.14567e-13	0.893188	0.099	0.04	1.02983e-08
RASA3	3.22284e-13	0.357015	0.438	0.289	1.05509e-08
C9orf69	3.23017e-13	1.54295	0.05	0.011	1.05749e-08
PSMB10	3.37023e-13	0.303352	0.573	0.407	1.10335e-08
ATP5J2	3.39819e-13	0.303735	0.57	0.384	1.1125e-08
SMEK1	3.5869e-13	0.511004	0.192	0.104	1.17428e-08
DOCK10	3.62214e-13	0.409175	0.262	0.156	1.18582e-08
SNX10	3.72752e-13	0.927134	0.09	0.034	1.22032e-08
TP53I13	4.04001e-13	0.835351	0.115	0.051	1.32262e-08
TBC1D1	4.116e-13	0.850374	0.129	0.061	1.34749e-08
PRKCZ	4.11733e-13	2.17237	0.046	0.008	1.34793e-08
RALGAPA2	4.14928e-13	1.4538	0.06	0.016	1.35839e-08
ASF1A	4.17776e-13	0.810359	0.123	0.056	1.36772e-08
RCSD1	4.49464e-13	0.305232	0.482	0.323	1.47146e-08
DESI2	4.50837e-13	0.777442	0.113	0.049	1.47595e-08
MEGF9	4.84165e-13	1.41645	0.063	0.018	1.58506e-08
AC006369.2	4.85605e-13	0.923228	0.121	0.055	1.58977e-08
THAP11	5.00882e-13	0.812966	0.105	0.044	1.63979e-08
2024-03-02	5.54948e-13	2.32071	0.041	0.006	1.81679e-08
TNFRSF10A	5.60533e-13	1.13392	0.074	0.025	1.83507e-08
SLC7A5	5.7222e-13	1.12351	0.088	0.034	1.87334e-08
ANKHD1	5.76917e-13	0.441388	0.223	0.126	1.88871e-08
REEP3	5.88082e-13	1.69231	0.054	0.013	1.92526e-08
CYB5R3	5.96301e-13	0.42144	0.265	0.155	1.95217e-08
MYEOV2	6.12551e-13	0.379397	0.433	0.282	2.00537e-08
FAM122A	6.47988e-13	1.58503	0.057	0.014	2.12138e-08
CD99	6.51282e-13	-0.236977	0.926	0.911	2.13217e-08
FAM65B	6.76746e-13	0.292647	0.622	0.447	2.21553e-08
PFDN5	7.39083e-13	-0.177586	0.964	0.965	2.41961e-08
PXN	7.40489e-13	0.329844	0.368	0.235	2.42421e-08
SMAP2	7.41378e-13	0.555351	0.2	0.112	2.42712e-08
PICALM	7.42257e-13	0.745665	0.116	0.052	2.43e-08
PWWP2A	7.48754e-13	1.12513	0.083	0.03	2.45127e-08
HECTD3	7.56546e-13	1.05507	0.086	0.032	2.47678e-08
TRIM8	7.74283e-13	1.0536	0.087	0.033	2.53485e-08
SUZ12	8.37156e-13	0.913881	0.102	0.043	2.74068e-08
PPM1G	8.4078e-13	0.37982	0.355	0.222	2.75255e-08
SH3GL1	8.50167e-13	1.25647	0.065	0.02	2.78328e-08
ZNF276	9.12001e-13	0.48182	0.198	0.11	2.98571e-08
SMARCD1	9.38207e-13	0.856635	0.113	0.05	3.0715e-08
TRAPPC8	9.43552e-13	1.10756	0.088	0.034	3.089e-08
TRABD2A	9.90378e-13	1.20865	0.085	0.032	3.2423e-08
ZNF318	1.0181e-12	1.37114	0.062	0.018	3.33306e-08
RGPD8	1.02591e-12	2.18414	0.044	0.008	3.35864e-08
DDIT4	1.06089e-12	-0.569168	0.391	0.445	3.47316e-08
CREG1	1.0637e-12	2.46309	0.035	0.004	3.48235e-08
ENC1	1.06932e-12	-1.16645	0.078	0.136	3.50075e-08
ITPKB	1.09847e-12	0.801528	0.12	0.055	3.59618e-08
ATRN	1.1087e-12	1.99732	0.046	0.009	3.62967e-08
PIKFYVE	1.11456e-12	0.735223	0.125	0.058	3.64885e-08
TSEN34	1.13266e-12	1.07049	0.088	0.034	3.70809e-08
HGS	1.23694e-12	0.533108	0.169	0.088	4.04949e-08
ZNF414	1.2891e-12	1.61677	0.056	0.015	4.22025e-08
RAC2	1.3216e-12	0.17644	0.962	0.884	4.32666e-08
OSBPL5	1.3383e-12	0.76031	0.125	0.059	4.38132e-08
SPATA2	1.3441e-12	-1.60061	0.041	0.089	4.40031e-08
NSMAF	1.35673e-12	0.612741	0.132	0.063	4.44165e-08
NARF	1.36979e-12	0.599845	0.196	0.11	4.48442e-08
RPL31	1.50554e-12	0.168678	0.956	0.906	4.92884e-08
RP11-350N15.5	1.55127e-12	1.52532	0.059	0.016	5.07854e-08
CCDC61	1.55962e-12	3.37006	0.034	0.003	5.10589e-08
NME3	1.58188e-12	0.423754	0.241	0.141	5.17877e-08
LASP1	1.58285e-12	0.389223	0.318	0.199	5.18195e-08
COL6A2	1.60029e-12	0.596014	0.201	0.117	5.23902e-08
POLG	1.67607e-12	0.590838	0.148	0.074	5.48713e-08
GSDMD	1.679e-12	0.442708	0.272	0.164	5.49673e-08
ZZEF1	1.69748e-12	0.589556	0.161	0.084	5.55721e-08
SLC12A9	1.75488e-12	1.094	0.076	0.026	5.74511e-08
ECH1	1.80127e-12	0.390476	0.385	0.248	5.897e-08
SCAP	1.80737e-12	0.748798	0.12	0.055	5.91697e-08
FHL1	1.81768e-12	2.43669	0.04	0.006	5.95073e-08
SLC4A2	1.82298e-12	1.2429	0.06	0.017	5.96808e-08
HEXDC	1.85585e-12	0.902999	0.097	0.04	6.07567e-08
MPI	1.9339e-12	0.960787	0.095	0.039	6.3312e-08
AKAP13	2.17414e-12	-0.426841	0.614	0.601	7.11768e-08
PDZD4	2.26903e-12	1.55708	0.058	0.016	7.42834e-08
TGIF2	2.30177e-12	1.51421	0.057	0.015	7.53553e-08
MVB12B	2.32876e-12	0.911105	0.089	0.035	7.62389e-08
SENP6	2.35957e-12	0.378471	0.29	0.18	7.72476e-08
ABCG1	2.45967e-12	2.40325	0.039	0.006	8.05246e-08
ACAP3	2.46322e-12	2.34135	0.042	0.007	8.0641e-08
ZXDC	2.69228e-12	1.76158	0.048	0.011	8.81399e-08
MRPL33	2.70639e-12	0.370718	0.31	0.191	8.86018e-08
MARK2	2.73132e-12	0.824546	0.104	0.046	8.94181e-08
SCAF1	2.75465e-12	0.998955	0.08	0.03	9.01817e-08
DEAF1	2.78225e-12	2.10123	0.044	0.008	9.10852e-08
BTG3	2.91813e-12	-0.857482	0.199	0.259	9.55339e-08
TMEM57	3.01173e-12	0.970216	0.08	0.03	9.85981e-08
MYPOP	3.14153e-12	3.24816	0.033	0.003	1.02847e-07
PXMP2	3.1727e-12	4.80657	0.027	0.001	1.03868e-07
TMEM128	3.35046e-12	0.998631	0.085	0.033	1.09687e-07
DNAJB1	3.36927e-12	-0.403618	0.711	0.684	1.10303e-07
TOMM20	3.60783e-12	-0.409343	0.518	0.528	1.18113e-07
VARS	3.709e-12	1.2588	0.067	0.022	1.21425e-07
GTF2IRD2B	3.76586e-12	2.73899	0.034	0.004	1.23287e-07
PDXK	3.86318e-12	1.42742	0.054	0.014	1.26473e-07
HSPA1A	3.90174e-12	0.836704	0.104	0.046	1.27735e-07
DOHH	4.21772e-12	1.56406	0.053	0.014	1.3808e-07
RNU12	4.30089e-12	1.31558	0.107	0.049	1.40802e-07
FLOT2	4.50059e-12	0.341651	0.377	0.244	1.4734e-07
FAM49B	4.78869e-12	0.317044	0.482	0.336	1.56772e-07
AHCYL2	4.80568e-12	2.87328	0.034	0.004	1.57328e-07
CD44	5.15293e-12	-0.305718	0.728	0.726	1.68696e-07
MSN	5.26163e-12	-0.36079	0.745	0.721	1.72255e-07
NT5C	5.54842e-12	0.412681	0.254	0.153	1.81644e-07
DDT	5.66267e-12	0.318122	0.346	0.22	1.85384e-07
TTC3	5.66648e-12	0.371815	0.365	0.246	1.85509e-07
CREBL2	5.67672e-12	0.986467	0.081	0.031	1.85844e-07
PTPLB	5.89348e-12	1.23482	0.071	0.024	1.92941e-07
RRP36	5.92739e-12	1.92905	0.041	0.007	1.94051e-07
RALGPS1	5.94945e-12	2.07735	0.035	0.004	1.94773e-07
NUDT8	6.01227e-12	5.46731	0.026	0.001	1.9683e-07
ANK3	6.10576e-12	1.31786	0.068	0.023	1.9989e-07
YWHAQ	6.21703e-12	-0.373419	0.626	0.623	2.03533e-07
SYNGR1	6.3684e-12	-1.18598	0.084	0.141	2.08489e-07
EFCAB2	6.37519e-12	1.46855	0.067	0.023	2.08711e-07
CYP2U1	6.52779e-12	3.50437	0.03	0.002	2.13707e-07
FAM189B	7.01031e-12	2.38674	0.039	0.006	2.29504e-07
RPS20	7.06711e-12	0.270486	0.798	0.691	2.31363e-07
FLYWCH1	7.12551e-12	1.29031	0.063	0.02	2.33275e-07
HIATL2	7.16849e-12	1.543	0.052	0.014	2.34682e-07
CCDC112	7.35008e-12	1.18301	0.073	0.026	2.40627e-07
UFC1	7.41764e-12	-0.451411	0.558	0.555	2.42839e-07
ZNF296	7.42942e-12	3.75151	0.028	0.002	2.43224e-07
ZFAND2B	7.46921e-12	0.509654	0.202	0.114	2.44527e-07
ZBTB7B	7.50873e-12	1.34638	0.062	0.019	2.45821e-07
C12orf75	8.10649e-12	0.284513	0.618	0.453	2.6539e-07
DAZAP1	8.33745e-12	0.711943	0.129	0.064	2.72952e-07
SLC2A13	8.62035e-12	3.07546	0.032	0.003	2.82213e-07
ORAI2	8.64513e-12	1.55206	0.051	0.013	2.83024e-07
COPS2	8.75172e-12	-0.788211	0.199	0.256	2.86514e-07
IDUA	8.79104e-12	4.73749	0.026	0.001	2.87801e-07
PABPN1	8.86826e-12	0.511066	0.195	0.11	2.90329e-07
DGKA	9.37656e-12	0.504255	0.205	0.12	3.0697e-07
ZBTB45	9.44294e-12	2.78941	0.033	0.004	3.09143e-07
RNF213	9.49811e-12	0.260461	0.766	0.628	3.10949e-07
CCM2	9.67879e-12	0.472853	0.215	0.125	3.16864e-07
ATP6V0C	9.82319e-12	-0.365296	0.592	0.59	3.21592e-07
BLK	9.95521e-12	-4.97182	0.001	0.018	3.25914e-07
XKR8	1.00025e-11	1.27007	0.058	0.017	3.27461e-07
IKBIP	1.00159e-11	0.951136	0.073	0.026	3.27901e-07
OXNAD1	1.10078e-11	0.592142	0.163	0.089	3.60374e-07
SRSF10	1.10215e-11	0.460957	0.167	0.091	3.60823e-07
ERGIC1	1.108e-11	0.817497	0.107	0.049	3.62736e-07
HDLBP	1.20336e-11	0.614863	0.144	0.074	3.93957e-07
TYROBP	1.20696e-11	-1.09456	0.074	0.131	3.95133e-07
NBEAL2	1.22846e-11	0.59886	0.137	0.069	4.02173e-07
DBP	1.24449e-11	2.29778	0.035	0.005	4.07422e-07
LRRC14	1.33175e-11	1.13808	0.069	0.024	4.35989e-07
IMMP1L	1.34194e-11	0.871878	0.085	0.034	4.39324e-07
SETD5	1.3457e-11	0.460697	0.223	0.131	4.40557e-07
MEN1	1.45236e-11	1.28143	0.057	0.016	4.75474e-07
CD53	1.50423e-11	0.261636	0.701	0.531	4.92456e-07
ADARB2	1.59217e-11	-3.32677	0.004	0.026	5.21245e-07
JUN	1.59274e-11	0.550087	0.836	0.779	5.21431e-07
CTDNEP1	1.66511e-11	0.985222	0.081	0.032	5.45124e-07
GABARAPL1	1.72432e-11	-0.691888	0.292	0.336	5.64509e-07
CMIP	1.73073e-11	0.792605	0.099	0.044	5.66607e-07
STK40	1.74673e-11	1.04215	0.076	0.029	5.71845e-07
TBC1D10C	1.76919e-11	0.245668	0.549	0.38	5.79198e-07
SH2D3A	1.8168e-11	1.19222	0.064	0.021	5.94785e-07
KIFC2	1.88445e-11	1.99548	0.04	0.007	6.16933e-07
KIF3B	1.97358e-11	1.02089	0.071	0.025	6.46111e-07
PFKL	1.98062e-11	0.469702	0.22	0.131	6.48416e-07
STIM2	2.00558e-11	0.633868	0.131	0.066	6.56587e-07
ANKRD49	2.0988e-11	0.47194	0.182	0.102	6.87105e-07
MOGS	2.10047e-11	1.11174	0.077	0.03	6.87653e-07
NDST2	2.10785e-11	1.97095	0.04	0.007	6.90069e-07
ACAP2	2.15187e-11	0.355301	0.379	0.251	7.04478e-07
GATAD2A	2.17302e-11	0.562148	0.128	0.063	7.11405e-07
RPSA	2.17897e-11	-0.13865	0.99	0.992	7.13351e-07
SESN3	2.23603e-11	1.08545	0.074	0.028	7.32033e-07
TLN1	2.46321e-11	0.272972	0.491	0.343	8.06406e-07
YDJC	2.46453e-11	0.556635	0.153	0.082	8.06838e-07
GZMB	2.46684e-11	-0.588863	0.503	0.539	8.07593e-07
ITGA6	2.49203e-11	0.750253	0.1	0.045	8.15839e-07
PSMA5	2.49513e-11	0.320454	0.349	0.225	8.16856e-07
RPA2	2.5632e-11	0.325573	0.29	0.181	8.39141e-07
HS3ST3B1	2.57941e-11	2.35075	0.036	0.006	8.44449e-07
RAB11FIP5	2.61387e-11	1.6944	0.047	0.012	8.55729e-07
STK25	2.72102e-11	0.524993	0.156	0.084	8.90809e-07
ARMC5	2.72597e-11	2.08664	0.039	0.007	8.92427e-07
RP9	2.88912e-11	0.84853	0.127	0.064	9.4584e-07
TMEM131	2.9738e-11	1.0927	0.072	0.026	9.73562e-07
AP5B1	3.06211e-11	2.86202	0.029	0.003	1.00248e-06
SF3B3	3.12432e-11	0.467347	0.184	0.104	1.02284e-06
EPSTI1	3.14375e-11	0.849323	0.081	0.032	1.0292e-06
MBNL1	3.21215e-11	-0.30103	0.751	0.73	1.05159e-06
DYRK2	3.2197e-11	1.02905	0.082	0.033	1.05407e-06
MTIF3	3.27153e-11	0.474073	0.15	0.079	1.07103e-06
ATF3	3.31657e-11	-1.32541	0.033	0.075	1.08578e-06
ZADH2	3.51131e-11	1.28543	0.051	0.014	1.14953e-06
ABRACL	3.65415e-11	0.292418	0.448	0.307	1.19629e-06
BRAT1	3.73343e-11	0.815184	0.083	0.033	1.22225e-06
CAP1	3.79726e-11	0.261284	0.71	0.56	1.24315e-06
DOK2	3.833e-11	0.358813	0.511	0.369	1.25485e-06
KIAA1430	3.92387e-11	0.483753	0.18	0.102	1.2846e-06
CENPC	3.93934e-11	-0.658165	0.297	0.34	1.28966e-06
TBCD	4.02223e-11	0.596772	0.109	0.051	1.3168e-06
NOMO2	4.09073e-11	1.10047	0.067	0.024	1.33922e-06
NUP62	4.20298e-11	0.662413	0.113	0.053	1.37597e-06
DDX17	4.42746e-11	0.247263	0.555	0.395	1.44946e-06
LGALS3BP	4.49127e-11	1.36609	0.056	0.017	1.47035e-06
MRPS31	4.55514e-11	0.590393	0.137	0.072	1.49126e-06
2024-09-01	4.85393e-11	0.274025	0.568	0.409	1.58908e-06
ENDOD1	4.91731e-11	1.24364	0.064	0.022	1.60983e-06
CD151	5.13171e-11	0.721789	0.114	0.056	1.68002e-06
RPL39L	5.25438e-11	0.85447	0.078	0.031	1.72018e-06
WAPAL	5.66488e-11	0.367702	0.246	0.15	1.85457e-06
ZBTB16	5.70986e-11	-1.71685	0.029	0.068	1.86929e-06
PEX10	5.73251e-11	1.45914	0.046	0.011	1.87671e-06
RAB11B	5.81167e-11	0.327992	0.396	0.263	1.90262e-06
FNDC3B	6.03564e-11	0.815891	0.087	0.037	1.97595e-06
CRTC3	6.2914e-11	0.704487	0.118	0.058	2.05968e-06
C9orf78	6.4159e-11	-0.424773	0.512	0.514	2.10044e-06
APMAP	6.42555e-11	-0.359088	0.606	0.608	2.1036e-06
SERPINB6	6.45762e-11	0.480806	0.193	0.113	2.1141e-06
NSRP1	6.67111e-11	0.575103	0.143	0.076	2.18399e-06
KIAA0100	6.68684e-11	0.729395	0.107	0.05	2.18914e-06
LSR	6.72194e-11	1.63944	0.045	0.011	2.20063e-06
CRTAM	6.79048e-11	0.667572	0.126	0.065	2.22307e-06
SNX9	7.20752e-11	1.70197	0.046	0.012	2.3596e-06
H6PD	7.33733e-11	1.31577	0.055	0.017	2.4021e-06
YRDC	8.93162e-11	2.27858	0.034	0.005	2.92403e-06
MRPL52	9.14407e-11	0.359321	0.247	0.15	2.99358e-06
XXYLT1	9.56408e-11	2.15263	0.035	0.006	3.13109e-06
PDS5A	9.68705e-11	0.587898	0.145	0.078	3.17135e-06
HDGFRP2	9.69447e-11	1.2382	0.059	0.02	3.17378e-06
TNRC6A	9.70627e-11	0.581902	0.113	0.055	3.17764e-06
RABEP1	9.74867e-11	0.481581	0.168	0.094	3.19152e-06
NEK6	1.00661e-10	1.53959	0.045	0.011	3.29544e-06
SDE2	1.00893e-10	-1.05589	0.094	0.147	3.30302e-06
UBA52	1.02421e-10	-0.141077	0.983	0.986	3.35306e-06
AKIRIN2	1.02549e-10	-0.715254	0.266	0.313	3.35725e-06
PLK3	1.0346e-10	0.886538	0.088	0.038	3.38706e-06
PTRH1	1.06103e-10	0.718561	0.108	0.052	3.4736e-06
RTKN2	1.06493e-10	-2.69239	0.004	0.026	3.48638e-06
GPHN	1.09126e-10	1.11992	0.066	0.024	3.57258e-06
LIME1	1.1188e-10	0.243902	0.613	0.451	3.66271e-06
OTUD3	1.15837e-10	2.29128	0.033	0.005	3.79227e-06
PPIF	1.15896e-10	1.12872	0.064	0.023	3.7942e-06
TSEN54	1.24483e-10	0.34739	0.356	0.233	4.07532e-06
MINOS1	1.28072e-10	0.309083	0.374	0.243	4.19283e-06
AGTRAP	1.28387e-10	0.356946	0.278	0.176	4.20314e-06
PGBD2	1.34584e-10	1.73498	0.038	0.007	4.406e-06
CARD8	1.42121e-10	0.339785	0.232	0.14	4.65275e-06
SORL1	1.45452e-10	0.323944	0.389	0.265	4.76182e-06
PRDX3	1.45719e-10	0.695355	0.098	0.045	4.77054e-06
HAUS3	1.51166e-10	-0.969963	0.152	0.206	4.94888e-06
PPP1R12C	1.5182e-10	1.41565	0.047	0.013	4.97027e-06
NOP10	1.57389e-10	0.358432	0.301	0.193	5.1526e-06
ZFAND4	1.58165e-10	1.15568	0.054	0.017	5.178e-06
GTF2B	1.60614e-10	-0.815272	0.21	0.26	5.25817e-06
CCDC59	1.65539e-10	-0.604242	0.304	0.346	5.41942e-06
FAM53B	1.69874e-10	0.610259	0.124	0.063	5.56133e-06
NLRC5	1.69887e-10	0.371716	0.283	0.18	5.56176e-06
CBX6	1.70631e-10	0.684807	0.099	0.046	5.58611e-06
SACS	1.70831e-10	0.81567	0.085	0.036	5.59268e-06
SIGMAR1	1.82352e-10	0.543042	0.133	0.07	5.96985e-06
TOPBP1	1.87724e-10	0.838602	0.097	0.045	6.14572e-06
COQ2	1.8854e-10	3.1639	0.026	0.002	6.17243e-06
CCDC117	1.946e-10	2.53628	0.035	0.006	6.3708e-06
CYTIP	1.98626e-10	-0.450012	0.529	0.529	6.50263e-06
NPHP3	1.99488e-10	1.34665	0.049	0.014	6.53084e-06
SLAMF1	2.02415e-10	1.10371	0.078	0.032	6.62667e-06
NFIC	2.11897e-10	0.695407	0.125	0.065	6.93709e-06
EIF3J	2.12632e-10	0.566781	0.153	0.085	6.96115e-06
HERC5	2.16729e-10	1.12581	0.064	0.023	7.09526e-06
CRLF3	2.16908e-10	0.350902	0.202	0.119	7.10112e-06
ATAD3B	2.20836e-10	1.71423	0.044	0.011	7.22972e-06
CRTC2	2.22662e-10	0.618126	0.12	0.061	7.28951e-06
PLCB2	2.37203e-10	0.44305	0.181	0.105	7.76556e-06
ZBTB1	2.44517e-10	-0.615151	0.311	0.355	8.005e-06
ZXDB	2.44994e-10	1.97705	0.041	0.01	8.02062e-06
MGAT1	2.48906e-10	0.351811	0.228	0.138	8.14867e-06
METTL5	2.49641e-10	0.350431	0.207	0.122	8.17274e-06
MED14	2.65021e-10	1.11125	0.058	0.02	8.67625e-06
NMUR1	2.65936e-10	1.02756	0.062	0.022	8.70622e-06
DRAP1	2.66091e-10	0.244524	0.578	0.408	8.71127e-06
STRADB	2.67759e-10	1.68707	0.045	0.012	8.7659e-06
TXNDC9	2.72018e-10	0.613251	0.109	0.053	8.90533e-06
ARIH2	2.74359e-10	-0.536498	0.378	0.406	8.98195e-06
SH3BP5-AS1	2.83382e-10	1.65656	0.045	0.012	9.27735e-06
ARL2	2.87046e-10	0.447019	0.183	0.105	9.39732e-06
FBXL15	3.10423e-10	0.658424	0.106	0.051	1.01626e-05
PSD4	3.23234e-10	0.423209	0.205	0.124	1.0582e-05
CRK	3.24852e-10	1.48664	0.046	0.013	1.0635e-05
C15orf39	3.37609e-10	1.07745	0.064	0.023	1.10526e-05
MT-ND1	3.55787e-10	0.133715	0.992	0.985	1.16478e-05
WAC-AS1	3.65912e-10	0.874302	0.085	0.037	1.19792e-05
EFR3A	3.67677e-10	0.487836	0.187	0.11	1.2037e-05
MAT2A	3.76876e-10	0.44365	0.191	0.113	1.23382e-05
KCTD7	3.84931e-10	0.904171	0.067	0.025	1.26019e-05
SRSF10.1	3.8619e-10	1.16611	0.052	0.016	1.26431e-05
NUDT3	3.88671e-10	0.804241	0.097	0.046	1.27243e-05
SHFM1	3.91494e-10	0.289585	0.464	0.315	1.28167e-05
SLC44A1	3.97215e-10	1.9389	0.037	0.008	1.3004e-05
GGNBP2	3.99058e-10	-0.602029	0.318	0.359	1.30644e-05
RXRB	3.99153e-10	0.690174	0.089	0.04	1.30675e-05
NFATC1	4.06388e-10	0.677934	0.105	0.051	1.33043e-05
PLEKHA8	4.15232e-10	3.01442	0.027	0.003	1.35939e-05
KIAA0232	4.32875e-10	0.698211	0.088	0.04	1.41715e-05
ORMDL2	4.4511e-10	0.515884	0.134	0.072	1.4572e-05
IL6R	4.52497e-10	1.90758	0.035	0.007	1.48139e-05
FAM117A	4.59799e-10	0.671243	0.101	0.049	1.50529e-05
DNTTIP2	4.65758e-10	-0.654641	0.263	0.307	1.5248e-05
NDUFA11	4.66236e-10	0.315344	0.266	0.167	1.52637e-05
CPOX	4.68091e-10	4.08723	0.023	0.001	1.53244e-05
DPM3	4.70123e-10	0.365955	0.23	0.14	1.53909e-05
FZR1	4.711e-10	1.21006	0.053	0.017	1.54229e-05
TMEM127	4.74573e-10	1.15848	0.059	0.021	1.55366e-05
CTSC	4.86458e-10	0.31271	0.637	0.503	1.59257e-05
PMAIP1	4.89129e-10	-0.779371	0.218	0.276	1.60131e-05
TOMM7	5.00988e-10	-0.18882	0.923	0.907	1.64013e-05
RSRC2	5.11985e-10	-0.592079	0.333	0.361	1.67614e-05
EIF4A1	5.13823e-10	-0.3041	0.689	0.648	1.68215e-05
IL10RA	5.16645e-10	0.245582	0.579	0.413	1.69139e-05
PILRB	5.30185e-10	0.381358	0.211	0.128	1.73572e-05
PPP4R2	5.44489e-10	0.320699	0.213	0.128	1.78255e-05
CLPTM1	5.61019e-10	0.334236	0.205	0.122	1.83666e-05
DDX18	5.64164e-10	0.242489	0.408	0.275	1.84696e-05
ITSN2	5.65137e-10	0.284918	0.394	0.266	1.85015e-05
OSER1	5.68371e-10	-0.950131	0.125	0.177	1.86073e-05
NADK	5.73665e-10	1.19203	0.06	0.021	1.87806e-05
VIM	5.75043e-10	-0.273103	0.923	0.9	1.88258e-05
NELFB	5.76573e-10	1.48939	0.043	0.011	1.88759e-05
DAP	5.85744e-10	0.570561	0.112	0.056	1.91761e-05
RPS25	5.86957e-10	-0.115629	0.996	0.996	1.92158e-05
C9orf16	5.90214e-10	-0.362024	0.598	0.578	1.93224e-05
ZNF628	6.09295e-10	2.22623	0.033	0.006	1.99471e-05
SLC25A11	6.1585e-10	0.501387	0.164	0.094	2.01617e-05
MED10	6.16192e-10	-0.362502	0.514	0.515	2.01729e-05
CDK9	6.18061e-10	0.564871	0.097	0.046	2.02341e-05
MAN2A1	6.33849e-10	0.404819	0.164	0.093	2.0751e-05
OXSR1	6.34301e-10	0.567906	0.11	0.055	2.07657e-05
NCOR2	6.37016e-10	0.457175	0.141	0.077	2.08546e-05
HIVEP3	6.46958e-10	0.643054	0.109	0.055	2.11801e-05
ARFGEF1	6.61105e-10	0.565949	0.127	0.068	2.16432e-05
SLX1B	6.61574e-10	2.60889	0.027	0.003	2.16586e-05
CPSF4	6.69888e-10	1.22882	0.05	0.015	2.19308e-05
REV1	6.71257e-10	0.662451	0.094	0.044	2.19756e-05
C8orf59	6.767e-10	0.269131	0.348	0.228	2.21538e-05
SDHD	7.03137e-10	0.297285	0.272	0.172	2.30193e-05
KCNK12	7.22003e-10	4.4403	0.021	0.001	2.36369e-05
AL807752.1	7.29654e-10	2.9093	0.025	0.002	2.38874e-05
CLCN7	7.60179e-10	1.14819	0.052	0.017	2.48868e-05
HNRNPU	7.71412e-10	0.242746	0.62	0.467	2.52545e-05
AKT3	7.8798e-10	0.795508	0.08	0.035	2.57969e-05
TRNT1	7.90232e-10	0.526452	0.166	0.096	2.58706e-05
MLYCD	8.28418e-10	3.45286	0.024	0.002	2.71207e-05
RPS12	8.58836e-10	-0.103755	0.999	1	2.81166e-05
GFOD1	8.61297e-10	1.73569	0.043	0.012	2.81971e-05
SF3A1	8.7647e-10	-0.472174	0.423	0.434	2.86939e-05
SGPP1	9.11267e-10	1.8284	0.034	0.006	2.98331e-05
SMAD1	9.8193e-10	5.22001	0.021	0.001	3.21464e-05
JADE2	9.93922e-10	0.426946	0.164	0.094	3.2539e-05
PRKCI	1.00005e-09	0.789987	0.078	0.033	3.27398e-05
ICAM3	1.00479e-09	-0.286258	0.692	0.657	3.28948e-05
ERICH1	1.00817e-09	0.301122	0.261	0.166	3.30054e-05
SARM1	1.01857e-09	1.37761	0.048	0.014	3.33461e-05
STX2	1.08929e-09	1.54713	0.038	0.009	3.56611e-05
NOTCH2	1.11519e-09	0.330807	0.181	0.105	3.65092e-05
RRAGA	1.12643e-09	0.381738	0.167	0.096	3.68772e-05
ZNF524	1.13686e-09	0.648455	0.121	0.064	3.72184e-05
KLHL21	1.14911e-09	1.22125	0.051	0.016	3.76195e-05
AC093818.1	1.15247e-09	2.09848	0.031	0.005	3.77297e-05
B3GALTL	1.1721e-09	1.47725	0.042	0.011	3.83721e-05
ZC3H6	1.20427e-09	0.609496	0.11	0.056	3.94255e-05
ACBD3	1.20931e-09	1.26688	0.056	0.02	3.95903e-05
LMF2	1.21303e-09	0.378007	0.236	0.148	3.97121e-05
DFNB31	1.22552e-09	1.85866	0.038	0.009	4.01212e-05
ALDH16A1	1.2776e-09	0.616878	0.114	0.059	4.1826e-05
DPYD	1.28564e-09	0.407948	0.234	0.148	4.20892e-05
ADAM8	1.28746e-09	0.248143	0.335	0.222	4.21488e-05
FAM219A	1.30261e-09	2.72308	0.027	0.003	4.2645e-05
BIN2	1.32685e-09	-0.286603	0.718	0.703	4.34384e-05
IL2RG	1.32776e-09	-0.214421	0.912	0.889	4.34682e-05
RAB2A	1.36524e-09	0.211779	0.409	0.276	4.46952e-05
SUSD3	1.38944e-09	0.851397	0.072	0.03	4.54876e-05
PPP1R3E	1.39953e-09	1.23297	0.056	0.02	4.58177e-05
WRNIP1	1.41701e-09	1.39557	0.045	0.013	4.639e-05
RP11-108M9.4	1.43027e-09	0.979179	0.067	0.027	4.68242e-05
DYNC1I2	1.43719e-09	0.730366	0.096	0.046	4.70508e-05
TGFBR3L	1.43731e-09	2.48543	0.028	0.004	4.70548e-05
SPOCK2	1.51997e-09	0.192278	0.641	0.476	4.97608e-05
ITGAV	1.52836e-09	1.58836	0.041	0.011	5.00355e-05
KMT2E-AS1	1.56242e-09	0.497148	0.164	0.096	5.11505e-05
PAN3	1.60406e-09	0.798586	0.072	0.03	5.25138e-05
KEAP1	1.6283e-09	0.423868	0.141	0.077	5.33073e-05
CDK6	1.63822e-09	0.473057	0.172	0.102	5.36322e-05
FN3KRP	1.64279e-09	0.695464	0.088	0.041	5.37815e-05
CTD-2020K17.1	1.66833e-09	1.31421	0.052	0.017	5.46178e-05
NAPRT1	1.73226e-09	0.991633	0.073	0.031	5.67107e-05
LINC00324	1.7531e-09	0.966669	0.059	0.022	5.73929e-05
RRP7A	1.78603e-09	0.41219	0.176	0.103	5.8471e-05
GIMAP2	1.78697e-09	0.377094	0.202	0.124	5.85019e-05
HSBP1	1.797e-09	0.477797	0.148	0.083	5.88302e-05
SLC36A4	1.80116e-09	1.39697	0.051	0.017	5.89663e-05
PIAS2	1.81767e-09	1.0113	0.059	0.022	5.95069e-05
WDR59	1.86074e-09	1.04614	0.064	0.025	6.0917e-05
SEC24D	1.90588e-09	0.807697	0.082	0.037	6.23947e-05
RPL24	1.90708e-09	-0.133286	0.99	0.985	6.24341e-05
ZNF48	1.96355e-09	3.07837	0.024	0.002	6.42827e-05
DHRS4L2	1.98369e-09	0.642698	0.103	0.052	6.49421e-05
RP1-40E16.12	2.0106e-09	6.55357	0.019	0	6.5823e-05
WIBG	2.04107e-09	0.523997	0.126	0.068	6.68204e-05
RPLP2	2.09191e-09	0.109682	0.998	0.996	6.84851e-05
GEMIN7	2.12195e-09	0.709031	0.095	0.046	6.94684e-05
ASPSCR1	2.12568e-09	0.640718	0.093	0.044	6.95905e-05
NDUFA8	2.13868e-09	0.455577	0.124	0.065	7.00161e-05
RERE	2.14135e-09	0.446961	0.129	0.07	7.01036e-05
PAXBP1	2.18318e-09	0.877341	0.06	0.022	7.14729e-05
TMEM184B	2.21439e-09	1.07306	0.06	0.022	7.24948e-05
ANKRD17	2.23845e-09	0.405993	0.161	0.094	7.32824e-05
PUS1	2.24587e-09	1.38317	0.044	0.013	7.35252e-05
VPS51	2.26331e-09	0.238094	0.38	0.256	7.40961e-05
POU2F2	2.27686e-09	0.657837	0.111	0.058	7.45399e-05
ARAF	2.32186e-09	0.375727	0.179	0.106	7.60129e-05
KAT2A	2.38954e-09	1.2655	0.047	0.014	7.82286e-05
UBE3C	2.39853e-09	1.1093	0.063	0.025	7.85231e-05
UBE2D3	2.44986e-09	-0.296444	0.675	0.646	8.02036e-05
GATAD1	2.58003e-09	1.09927	0.052	0.017	8.44651e-05
DNAJC5	2.63048e-09	1.13409	0.056	0.02	8.61165e-05
ULK3	2.71226e-09	0.459861	0.144	0.082	8.87938e-05
CCDC120	2.76293e-09	3.00172	0.024	0.002	9.04529e-05
BDH2	2.77884e-09	0.822224	0.077	0.034	9.09738e-05
NFAT5	2.80173e-09	0.341408	0.152	0.086	9.17232e-05
NCF1	2.81816e-09	0.628173	0.11	0.057	9.2261e-05
ATP8B2	2.87702e-09	0.94798	0.072	0.031	9.41878e-05
ASB16-AS1	2.9153e-09	1.06156	0.056	0.02	9.54412e-05
ARPC5L	2.95603e-09	0.244371	0.5	0.35	9.67745e-05
SSBP2	2.96137e-09	1.02607	0.06	0.023	9.69494e-05
TSPYL2	3.06537e-09	-0.827998	0.196	0.248	0.000100354
PDCD11	3.07139e-09	0.869042	0.067	0.028	0.000100551
PPTC7	3.10835e-09	0.807098	0.075	0.033	0.000101761
MYO1D	3.15964e-09	3.08931	0.026	0.003	0.00010344
TSC2	3.16705e-09	0.627841	0.104	0.052	0.000103683
KLF13	3.32878e-09	0.366213	0.18	0.108	0.000108978
ARF1	3.3488e-09	-0.245361	0.751	0.699	0.000109633
ZSCAN16-AS1	3.35409e-09	0.603299	0.118	0.063	0.000109806
SRP68	3.47022e-09	0.47078	0.129	0.07	0.000113608
MFSD6	3.49487e-09	0.780793	0.069	0.029	0.000114415
PRKRIR	3.55811e-09	0.886733	0.079	0.036	0.000116485
ING2	3.67434e-09	1.7186	0.038	0.01	0.000120291
CARD16	3.68922e-09	0.287564	0.392	0.269	0.000120778
SLAIN2	3.72202e-09	0.564472	0.127	0.069	0.000121852
EIF2S2	3.78238e-09	0.259585	0.29	0.191	0.000123828
ATP8A1	3.7883e-09	0.34439	0.227	0.143	0.000124021
SMIM4	3.82924e-09	0.864442	0.08	0.037	0.000125362
C5orf56	3.8462e-09	0.281225	0.341	0.228	0.000125917
SLCO3A1	4.07097e-09	0.986669	0.057	0.021	0.000133276
SYNRG	4.15845e-09	0.235396	0.378	0.254	0.000136139
NDUFA12	4.24847e-09	0.261919	0.427	0.298	0.000139087
ATIC	4.37275e-09	0.432502	0.156	0.091	0.000143155
STAT5B	4.42352e-09	0.568353	0.112	0.059	0.000144817
CDV3	4.55405e-09	0.410209	0.133	0.074	0.000149091
KRI1	4.57979e-09	0.354326	0.175	0.105	0.000149933
DIAPH2	4.63899e-09	0.728516	0.088	0.042	0.000151871
CHD4	4.64625e-09	0.355237	0.216	0.138	0.000152109
HEATR3	4.77967e-09	1.82984	0.035	0.008	0.000156477
PHF23	4.80149e-09	1.10058	0.043	0.013	0.000157191
MAML1	4.82624e-09	0.872497	0.065	0.026	0.000158002
FBXL6	4.83049e-09	2.68509	0.026	0.004	0.00015814
SEL1L3	4.85169e-09	0.842688	0.077	0.034	0.000158835
FAM208B	4.90422e-09	0.877325	0.072	0.031	0.000160554
SPINT2	5.03384e-09	1.23529	0.057	0.022	0.000164798
C21orf2	5.09718e-09	0.734245	0.092	0.045	0.000166871
MRPL54	5.14577e-09	-0.529299	0.374	0.391	0.000168462
INO80	5.21722e-09	0.838123	0.082	0.038	0.000170801
YES1	5.22967e-09	0.605415	0.095	0.047	0.000171209
POMGNT1	5.28206e-09	0.976949	0.063	0.025	0.000172924
ARL8A	5.37544e-09	0.948077	0.056	0.021	0.000175981
CLUH	5.38259e-09	1.33602	0.041	0.012	0.000176215
PTCH1	5.60015e-09	0.95991	0.07	0.03	0.000183338
PTPN6	5.65418e-09	0.273935	0.372	0.257	0.000185107
ATP5H	5.88539e-09	0.253702	0.467	0.326	0.000192676
MESDC2	5.92717e-09	0.291124	0.217	0.137	0.000194044
PELI1	6.03659e-09	-1.13329	0.106	0.153	0.000197626
MRFAP1L1	6.10161e-09	0.327062	0.254	0.164	0.000199755
PTPN7	6.18006e-09	0.247344	0.299	0.199	0.000202323
ATP6V1G1	6.3528e-09	-0.276166	0.684	0.645	0.000207978
FAM120C	6.36526e-09	2.52644	0.025	0.003	0.000208386
MTMR9	6.37406e-09	0.897312	0.07	0.03	0.000208674
ARHGAP27	6.39771e-09	0.458301	0.112	0.059	0.000209448
FBRS	6.762e-09	0.464147	0.131	0.073	0.000221374
RP11-139H15.1	6.81221e-09	0.561813	0.089	0.043	0.000223018
INTS6	6.88829e-09	0.679516	0.089	0.043	0.000225509
C19orf66	6.94798e-09	0.255026	0.34	0.23	0.000227463
PITHD1	6.99665e-09	0.309351	0.247	0.158	0.000229056
GXYLT1	7.15991e-09	1.2532	0.049	0.016	0.000234401
CST3	7.17287e-09	0.820809	0.068	0.029	0.000234826
UNC13D	7.17752e-09	0.368461	0.214	0.135	0.000234978
CMPK2	7.19546e-09	3.34314	0.02	0.001	0.000235565
SCOC	7.26085e-09	0.511685	0.115	0.061	0.000237706
NUDT2	7.31441e-09	0.694686	0.089	0.043	0.000239459
LAIR2	7.45632e-09	0.773701	0.098	0.05	0.000244105
SYPL1	7.61606e-09	0.479832	0.137	0.078	0.000249335
ACTR3B	7.84388e-09	1.98744	0.029	0.005	0.000256793
RP11-386I14.4	7.8828e-09	1.57496	0.039	0.011	0.000258067
MITD1	8.21174e-09	0.511967	0.141	0.082	0.000268836
NSF	8.23581e-09	0.400786	0.142	0.081	0.000269624
ZNF706	8.31106e-09	0.264442	0.3	0.197	0.000272087
PDE6D	8.34452e-09	0.401725	0.157	0.092	0.000273183
SLC1A5	8.60362e-09	0.875624	0.058	0.022	0.000281665
EIF2AK4	8.63612e-09	0.624119	0.101	0.051	0.000282729
BFSP1	8.84174e-09	3.26186	0.021	0.002	0.000289461
RHOH	8.86138e-09	-0.452182	0.491	0.499	0.000290104
PLIN2	8.93525e-09	-0.840865	0.152	0.201	0.000292522
PRKCB	9.1436e-09	0.219466	0.376	0.262	0.000299343
CYB561	9.18292e-09	0.54903	0.111	0.059	0.00030063
NCLN	9.23621e-09	0.528869	0.105	0.055	0.000302375
ANXA5	9.28319e-09	0.311035	0.358	0.249	0.000303913
BRPF1	9.42399e-09	0.748763	0.09	0.044	0.000308522
ZNF652	9.48193e-09	0.740264	0.084	0.04	0.000310419
ZNF775	9.51915e-09	0.852277	0.065	0.027	0.000311638
MTMR4	9.52197e-09	0.886338	0.068	0.029	0.00031173
XIST	9.65267e-09	0.811107	0.068	0.029	0.000316009
RP11-73E17.2	9.78538e-09	2.47116	0.026	0.004	0.000320354
USP42	1.00194e-08	0.583344	0.1	0.051	0.000328015
ARID1B	1.00672e-08	0.507975	0.107	0.056	0.000329581
PI4K2A	1.00982e-08	1.73415	0.032	0.007	0.000330594
PABPC1	1.0106e-08	-0.153067	0.954	0.936	0.000330851
C4orf27	1.03304e-08	0.676324	0.083	0.039	0.000338197
PSMD13	1.03502e-08	0.297274	0.271	0.176	0.000338845
PREX1	1.10149e-08	0.316758	0.182	0.11	0.000360605
LILRB1	1.13642e-08	0.298745	0.182	0.111	0.00037204
SYTL2	1.13738e-08	0.329101	0.183	0.113	0.000372356
SMYD2	1.14153e-08	0.485734	0.123	0.068	0.000373715
ZNF460	1.15266e-08	-0.940178	0.122	0.168	0.000377357
CTBP1-AS2	1.19158e-08	1.21905	0.048	0.016	0.0003901
TARSL2	1.24139e-08	0.457171	0.145	0.084	0.000406407
MAP3K1	1.2532e-08	1.03099	0.06	0.024	0.000410271
BMI1	1.2566e-08	0.618097	0.091	0.045	0.000411385
DNAJC8	1.26395e-08	0.207079	0.39	0.265	0.000413793
LZTR1	1.27959e-08	0.943547	0.065	0.028	0.000418913
CAMK2G	1.28209e-08	0.294059	0.198	0.123	0.00041973
COA3	1.29918e-08	0.432631	0.15	0.088	0.000425326
CALHM2	1.30762e-08	0.304639	0.169	0.101	0.000428088
PARP6	1.32586e-08	0.607874	0.096	0.048	0.000434062
DSTN	1.35176e-08	0.243453	0.389	0.271	0.00044254
PDCD6	1.40234e-08	0.222446	0.374	0.252	0.000459097
ILK	1.42453e-08	0.423054	0.184	0.114	0.000466363
MT2A	1.42834e-08	0.22956	0.56	0.422	0.00046761
DDI2	1.42962e-08	0.934215	0.057	0.022	0.00046803
CCPG1	1.46553e-08	0.412013	0.154	0.091	0.000479784
TXK	1.48193e-08	0.657883	0.09	0.044	0.000485154
DICER1	1.5063e-08	0.533792	0.095	0.048	0.000493133
TMEM115	1.5178e-08	0.618477	0.099	0.051	0.000496896
TRMT44	1.5495e-08	1.71778	0.033	0.008	0.000507276
NAGLU	1.55878e-08	2.90789	0.023	0.003	0.000510313
LRRC61	1.56154e-08	1.28423	0.048	0.016	0.000511216
RP11-81H14.2	1.56273e-08	-1.33759	0.064	0.105	0.000511606
RP6-206I17.1	1.589e-08	0.352439	0.182	0.112	0.000520207
BTBD7	1.59682e-08	1.09621	0.055	0.021	0.000522767
FAM105B	1.61301e-08	1.22631	0.053	0.02	0.000528068
PSMD5-AS1	1.62484e-08	-0.827493	0.184	0.229	0.000531941
SRM	1.65744e-08	1.45601	0.036	0.01	0.000542612
CCDC71L	1.6718e-08	2.42139	0.023	0.003	0.000547313
ARGLU1	1.67991e-08	-0.371184	0.594	0.568	0.000549968
MATR3	1.68612e-08	-0.308221	0.601	0.578	0.000552002
IMPDH1	1.72637e-08	0.316547	0.179	0.109	0.000565181
KCMF1	1.73491e-08	1.00717	0.049	0.017	0.000567976
RNASEH2C	1.74876e-08	0.273857	0.238	0.153	0.000572508
NUDT5	1.7968e-08	0.422691	0.164	0.098	0.000588237
GDPD5	1.8015e-08	1.39567	0.037	0.01	0.000589776
ACTN1	1.84055e-08	1.29396	0.046	0.015	0.000602559
TIMM8B	1.84102e-08	0.438542	0.125	0.07	0.000602712
ZRSR2	1.857e-08	0.428064	0.136	0.077	0.000607945
TMA16	1.93179e-08	1.10294	0.048	0.017	0.000632428
LNX2	1.9409e-08	2.26587	0.025	0.004	0.000635412
CTC-241F20.3	1.96036e-08	0.972577	0.046	0.015	0.000641782
CCNL1	1.99187e-08	-0.358084	0.527	0.527	0.000652098
COMMD7	1.99631e-08	0.214186	0.312	0.206	0.000653552
SMARCD2	2.0498e-08	1.0774	0.054	0.021	0.000671064
SPATA5L1	2.06862e-08	1.48823	0.028	0.005	0.000677225
RBM42	2.07262e-08	0.33349	0.218	0.139	0.000678534
NSMCE4A	2.08646e-08	0.463393	0.117	0.064	0.000683067
XRCC6BP1	2.09152e-08	1.18871	0.045	0.015	0.000684722
SREBF1	2.10336e-08	1.3045	0.042	0.013	0.000688599
SAMD9	2.1133e-08	0.278107	0.181	0.11	0.000691852
CSDE1	2.12568e-08	-0.329279	0.611	0.587	0.000695906
RUNX2	2.14877e-08	1.07102	0.047	0.016	0.000703466
LIPT2	2.18657e-08	2.6762	0.023	0.003	0.000715839
HELZ2	2.19434e-08	0.663854	0.08	0.038	0.000718383
ING4	2.20117e-08	0.381887	0.15	0.088	0.000720618
INTS8	2.35797e-08	0.55998	0.084	0.041	0.000771953
ZNF740	2.37911e-08	1.68939	0.032	0.007	0.000778872
MSRB2	2.44156e-08	2.50472	0.024	0.003	0.000799317
OAS2	2.45971e-08	0.463854	0.127	0.072	0.000805258
DLG1	2.48891e-08	0.668556	0.084	0.041	0.000814821
VBP1	2.59785e-08	0.346788	0.159	0.094	0.000850484
LINS	2.6116e-08	0.380114	0.137	0.079	0.000854986
NUCKS1	2.61589e-08	0.231738	0.497	0.36	0.000856391
C12orf65	2.64691e-08	0.59425	0.121	0.068	0.000866546
C17orf59	2.64982e-08	0.56221	0.105	0.056	0.000867498
C1orf216	2.74854e-08	0.67516	0.076	0.035	0.000899817
ECI1	2.7728e-08	3.37144	0.019	0.001	0.000907758
A2M-AS1	2.77397e-08	0.703404	0.06	0.024	0.000908141
TWISTNB	2.80939e-08	-0.871062	0.12	0.166	0.000919737
ST13	2.82811e-08	-0.386157	0.487	0.486	0.000925868
MAST2	2.82921e-08	1.95476	0.026	0.004	0.000926226
CIZ1	2.84999e-08	0.521958	0.089	0.044	0.00093303
FAM43A	2.88253e-08	1.69004	0.036	0.01	0.000943684
CAPZA1	2.9456e-08	0.192779	0.403	0.278	0.000964329
MAGEF1	2.96619e-08	1.09259	0.054	0.021	0.000971073
CELF1	3.01581e-08	0.28018	0.238	0.155	0.000987315
SIMC1	3.03718e-08	1.62107	0.036	0.01	0.000994312
TCF7	3.07809e-08	0.320858	0.262	0.181	0.0010077
PFDN6	3.14253e-08	0.325316	0.164	0.098	0.0010288
LACTB	3.1444e-08	2.7535	0.022	0.003	0.00102941
SCAMP4	3.15673e-08	0.550894	0.11	0.059	0.00103345
MAN2B2	3.17968e-08	0.346979	0.178	0.11	0.00104097
C12orf57	3.27303e-08	-0.23666	0.832	0.787	0.00107152
PLCL2	3.33991e-08	0.700308	0.077	0.036	0.00109342
PASK	3.35607e-08	0.887793	0.082	0.041	0.00109871
CAPN10	3.50239e-08	1.42779	0.041	0.013	0.00114661
PRMT2	3.51955e-08	0.219108	0.616	0.47	0.00115223
RP6-109B7.3	3.5259e-08	1.222	0.037	0.011	0.00115431
KRCC1	3.54467e-08	0.413315	0.115	0.064	0.00116045
TRAT1	3.55375e-08	0.353651	0.192	0.122	0.00116343
TAPBPL	3.64816e-08	0.330578	0.189	0.118	0.00119433
SF1	3.73059e-08	-0.288862	0.691	0.662	0.00122132
GTF2H5	3.74495e-08	0.369879	0.136	0.078	0.00122602
SBK1	3.79124e-08	0.83811	0.064	0.028	0.00124118
MBOAT7	3.82893e-08	1.09318	0.048	0.017	0.00125352
NCAPD2	3.85148e-08	0.726691	0.07	0.032	0.0012609
SCAMP2	3.85517e-08	0.230331	0.387	0.269	0.00126211
EIF3B	3.86574e-08	0.822464	0.065	0.029	0.00126557
CABIN1	3.90183e-08	0.35307	0.197	0.126	0.00127738
LEPREL4	3.95347e-08	2.00056	0.026	0.005	0.00129429
ITGAM	4.03159e-08	0.395205	0.153	0.093	0.00131986
MTHFR	4.12302e-08	0.803063	0.06	0.025	0.00134979
PNPLA6	4.12993e-08	0.490827	0.109	0.059	0.00135206
HNRNPF	4.18839e-08	0.225244	0.509	0.367	0.00137119
LLGL1	4.19756e-08	0.77279	0.061	0.026	0.0013742
KPNA2	4.2196e-08	-0.986427	0.102	0.145	0.00138141
DNTTIP1	4.26418e-08	1.13205	0.047	0.017	0.00139601
NDUFS2	4.36004e-08	0.224291	0.222	0.142	0.00142739
ANKRD36	4.42923e-08	0.27089	0.159	0.095	0.00145004
USP20	4.48162e-08	0.541972	0.102	0.055	0.00146719
SLC9A1	4.48675e-08	1.96511	0.03	0.007	0.00146887
FUBP3	4.48721e-08	0.887564	0.057	0.023	0.00146902
SMIM12	4.50168e-08	0.321914	0.146	0.086	0.00147376
CYFIP2	4.50561e-08	0.223205	0.579	0.438	0.00147505
OGFOD3	4.53792e-08	0.49343	0.091	0.046	0.00148562
PPIE	4.57513e-08	0.377525	0.152	0.091	0.00149781
DGAT1	4.59928e-08	1.61477	0.031	0.007	0.00150571
PARK7	4.6553e-08	0.202213	0.61	0.457	0.00152405
EIF3K	4.74159e-08	-0.204472	0.86	0.821	0.0015523
USP25	4.76259e-08	0.873273	0.064	0.028	0.00155918
KDM3B	4.83349e-08	0.712875	0.065	0.029	0.00158239
ABLIM1	4.93811e-08	-0.618652	0.278	0.315	0.00161664
ZBED1	4.96443e-08	0.602638	0.085	0.042	0.00162525
ETS2	4.99118e-08	2.31475	0.026	0.005	0.00163401
MRGBP	5.00428e-08	2.02982	0.026	0.005	0.0016383
RNF24	5.09336e-08	1.07801	0.05	0.019	0.00166747
UBE2Z	5.15981e-08	0.60382	0.081	0.04	0.00168922
BPTF	5.20447e-08	0.208848	0.35	0.244	0.00170384
OPN3	5.2048e-08	2.05172	0.026	0.005	0.00170395
FCHSD2	5.27032e-08	0.764875	0.068	0.031	0.0017254
CACNA2D2	5.3834e-08	1.02778	0.045	0.015	0.00176242
WDR1	5.46673e-08	0.208511	0.605	0.461	0.0017897
SYNJ2	5.6305e-08	1.51024	0.035	0.01	0.00184331
SEC62	5.76007e-08	0.249906	0.489	0.353	0.00188573
WDR61	5.84899e-08	0.409346	0.132	0.076	0.00191484
SH3BP2	5.85376e-08	0.31784	0.163	0.098	0.0019164
S100A4	5.88115e-08	0.147676	0.961	0.927	0.00192537
PPFIA1	5.90983e-08	1.09184	0.046	0.016	0.00193476
BANF1	5.91373e-08	0.238979	0.385	0.264	0.00193604
PCNA	5.96177e-08	0.690268	0.073	0.034	0.00195176
RBM8A	6.13153e-08	-0.395526	0.468	0.461	0.00200734
ARHGAP15	6.16855e-08	0.239523	0.439	0.315	0.00201946
ZNRD1	6.22483e-08	0.268583	0.193	0.121	0.00203788
MSI2	6.2347e-08	0.450182	0.12	0.068	0.00204112
XPO6	6.31733e-08	0.597186	0.092	0.048	0.00206817
TRRAP	6.38215e-08	0.512973	0.11	0.06	0.00208939
HEXIM1	6.51287e-08	0.590411	0.1	0.054	0.00213218
EXOC4	6.61624e-08	0.315345	0.187	0.118	0.00216603
B3GALT4	6.62344e-08	0.65536	0.078	0.038	0.00216838
GLG1	6.7676e-08	0.267084	0.457	0.334	0.00221558
RBM26	7.00467e-08	0.526621	0.111	0.061	0.00229319
EVI2A	7.15134e-08	0.616372	0.088	0.045	0.00234121
PRKAR1A	7.15309e-08	0.191227	0.361	0.246	0.00234178
IFNAR2	7.26527e-08	0.365697	0.194	0.123	0.0023785
MAN1A1	7.27946e-08	0.765733	0.06	0.025	0.00238315
ZNF865	7.32848e-08	1.91908	0.03	0.007	0.0023992
SETD1A	7.37718e-08	0.828752	0.054	0.022	0.00241514
HLA-DRB1	7.40565e-08	-0.270854	0.635	0.649	0.00242446
SLC41A3	7.46135e-08	0.470111	0.115	0.065	0.0024427
HIST2H2AB	7.51653e-08	-1.55622	0.022	0.049	0.00246076
NFKBIA	7.51941e-08	0.521824	0.765	0.751	0.0024617
ATRIP	7.55157e-08	1.67738	0.032	0.008	0.00247223
APOL3	7.59557e-08	0.423825	0.122	0.069	0.00248664
ARID2	7.68344e-08	0.273498	0.136	0.079	0.0025154
ACTR6	7.72761e-08	0.410763	0.116	0.066	0.00252986
INPP4B	7.77953e-08	0.298269	0.25	0.167	0.00254686
MAP4K5	7.82296e-08	0.370873	0.153	0.093	0.00256108
MRPS26	8.06747e-08	0.347073	0.17	0.105	0.00264113
UBE2O	8.15953e-08	0.95332	0.043	0.015	0.00267127
BCAT2	8.29026e-08	0.792721	0.056	0.023	0.00271407
YTHDF2	8.32801e-08	-0.58665	0.294	0.322	0.00272643
C11orf68	8.43476e-08	2.66363	0.021	0.003	0.00276137
LRFN3	8.50842e-08	2.4843	0.021	0.003	0.00278549
HTATIP2	8.53023e-08	0.27256	0.186	0.117	0.00279263
UBE2G1	8.55895e-08	0.274058	0.221	0.144	0.00280203
WWP1	8.69964e-08	0.531439	0.102	0.055	0.00284809
CHST12	9.29906e-08	0.196543	0.4	0.28	0.00304433
TESPA1	9.30215e-08	0.355423	0.129	0.075	0.00304534
SPSB2	9.32887e-08	1.73998	0.028	0.006	0.00305409
NBPF12	9.43803e-08	0.551808	0.091	0.048	0.00308982
GID8	9.45869e-08	0.322701	0.148	0.089	0.00309659
STK17B	9.5741e-08	-0.294083	0.644	0.636	0.00313437
LSM2	9.58132e-08	0.192059	0.265	0.176	0.00313673
CTSO	9.6972e-08	0.847615	0.054	0.022	0.00317467
C19orf68	9.709e-08	2.09882	0.024	0.004	0.00317853
PHF12	9.71395e-08	0.390066	0.111	0.061	0.00318015
UBTF	9.9447e-08	0.285703	0.225	0.147	0.0032557
PI4KA	1.00713e-07	0.505154	0.106	0.058	0.00329713
RP11-732M18.3	1.02342e-07	1.02024	0.052	0.021	0.00335049
AHCYL1	1.06241e-07	0.85002	0.057	0.024	0.00347813
CTD-2020K17.3	1.06263e-07	2.74601	0.02	0.002	0.00347885
PHTF1	1.06452e-07	0.916508	0.053	0.021	0.00348501
C19orf12	1.07209e-07	0.364094	0.123	0.071	0.0035098
CCND2	1.08029e-07	0.219108	0.243	0.161	0.00353665
GPCPD1	1.08231e-07	0.374534	0.124	0.072	0.00354328
ALDH5A1	1.08938e-07	3.05166	0.021	0.003	0.0035664
UBFD1	1.09049e-07	1.65138	0.03	0.007	0.00357005
CHMP1A	1.09139e-07	0.290888	0.202	0.128	0.00357298
GGA1	1.11305e-07	0.256272	0.198	0.127	0.00364391
RHOU	1.15065e-07	4.50649	0.016	0.001	0.00376701
SLAMF7	1.15339e-07	0.282005	0.278	0.189	0.00377597
NBL1	1.16161e-07	4.34992	0.016	0.001	0.00380287
FAM134B	1.16716e-07	1.65364	0.029	0.007	0.00382105
HAR1A	1.18444e-07	6.12914	0.015	0	0.00387762
BAP1	1.18991e-07	0.776251	0.053	0.022	0.00389554
CDC34	1.19119e-07	1.36441	0.033	0.009	0.00389972
ROMO1	1.19722e-07	0.256551	0.403	0.287	0.00391944
CTBP1	1.20848e-07	0.432963	0.121	0.069	0.00395634
DHFR	1.24105e-07	2.58742	0.023	0.004	0.00406296
RGP1	1.24267e-07	0.630491	0.084	0.043	0.00406826
URI1	1.24293e-07	0.616337	0.084	0.042	0.00406912
FAM220A	1.25628e-07	1.3998	0.035	0.01	0.00411282
CTD-2245F17.3	1.27183e-07	2.28679	0.024	0.004	0.00416371
SMARCA5	1.2764e-07	-0.643672	0.257	0.29	0.00417869
AP1M1	1.27771e-07	0.282847	0.257	0.17	0.00418296
PTGDR	1.28491e-07	0.343483	0.236	0.159	0.00420655
HLCS	1.28863e-07	1.14498	0.042	0.015	0.00421872
TRAF4	1.29888e-07	1.82011	0.027	0.006	0.00425228
RPN1	1.30225e-07	-0.431326	0.439	0.438	0.00426332
ANKIB1	1.30302e-07	0.694865	0.071	0.034	0.00426583
MRPS36	1.30852e-07	0.182971	0.246	0.16	0.00428384
STRBP	1.31297e-07	2.12436	0.024	0.004	0.00429841
HIST1H1C	1.33233e-07	-0.846229	0.184	0.228	0.00436178
TMEM191C	1.33795e-07	0.652037	0.068	0.032	0.00438019
PER1	1.34331e-07	-0.868205	0.142	0.187	0.00439772
TP53INP2	1.34773e-07	1.50206	0.034	0.01	0.00441221
PDK1	1.35353e-07	0.958169	0.059	0.026	0.0044312
MRPL34	1.3635e-07	0.256127	0.264	0.177	0.00446381
TMEM261	1.39233e-07	0.359256	0.133	0.078	0.00455822
TAGAP	1.40575e-07	-0.386336	0.575	0.552	0.00460214
AMFR	1.40734e-07	1.22886	0.035	0.01	0.00460736
CWF19L2	1.41569e-07	0.296535	0.164	0.101	0.00463467
UBQLN4	1.41608e-07	0.810192	0.058	0.025	0.00463596
FUS	1.43763e-07	-0.286521	0.607	0.586	0.00470652
MYD88	1.45202e-07	0.265699	0.175	0.109	0.00475364
NEAT1	1.45505e-07	0.202391	0.495	0.368	0.00476354
CAPG	1.45626e-07	1.36625	0.039	0.013	0.00476751
CCNL2	1.47196e-07	0.28527	0.174	0.108	0.00481892
PPP1R3F	1.47658e-07	2.70102	0.02	0.002	0.00483401
CROCC	1.48468e-07	0.714347	0.066	0.031	0.00486055
CORO1C	1.48555e-07	1.46422	0.035	0.011	0.00486339
VPS36	1.50182e-07	0.252605	0.284	0.192	0.00491665
WIPF1	1.50911e-07	-0.300833	0.676	0.633	0.00494053
DENND3	1.53928e-07	1.04436	0.047	0.018	0.00503928
CUX1	1.54335e-07	0.431615	0.133	0.079	0.00505261
ARHGAP30	1.55255e-07	0.185064	0.519	0.379	0.00508273
LARP4B	1.55834e-07	0.86623	0.053	0.022	0.00510169
GART	1.568e-07	0.454878	0.086	0.044	0.00513332
RAP2A	1.57718e-07	0.820615	0.051	0.021	0.00516337
FAM107B	1.59607e-07	0.238455	0.317	0.22	0.00522522
CCS	1.60772e-07	0.273937	0.156	0.095	0.00526336
ERO1L	1.62304e-07	0.717317	0.059	0.025	0.00531351
ETFA	1.62602e-07	0.242923	0.218	0.142	0.00532325
RP4-728D4.2	1.62775e-07	0.573811	0.08	0.041	0.00532894
HLA-DQB1	1.64717e-07	-0.705798	0.197	0.242	0.0053925
MAP4K2	1.67012e-07	0.429754	0.103	0.057	0.00546764
VCL	1.6872e-07	0.342292	0.202	0.133	0.00552356
GLTSCR1	1.71868e-07	0.8879	0.052	0.021	0.0056266
TRIM33	1.72891e-07	0.389934	0.087	0.045	0.00566011
TWF1	1.76685e-07	-0.871733	0.123	0.165	0.0057843
LINC00665	1.82832e-07	-2.19204	0.005	0.022	0.00598556
DEF6	1.85421e-07	0.156815	0.425	0.297	0.00607033
SEMA4D	1.86117e-07	0.34606	0.16	0.1	0.0060931
EGLN2	1.8963e-07	0.304856	0.205	0.133	0.0062081
ZNF595	1.91656e-07	-2.20629	0.008	0.026	0.00627443
NDUFS5	1.96188e-07	0.221632	0.606	0.448	0.0064228
FLII	1.98811e-07	0.234982	0.216	0.14	0.00650866
TERF1	1.98879e-07	0.338874	0.147	0.09	0.0065109
KDELC2	1.98921e-07	1.39686	0.035	0.011	0.00651229
BCAS2	1.99401e-07	-0.553066	0.297	0.326	0.00652798
TSPYL1	2.00133e-07	-0.58313	0.341	0.358	0.00655195
DONSON	2.02469e-07	2.70804	0.019	0.002	0.00662843
ACAP1	2.02489e-07	0.214044	0.673	0.53	0.0066291
ZNF721	2.03079e-07	0.280115	0.165	0.103	0.0066484
ERC1	2.04102e-07	0.710935	0.076	0.038	0.0066819
TJP3	2.04527e-07	2.8115	0.019	0.002	0.0066958
MT-ND6	2.05184e-07	-0.269341	0.727	0.713	0.0067173
SRD5A3	2.06774e-07	1.08488	0.039	0.013	0.00676937
UNC50	2.08414e-07	0.418081	0.097	0.053	0.00682307
SLC7A1	2.085e-07	0.893417	0.054	0.023	0.00682586
POLR2H	2.11255e-07	0.346644	0.115	0.066	0.00691606
PANK4	2.11654e-07	1.00778	0.047	0.018	0.00692913
ZSCAN32	2.11784e-07	1.53952	0.032	0.009	0.00693337
RABEP2	2.17033e-07	0.535056	0.076	0.038	0.00710524
IL10RB	2.19114e-07	0.525231	0.113	0.065	0.00717334
ENOSF1	2.21048e-07	0.432026	0.114	0.065	0.00723667
PPP6R1	2.21761e-07	0.188342	0.2	0.128	0.00726001
BCKDHA	2.24236e-07	0.388054	0.137	0.082	0.00734103
MAPK3	2.25028e-07	0.986061	0.04	0.014	0.00736698
RBL2	2.27126e-07	0.199189	0.567	0.431	0.00743567
PTK2B	2.28431e-07	0.216404	0.243	0.16	0.00747837
FBXO6	2.28674e-07	0.529321	0.099	0.055	0.00748633
ATP6V1E1	2.32021e-07	0.364964	0.152	0.094	0.0075959
CHURC1	2.32027e-07	0.187949	0.466	0.337	0.0075961
UBE2H	2.35296e-07	0.648755	0.069	0.033	0.00770312
ACAA2	2.36067e-07	0.207857	0.243	0.161	0.00772835
DUSP10	2.40735e-07	-1.00062	0.083	0.123	0.00788119
CEP250	2.41017e-07	0.447153	0.111	0.063	0.00789042
GBA2	2.44153e-07	1.14857	0.041	0.014	0.00799309
ARPP19	2.44571e-07	0.300847	0.21	0.137	0.00800676
ILKAP	2.44706e-07	0.293822	0.172	0.108	0.00801118
HNRNPM	2.50034e-07	-0.34202	0.495	0.481	0.0081856
SMKR1	2.50679e-07	1.32806	0.037	0.012	0.00820673
GPATCH11	2.56186e-07	0.543791	0.078	0.04	0.00838702
SIRPG	2.57465e-07	0.400111	0.149	0.093	0.00842889
ZBTB4	2.58424e-07	0.450894	0.097	0.052	0.0084603
KLHL11	2.61362e-07	-1.00772	0.084	0.123	0.00855648
BICD2	2.62906e-07	0.655826	0.072	0.035	0.00860702
GLOD4	2.65229e-07	0.299445	0.211	0.138	0.00868308
ARHGEF2	2.65521e-07	0.358958	0.151	0.093	0.00869264
PNP	2.66368e-07	0.272901	0.138	0.083	0.00872035
SRP9	2.67274e-07	0.171283	0.517	0.372	0.00875003
CNDP2	2.67957e-07	0.312924	0.166	0.105	0.00877237
AL592183.1	2.68948e-07	-0.581898	0.223	0.262	0.00880484
ANAPC16	2.7253e-07	0.200198	0.577	0.424	0.0089221
KRR1	2.85153e-07	-0.634072	0.223	0.259	0.00933535
TSC22D4	2.86729e-07	0.163809	0.455	0.323	0.00938693
PLA2G16	2.95429e-07	0.218182	0.247	0.165	0.00967174
GALC	2.95935e-07	0.542186	0.091	0.049	0.00968832
CFLAR	2.96116e-07	-0.399862	0.515	0.496	0.00969424
GALT	2.97341e-07	0.383419	0.114	0.066	0.00973436
IGSF8	3.00752e-07	0.38895	0.162	0.102	0.00984602
MED29	3.07268e-07	0.35986	0.13	0.077	0.0100593
FAM102A	3.07623e-07	0.395194	0.114	0.066	0.010071
ARFIP1	3.10002e-07	0.607433	0.07	0.034	0.0101488
YIPF4	3.1321e-07	0.297928	0.158	0.099	0.0102539
ATP13A2	3.16256e-07	1.26361	0.037	0.012	0.0103536
CARNS1	3.18475e-07	2.54693	0.021	0.003	0.0104262
RNF169	3.22342e-07	1.05575	0.049	0.02	0.0105528
POLR2J2.1	3.23121e-07	3.75125	0.015	0.001	0.0105783
BZW1	3.23375e-07	-0.355313	0.546	0.527	0.0105866
MSH3	3.3689e-07	0.750111	0.076	0.038	0.0110291
UBASH3A	3.37521e-07	0.402591	0.113	0.065	0.0110498
C1GALT1C1	3.38349e-07	0.761347	0.058	0.025	0.0110769
C1orf162	3.47798e-07	0.359027	0.129	0.079	0.0113862
SLIRP	3.51897e-07	0.246127	0.185	0.119	0.0115204
IRF9	3.52585e-07	0.544834	0.074	0.037	0.0115429
CENPB	3.61718e-07	1.12194	0.041	0.015	0.0118419
ADRBK1	3.62086e-07	0.332639	0.156	0.097	0.011854
TMEM156	3.65167e-07	0.752457	0.066	0.031	0.0119548
PVRIG	3.68498e-07	0.888845	0.052	0.022	0.0120639
CNOT11	3.76927e-07	1.0024	0.053	0.023	0.0123398
MED11	3.78331e-07	0.506185	0.081	0.042	0.0123858
SH3BGRL3	3.8043e-07	-0.145531	0.99	0.989	0.0124545
WDTC1	3.81725e-07	0.467727	0.102	0.057	0.0124969
SPRYD3	3.82036e-07	0.307089	0.15	0.092	0.0125071
EIF3E	3.84039e-07	-0.272274	0.626	0.602	0.0125727
NOP14	3.8662e-07	0.470475	0.107	0.061	0.0126572
C17orf70	3.90968e-07	0.797684	0.057	0.025	0.0127995
ARRDC1	3.95274e-07	0.322422	0.202	0.133	0.0129405
RAB5C	4.02945e-07	-0.403439	0.458	0.444	0.0131916
B4GALT1	4.06291e-07	-0.511813	0.388	0.396	0.0133012
NCK2	4.06476e-07	0.492902	0.079	0.041	0.0133072
PLCB1	4.11309e-07	1.16111	0.04	0.014	0.0134654
NPLOC4	4.11342e-07	0.929971	0.053	0.023	0.0134665
UBALD1	4.1243e-07	0.86149	0.052	0.022	0.0135021
NINJ1	4.14009e-07	0.239331	0.199	0.13	0.0135538
NCR3	4.14663e-07	-0.70449	0.155	0.2	0.0135752
EEF1D	4.14695e-07	-0.123392	0.983	0.972	0.0135763
FAM193A	4.26373e-07	0.709178	0.053	0.023	0.0139586
EEFSEC	4.36467e-07	0.39955	0.118	0.069	0.014289
USP48	4.38103e-07	0.330958	0.152	0.095	0.0143426
KHSRP	4.4322e-07	0.662382	0.067	0.032	0.0145101
MAT2B	4.46896e-07	0.211618	0.39	0.275	0.0146305
SNRPE	4.53164e-07	0.264039	0.234	0.157	0.0148357
ZNF333	4.53847e-07	0.627803	0.06	0.027	0.014858
ADCK2	4.59896e-07	1.85346	0.025	0.005	0.0150561
TMEM99	4.66004e-07	1.10931	0.038	0.013	0.015256
PMS1	4.67424e-07	0.499892	0.109	0.062	0.0153025
MGRN1	4.7255e-07	0.23908	0.139	0.084	0.0154704
[truncated: 6,379 more rows]
