# Supplementary material for: Polygenic risk associated with Alzheimer’s disease and other traits influences genes involved in T cell signaling and activation
Source: Front Immunol. 2024 Mar 25;15:1337831. doi: 10.3389/fimmu.2024.1337831 (PMC10999606; doi:10.3389/fimmu.2024.1337831)
Supplement: Supplementary Table 3 — Quantities of Pearson’s r values for are shown above the yellow diagonal. NA values indicate correlations that were insignificant after Bonferroni multiple testing correction. Absolute numbers of shared significant PRS-associated genes between any two traits are shown below the yellow diagonal. [file Table_3.xlsx]

## Sheet: Sheet1
CD4+ CD45RO-	CD4+ CD45RO+	Lymphocyte counts		White blood cell counts		C-reactive protein		Ulcerative colitis		Crohn's disease		Multiple sclerosis		Rheumatoid arthritis		Systemic lupus erythematosus		Type 1 diabetes		Alzheimer's disease		Parkinson's disease		Amyotrophic lateral sclerosis		Epilepsy		Stroke
CD8+ CD45RO-	CD8+ CD45RO+
Lymphocyte counts				0.718784	0.664525	0.233949	0.181512	NA	-0.17114	0.274755	0.488952	-0.373611	-0.449119	0.144478	0.14908	NA	-0.12056	0.199689	0.108957	NA	-0.0713062	NA	0.106753	-0.0535652	NA	0.208287	0.208872	NA	0.0828714
				0.632366	0.589338	0.274521	0.0729287	-0.239177	-0.229746	0.397166	0.532714	-0.373428	-0.429299	0.231571	0.147276	0.104806	-0.118843	0.248778	0.318197	-0.118148	-0.13822	NA	NA	NA	NA	NA	0.270922	0.179452	NA
White blood cell counts		77	607			0.240333	NA	NA	-0.145346	0.214804	0.21854	-0.457074	-0.486488	0.118471	NA	-0.241394	-0.314567	0.135008	0.111706	0.240964	0.294907	NA	NA	-0.127091	-0.0504992	0.139701	0.0894222	-0.0952957	0.0640832
		1081	457			0.158574	NA	NA	-0.100132	0.234563	0.236429	-0.384413	-0.50781	0.056547	NA	-0.113034	-0.262181	NA	0.28605	0.294961	0.287784	-0.142883	-0.0586626	-0.256567	NA	-0.105062	0.0534733	0.162995	NA
C-reactive protein		25	21	24	9			0.448601	0.40616	0.38169	0.365898	-0.107267	-0.0999926	0.231906	0.348435	0.301112	0.392055	0.0549903	NA	-0.222926	-0.28769	-0.265927	-0.132347	NA	0.0664058	0.0636875	NA	NA	-0.115371
		17	16	12	28			0.122471	0.248846	0.5117	0.348871	-0.285584	NA	0.0933567	0.190302	0.390687	0.337261	NA	0.0500666	-0.0475344	-0.157951	-0.181249	-0.101768	0.231421	0.123244	NA	NA	-0.0858601	-0.101034
Ulcerative colitis		6	5	12	3	109	1			0.151694	0.0848969	0.131593	0.194751	NA	0.0743433	0.0590977	0.070763	-0.13378	-0.254562	0.167069	NA	-0.344813	-0.251101	-0.198011	-0.197441	0.356551	0.228098	0.20339	-0.0550928
		25	6	12	8	1	2			0.232458	0.0887162	0.245645	0.24343	-0.203268	NA	NA	0.112456	-0.540973	-0.349376	0.110778	-0.0629143	-0.470131	-0.240109	NA	-0.191973	0.409701	0.276987	-0.100393	-0.0840459
Crohn's disease		6	85	9	34	17	13	18	0			-0.461103	-0.531566	0.372897	0.279758	-0.106336	-0.136896	0.0590619	NA	-0.371628	-0.309354	-0.175552	-0.0804803	-0.187223	-0.217917	NA	NA	-0.0854944	NA
		130	65	53	51	13	23	7	2			-0.408883	-0.371958	0.164556	0.130491	0.103434	-0.154314	NA	0.200854	-0.217468	-0.232735	-0.166419	-0.188304	0.0551431	NA	0.216129	0.241163	-0.160836	-0.0724547
Multiple sclerosis		8	509	18	353	5	17	4	8	14	82			NA	-0.0476429	0.450702	0.353065	NA	-0.115785	NA	NA	-0.0913598	NA	-0.127394	-0.0619755	-0.0923338	-0.118551	0.170802	-0.0554794
		269	153	156	300	2	11	3	11	54	32			NA	NA	0.0546125	0.34955	-0.307354	-0.377801	0.063422	NA	NA	NA	-0.210403	-0.193659	-0.159846	-0.214826	0.103226	NA
Rheumatoid arthritis		4	35	1	18	14	3	5	1	14	8	2	21			0.205282	0.147026	0.509642	0.507688	0.425272	-0.477544	-0.0841803	0.084341	-0.431663	-0.348572	-0.30735	-0.232397	0.157597	0.0819682
		30	23	19	21	8	1	8	2	4	9	14	9			NA	0.24629	0.52953	0.407188	-0.328394	-0.379289	0.167919	0.307718	-0.334891	-0.375617	-0.295529	-0.152754	0.312552	0.0896753
Systemic lupus erythematosus		4	13	3	8	44	17	13	1	5	2	14	6	5	9			0.299583	0.257677	-0.37888	-0.475243	-0.158081	NA	NA	0.285703	-0.184484	-0.124658	0.119367	-0.155623
		12	7	10	16	6	2	1	0	1	2	3	11	3	5			NA	NA	-0.387053	-0.494903	-0.28631	NA	0.284731	0.089102	-0.149707	-0.13908	-0.0706544	-0.0982471
Type 1 diabetes		5	265	3	209	8	8	7	9	4	11	3	199	23	121	13	39			-0.188485	-0.329173	NA	-0.0819534	-0.116348	0.193084	-0.205694	-0.120074	0.276751	0.192393
		47	163	20	294	4	15	14	9	3	32	17	144	19	51	5	3			-0.303975	-0.228043	0.24294	0.189148	0.0662146	0.068011	-0.144121	NA	0.306326	0.162241
Alzheimer's disease		3	10	10	17	8	2	3	1	21	7	1	6	10	12	15	13	5	11			0.0701607	NA	-0.0889554	NA	0.230278	0.118621	0.159747	NA
		37	7	45	37	7	1	4	0	5	4	10	5	19	4	12	8	12	5			0.0504898	NA	-0.171736	NA	0.101631	-0.108386	NA	0.114264
Parkinson's disease		5	33	4	36	21	6	38	0	9	5	5	33	4	3	8	10	5	53	2	4			-0.117276	-0.288867	0.12091	0.178443	-0.296323	-0.273971
		23	9	5	12	2	2	7	1	2	4	1	4	1	2	5	0	4	4	2	0			-0.304697	-0.2976	-0.0798978	0.0891384	-0.124192	-0.302948
Amyotrophic lateral sclerosis		10	21	8	15	39	7	13	3	34	3	8	18	17	2	13	20	4	31	3	3	21	23			0.233754	0.230183	-0.507163	-0.347543
		15	9	17	28	4	9	1	5	0	1	4	17	8	5	3	3	1	4	2	1	7	8			0.38169	0.285643	-0.40336	-0.368796
Epilepsy		27	7	26	15	40	3	106	5	29	1	1	11	9	16	6	12	8	42	8	2	7	3	62	1			-0.265248	-0.350335
		53	8	14	9	4	2	17	1	10	2	20	5	20	11	3	4	5	10	7	0	2	3	8	9			-0.400585	-0.4319
Stroke		5	27	19	14	16	0	10	1	13	2	8	13	6	7	9	5	8	31	2	4	0	2	81	5	69	9
		75	12	39	21	5	2	2	3	4	2	8	5	10	4	3	1	14	10	3	2	3	4	14	10	10	11
