# Supplementary material for: Polygenic risk associated with Alzheimer’s disease and other traits influences genes involved in T cell signaling and activation
Source: Front Immunol. 2024 Mar 25;15:1337831. doi: 10.3389/fimmu.2024.1337831 (PMC10999606; doi:10.3389/fimmu.2024.1337831)
Supplement: Supplementary Table 4 — All GSEA pathways from all traits and T cell subtypes that are significantly over- or under-represented among PRS-associated genes after multiple testing correction. SIZE refers to the number of genes in the pathway, t.value.sign refers to the whether the pathway is over-represented (+) or under-represented (-) by genes positively correlated with the PRS for a given trait. [file Table_4.xlsx]

## Sheet: all.sig.GSEA.postQC
NAME	SIZE	FDR.qval	FWER p-val	Trait	t.value.sign	Cell.Type
Hematopoietic Stem Cell Differentiation	17	0.0356222	0.03	ALS	-	CD4+CD45RO-
Response To Interferon Alpha	15	0.00800912	0.008	C-reactive protein	+	CD4+CD45RO-
Negative Regulation Of Intracellular Steroid Hormone Receptor Signaling Pathway	16	0.0127975	0.013	Crohn's	-	CD4+CD45RO-
Peptidyl Cysteine Modification	17	0.00664636	0.005	Epilepsy	+	CD4+CD45RO-
Regulation Of Epidermis Development	17	0.0201761	0.019	Lupus	-	CD4+CD45RO-
Cytoplasmic Translation	136	0	0	Lymphocyte counts	+	CD4+CD45RO-
Cytoplasmic Translation	136	0	0	Multiple sclerosis	-	CD4+CD45RO-
Cytoplasmic Translation	136	0	0	Stroke	-	CD4+CD45RO-
Cytoplasmic Translation	136	0	0	WBC counts	+	CD4+CD45RO-
Ribosomal Large Subunit Assembly	16	0	0	WBC counts	+	CD4+CD45RO-
Ribosomal Large Subunit Biogenesis	53	0.000330743	0.001	WBC counts	+	CD4+CD45RO-
Regulation Of Ubiquitin Protein Transferase Activity	25	0.0494701	0.218	WBC counts	+	CD4+CD45RO-
Substrate Adhesion Dependent Cell Spreading	40	0.00809376	0.008	Alzheimer's	+	CD4+CD45RO+
Regulation Of Substrate Adhesion Dependent Cell Spreading	24	0.0409418	0.115	Alzheimer's	+	CD4+CD45RO+
Cytoplasmic Translation	136	0	0	Crohn's	+	CD4+CD45RO+
Presynaptic Endocytosis	22	0.0232876	0.025	Lupus	+	CD4+CD45RO+
Synaptic Vesicle Recycling	27	0.0358399	0.077	Lupus	+	CD4+CD45RO+
Cytoplasmic Translation	136	0.0291086	0.029	Lymphocyte counts	+	CD4+CD45RO+
Cytoplasmic Translation	136	0	0	Multiple sclerosis	-	CD4+CD45RO+
Regulation Of Establishment Of Protein Localization To Mitochondrion	26	0.00395115	0.012	Multiple sclerosis	-	CD4+CD45RO+
Regulation Of Ubiquitin Protein Transferase Activity	25	0.0279142	0.107	Multiple sclerosis	-	CD4+CD45RO+
Formation Of Cytoplasmic Translation Initiation Complex	15	0.0288592	0.134	Multiple sclerosis	-	CD4+CD45RO+
ATP Synthesis Coupled Electron Transport	68	0.0369019	0.197	Multiple sclerosis	-	CD4+CD45RO+
Respiratory Electron Transport Chain	73	0.0484244	0.283	Multiple sclerosis	-	CD4+CD45RO+
Actin Filament Depolymerization	21	0.00199951	0.002	Parkinson's	-	CD4+CD45RO+
Negative Regulation Of Actin Filament Depolymerization	15	0.0019985	0.004	Parkinson's	-	CD4+CD45RO+
Receptor Metabolic Process	21	0.01299	0.013	Rheumatoid arthritis	+	CD4+CD45RO+
Execution Phase Of Apoptosis	27	0.0188088	0.018	Ulcerative colitis	+	CD4+CD45RO+
Thioester Biosynthetic Process	18	0.0269895	0.02	Lupus	+	CD8+CD45RO-
Cytoplasmic Translation	136	0	0	Lymphocyte counts	+	CD8+CD45RO-
Regulation Of Nuclear Transcribed mRNA Catabolic Process Deadenylation Dependent Decay	18	0.0165873	0.032	Lymphocyte counts	+	CD8+CD45RO-
Gland Morphogenesis	22	0.0392138	0.11	Lymphocyte counts	+	CD8+CD45RO-
Amino Acid Transmembrane Transport	21	0.00604637	0.006	ALS	+	CD8+CD45RO+
Peptidyl Cysteine Modification	17	0.00664636	0.005	Epilepsy	+	CD8+CD45RO+
Cytoplasmic Translation	136	0.00908817	0.009	Multiple sclerosis	-	CD8+CD45RO+
Regulation Of Cilium Assembly	24	0.0323465	0.036	Parkinson's	-	CD8+CD45RO+
Cytoplasmic Translation	136	0.0437681	0.043	Rheumatoid arthritis	+	CD8+CD45RO+
Cytoplasmic Translation	136	0	0	WBC counts	+	CD8+CD45RO+
ATP Synthesis Coupled Electron Transport	68	0.0423314	0.08	WBC counts	+	CD8+CD45RO+
